# Supplementary material for: Natural sounds can be reconstructed from human neuroimaging data using deep neural network representation
Source: PLoS Biol. 2025 Jul 23;23(7):e3003293. doi: 10.1371/journal.pbio.3003293 (PMC12313072; doi:10.1371/journal.pbio.3003293)
Supplement: S1 Data — This file contains the dataset used to generate the results presented in Fig 3C. (json) [file pbio.3003293.s029.json]

{"S1_DNN_AC": [0.526013034360074, 0.5270624899147942, 0.5723376448524141, 0.5927182285162579, 0.5974485734524402, 0.6122585924164823, 0.616717823728551, 0.5530178768788475, 0.5277908742269503, 0.5398349293462198, 0.5567921515119717, 0.5427914547608669, 0.5316280916259211, 0.5621271064880822, 0.5934309811859217, 0.6155473255402856, 0.5976034788161316, 0.5150933497012444, 0.4591901481337901, 0.42991330211442585, 0.40631809255825546, 0.44078244148630064, 0.4844715579438937, 0.5051532124663612, 0.5468691247513832, 0.590789267406202, 0.6253198039866312, 0.5976970242468875, 0.5526530806871507, 0.5360182727392413, 0.5437987869127322, 0.5371084790267229, 0.547209458575019, 0.5489053286473967, 0.5817220102932389, 0.6034721643148365, 0.6316245302895505, 0.6146183899959198, 0.5354405901270279, 0.47236630631487203, 0.443003554190371, 0.4117839173915505, 0.5235546089534883, 0.5176586926341121, 0.41980165085119164, 0.38073986390843173, 0.37082111720877453, 0.34722219533209286, 0.369997437156015, 0.38697526182555314, 0.3860059611410543, 0.39996493640892355, 0.4149652231706086, 0.4496603523010037, 0.40373536123933473, 0.40627474390830065, 0.4176281256654853, 0.41201517140905614, 0.3688989718383915, 0.3580985059749241, 0.36153820247998786, 0.3280166111378945, 0.299896705271948, 0.5302951742260645, 0.5650850134786923, 0.5649036317160526, 0.6265879112547704, 0.6478358788341065, 0.6438548650711065, 0.6203945552315047, 0.58964090735028, 0.5912939235963383, 0.5784935090017806, 0.5693422631655287, 0.5853586309641848, 0.5885650322740692, 0.6148638368394344, 0.6566938329545542, 0.6772160160671543, 0.6590122889953649, 0.6220383648310661, 0.5760389523270075, 0.5753130281892959, 0.5432654135289362, 0.4743450614904753, 0.5131856474214118, 0.5108491704409711, 0.5613369094298217, 0.6064864952298172, 0.5768222525542482, 0.5161222587363118, 0.5209236373393242, 0.49866320194700353, 0.4711493341041681, 0.4685284702461363, 0.49889920279194083, 0.5666546287613888, 0.5688328859881238, 0.5887288239711611, 0.6413136075514093, 0.6333109904392958, 0.5698282908896912, 0.4994489530470935, 0.4641342876027794, 0.4422716210240181, 0.468221443293222, 0.4728751010530273, 0.5099729069337453, 0.5479397422223284, 0.5819357731250683, 0.59846464354891, 0.5879935843554677, 0.5447293950779039, 0.5314094329901304, 0.5477946347272016, 0.5486906403750338, 0.5411969434920922, 0.5277844291964361, 0.5472664259662648, 0.570498122305226, 0.5966401765640221, 0.5786560841609774, 0.5183240894409078, 0.45258074524996833, 0.3988965970175076, 0.38702029262108745, 0.4448108369774916, 0.4842442110917086, 0.5338837725478092, 0.596234608595526, 0.6550619149421871, 0.6781882901626198, 0.6282424754973324, 0.5530662765016918, 0.5253644220102994, 0.5253879861004884, 0.5280258682874555, 0.5375666902887228, 0.5379163366890332, 0.5685465009370044, 0.6257635722575962, 0.6817772454471858, 0.6607058964044081, 0.5595541784907242, 0.46828717223833954, 0.38068337818078957, 0.3566094360825137, 0.41076274241223454, 0.4220370615919327, 0.4268601108929845, 0.4401587630619037, 0.48911256090310823, 0.4825386085790923, 0.383397095522375, 0.3089319443281459, 0.3045444656128268, 0.33251009185416375, 0.404925848870228, 0.44954824017990724, 0.4349410515131933, 0.4196810247579596, 0.4450072174735754, 0.4968394629925892, 0.45313258406188384, 0.3767061306083674, 0.2814548683346954, 0.19576452890113383, 0.1673030096527871, 0.5145741780927124, 0.49981141902801507, 0.45966464442760907, 0.476796054688344, 0.511545368175676, 0.5227849227477933, 0.47395128088785354, 0.39512947390438635, 0.3547896099109325, 0.36692863930186204, 0.4161035950369986, 0.45715390382772014, 0.4783523166269008, 0.4692935744277135, 0.48547437745303484, 0.5338699277270254, 0.5505397939068889, 0.4966349819695497, 0.42384260981500493, 0.3674623637491729, 0.37708779814656274, 0.5788830110427494, 0.6154252791554217, 0.625102890522427, 0.623209578352751, 0.6291117529170429, 0.6110452003897078, 0.5692842703680498, 0.4844442893980524, 0.4243131793635636, 0.40745005570645526, 0.4433442842933016, 0.5088427959834767, 0.5367751733302888, 0.5412298495534934, 0.5725145285019142, 0.600533255072022, 0.6120523187643122, 0.596053682314661, 0.5582638834838757, 0.518617777424261, 0.4746259949055656, 0.5503043646118765, 0.5916368834430682, 0.6301009079049985, 0.6656592149426166, 0.690708820076686, 0.6967613573625159, 0.6707089986805882, 0.6288678443767236, 0.6132102498081314, 0.6054136079043849, 0.5842454796651552, 0.5889074225509626, 0.6034433388039946, 0.6554140812025769, 0.6914232573950865, 0.7215131329153507, 0.6833387040682268, 0.6109340037821234, 0.5605743361458955, 0.5277107876321044, 0.4956831122017484, 0.5309828198974441, 0.56578609195675, 0.6187673493462038, 0.6609895049533792, 0.7004822536582168, 0.7160948477367705, 0.6910031643705905, 0.635255799082858, 0.6039211526404908, 0.5981019684287127, 0.5955892083186578, 0.6044190048720846, 0.6228313057964333, 0.6580046642237432, 0.6937328649281329, 0.7296328895925155, 0.7261731019858809, 0.6488788633561612, 0.5591097807009227, 0.49175998641920887, 0.444727394108858, 0.3650529118654684, 0.39630520292604965, 0.44716492921741186, 0.49379795728631337, 0.547947069348607, 0.5682316415455221, 0.5232494319508967, 0.4403290704066915, 0.4029423006335862, 0.4224128065052422, 0.4676669204693297, 0.49277260272475465, 0.5100829512452315, 0.5038000763056285, 0.5520676633814627, 0.602386328778588, 0.5967104041783896, 0.5323732217813197, 0.4150270837781861, 0.3279079674533955, 0.2612089685628666, 0.4019433195781132, 0.4007749835100357, 0.369276848558543, 0.43085088882586536, 0.4554221753018964, 0.445792122622181, 0.40664201421069585, 0.3290450501630542, 0.30295278753012556, 0.3012758806648727, 0.36024788789523277, 0.4246114701272969, 0.4153369974725961, 0.41620919870998496, 0.41618085440760744, 0.4633510018503603, 0.4754909353201912, 0.4501520609621131, 0.42508928900592624, 0.3701064168457476, 0.34850161546356834, 0.477881972758636, 0.4899364601680902, 0.5238198873655593, 0.49885920800562866, 0.5056142122814312, 0.4776950624074045, 0.4603360646562855, 0.4189774238195945, 0.34788879205152473, 0.35827562142279995, 0.3912277153758903, 0.44032573005529774, 0.4473130330784556, 0.44618343163067403, 0.4382343864277195, 0.4624357504420194, 0.5036890803518805, 0.48568809143711456, 0.48528958357198937, 0.45168235091219194, 0.45488524496492766, 0.23792685813914347, 0.3026598717459983, 0.3581569855389087, 0.3991387967153196, 0.42729770606390777, 0.43686361941249, 0.39948308150856643, 0.3398423920458352, 0.3380365153896166, 0.3780759834391726, 0.3691460128382249, 0.3516281248934143, 0.3694153443918239, 0.39007748601285863, 0.3997442219143704, 0.3957158277993422, 0.3706326054980752, 0.2727755562857995, 0.1938989886574806, 0.19725347121965936, 0.23179622893051782, 0.3394037212395563, 0.39398583887159805, 0.48152262195197704, 0.4998708561188136, 0.49345570582213977, 0.4565005780626365, 0.4186004862633821, 0.3925319634650171, 0.4297878897787847, 0.44607767353940153, 0.41857929446785064, 0.4105634865661653, 0.48017886608174104, 0.5109332437204296, 0.5226040464435834, 0.5194710513067208, 0.49922901059255276, 0.44145025172343316, 0.34428209234264046, 0.22663113811138133, 0.17109670329657578, 0.39094940832076364, 0.4606166828306031, 0.4456873939213877, 0.4140948789098197, 0.39019188474499705, 0.37627664016893353, 0.4061011622187626, 0.4257019931333624, 0.4101600213170951, 0.38228170522740396, 0.4271303420592135, 0.4160943559576371, 0.43585222867179685, 0.40125514046453387, 0.3520995116918581, 0.40947022942529404, 0.5019440952859072, 0.4927302034972941, 0.4404266542487473, 0.40397676421536033, 0.4298922000350838, 0.42379701437802697, 0.46923728143821364, 0.4863520318329851, 0.476499075647981, 0.4734145367979365, 0.42787740316322037, 0.4209249439026184, 0.44859461122421557, 0.44405368725916705, 0.4363689097657323, 0.4777917862408171, 0.5183202937338074, 0.5093044519615805, 0.42155037380779947, 0.4322934349496184, 0.4801979949829021, 0.4971250785161987, 0.506213087156314, 0.5022082066648746, 0.4767404599545863, 0.4093894304575296, 0.36473201046225545, 0.44395963863680765, 0.4103870037548262, 0.4461004387748501, 0.45735386734869515, 0.39702918581881436, 0.3517462769067277, 0.4173025587139167, 0.43515247712027705, 0.45358293302896224, 0.47831970598434675, 0.43980044520949235, 0.4078498215580897, 0.36481981016023707, 0.43389559907420494, 0.47069173466190595, 0.4951687279286171, 0.46617647883313196, 0.45764775885890635, 0.4032891670200241, 0.4381454323224185, 0.19984643436947186, 0.36790084631796505, 0.44386484894478084, 0.44073744812502497, 0.4214593225997409, 0.44580559263772024, 0.4859014146006899, 0.48540158125915467, 0.447920814867547, 0.4202978993031185, 0.369119758504508, 0.38407853842745515, 0.47575848367608137, 0.5367576961984764, 0.5286866559478854, 0.48347629828001243, 0.4970546477644273, 0.4742377100215971, 0.41041821048614746, 0.4327694007267429, 0.4342668050850222, 0.3652423656847274, 0.3177943291785077, 0.2156612932055918, 0.20550538697159285, 0.12162514928362911, 0.018612534024739624, 0.05148056282242662, 0.08587893516252489, 0.14975066122186986, 0.18992293237718672, 0.2181681463156645, 0.24556433390750806, 0.24937445458723614, 0.2658780249170156, 0.22257506681618516, 0.206536230614805, 0.13643964474148562, 0.11693918780264584, 0.13487893632882425, 0.11070600039254759, 0.1885895173674342, 0.036419662748127704, 0.28667140611355657, 0.20984392696500923, 0.25658637168071086, 0.32953465713019914, 0.31000867310709734, 0.23854401991890692, 0.2676482311589197, 0.32438086086639306, 0.24612250914696152, 0.15246782283524013, 0.09273686494256789, 0.17938180747538085, 0.10759805891941024, 0.0997661432957078, 0.19238197189526277, 0.2582083004969859, 0.156508554347773, 0.14841487730205585, 0.21408630110618743, 0.1378243207378254, 0.11103469681797375, 0.22703786491836517, 0.22778528482700663, 0.020809039471953814, -0.05935421985343359, 0.07177840242522382, 0.1724172194869132, 0.1496080062469199, 0.10271651888546335, 0.06714716705677234, 0.08368252884529521, 0.09163715111927556, 0.03854454903378248, 0.055383828424358905, 0.011758441907893564, 0.05172472179668717, 0.03770260924771557, 0.08848199045352699, 0.23946036929262113, 0.14288652388529488, 0.1084890469414755, 0.38792363979756134, 0.3291169200068313, 0.3471598938907966, 0.402162806869974, 0.3459926363361556, 0.27086256198219644, 0.22951924546459077, 0.20603511568451294, 0.1398239196901714, 0.13404990055421298, 0.12580969027040204, 0.061784943195072654, 0.09532462299139714, 0.1452605977915742, 0.1886160772386654, 0.146005276267582, 0.16086425934630952, 0.13449784952012284, 0.21859962294673033, 0.3301378989262435, 0.34329946984244464, 0.5251951947871614, 0.577050112419079, 0.6029448212582433, 0.6365361989032106, 0.6418335633896641, 0.6461266222204144, 0.6421920935851851, 0.6401750156845893, 0.6185639684413976, 0.5674486026669648, 0.5640745121594949, 0.5829879915174698, 0.6147003020280086, 0.6503846912404991, 0.6692491716981187, 0.6632463608520632, 0.643981065945635, 0.6240728562747428, 0.5830487154793952, 0.5169787441244866, 0.4974542162234537, 0.4804444761084204, 0.5468492363623305, 0.5784816357740508, 0.5781149881871824, 0.631873293766359, 0.6277358098094807, 0.6016041693561849, 0.5499705044991562, 0.5204439804869959, 0.5198739288872436, 0.5464995018735646, 0.5426137514697807, 0.5487169294519707, 0.5559978689234772, 0.5902390506656251, 0.6391868201893394, 0.6436971620323884, 0.6228986550311815, 0.578188882344916, 0.5394120188839309, 0.5220709953669259, 0.5808117906007105, 0.6093919729106493, 0.5961435524117855, 0.5983983816309596, 0.5955983405276535, 0.543722402593363, 0.5023512211495349, 0.49749463923538184, 0.48859531848973053, 0.4730837019308484, 0.48818108785512143, 0.5706573387362865, 0.6490295224850577, 0.6393563704416502, 0.6343166107289254, 0.6108420382891551, 0.577018672883782, 0.6048642218113396, 0.6050962864001967, 0.532006424505893, 0.46225969581111176, 0.5077553665539429, 0.5352524120805677, 0.5597558290145, 0.5936266318999516, 0.5756014569978464, 0.4824295340709614, 0.4310357059491039, 0.4288674107471928, 0.4396511471984361, 0.4415473986462288, 0.49640177356249676, 0.5587289781387084, 0.6301681601322584, 0.6163805479656079, 0.6107227941380342, 0.5698012815932479, 0.5361271787103582, 0.529322647054642, 0.505103232382339, 0.48294147609117904, 0.45395637880378203, 0.48109028209284804, 0.4858017154981852, 0.5260179736250904, 0.5297315268856658, 0.5137898561375627, 0.46756405598416495, 0.42735095729017913, 0.38376531376408785, 0.34977296832231847, 0.3365438472876509, 0.3974072913490786, 0.4181496743938421, 0.45548248271670977, 0.4718450744652366, 0.47396561308042606, 0.47843191944235475, 0.4978326335476562, 0.5091751858165435, 0.4529271973806584, 0.4417993041636416, 0.40044099690263757, 0.3185783404944092, 0.3369831370328607, 0.32942275655311537, 0.3333624135111404, 0.35082876506238947, 0.3278467057121194, 0.3456065029226588, 0.3371839964148501, 0.35296688177150876, 0.34844565043324355, 0.3406699786204448, 0.345418988213897, 0.34824082437086107, 0.3403225381634381, 0.3541837548549926, 0.3623247703083528, 0.3347410764768011, 0.3167005723734638, 0.3070324426922613, 0.29852054260916083, 0.27033321259457205, 0.3870669119651952, 0.3849698237907631, 0.35002547233811826, 0.3301421307124665, 0.3408428395611193, 0.3530995656898151, 0.37098163448054516, 0.36831025028652864, 0.3515259771415956, 0.35662137530710336, 0.37268058191526315, 0.3765194333023747, 0.38886051107340014, 0.33766985345797945, 0.298970040545942, 0.30936874997263086, 0.34758079666458885, 0.36759207291797247, 0.35368538427098617, 0.3300877186635615, 0.3116571354630734, 0.5032377413010443, 0.4864112244753279, 0.4740841521217713, 0.46606854404963377, 0.5255479591647736, 0.5575116639202121, 0.5990530789509574, 0.5545453446235047, 0.5078361228644183, 0.52581383024909, 0.5952317643019193, 0.6250059604116572, 0.5737150663823005, 0.5241559693581763, 0.49123060732748436, 0.5457444911359406, 0.6069210032797904, 0.5993300536808307, 0.5339736590464663, 0.4919807543195167, 0.4833285496191639, 0.5779648947848514, 0.6120705773638848, 0.5961172568680839, 0.5565714844651508, 0.5592190992307396, 0.558713303408302, 0.5364383323615891, 0.5562366634280275, 0.5779855529354472, 0.5913550209928395, 0.5865797846379928, 0.5830121919175117, 0.6103776430231888, 0.6208575228659164, 0.6125457377837026, 0.6154706598788435, 0.5594203985576112, 0.585966818363089, 0.6250005238398121, 0.6085982337468154, 0.5717307027382865, 0.464740174387782, 0.49313629080183496, 0.5560250182564165, 0.49931285199803876, 0.47714267674678745, 0.4163914215015309, 0.38539072376596917, 0.37527683652181665, 0.4013019117837491, 0.4006391622412557, 0.3911165149250422, 0.42508301634330814, 0.5252508059728906, 0.5499266431335582, 0.5311118066979335, 0.4906799761607516, 0.38073332648818403, 0.38893537618514573, 0.47933624604727226, 0.4770783887856532, 0.44529421655333995, 0.47201451902683034, 0.495919511681175, 0.5104656664065882, 0.5124670432479321, 0.5213394493796343, 0.5369970030417484, 0.5375175736611433, 0.5148660204590203, 0.5092252352465086, 0.49578422919552684, 0.470466933202127, 0.47755009693007855, 0.4871630084061399, 0.5222381951497655, 0.5311108170987775, 0.5350274470687221, 0.5011420980230822, 0.44094006852526896, 0.3714825907860474, 0.35762152819440785, 0.33209485446033243, 0.4790799317782169, 0.4853626352177924, 0.5199111412579336, 0.5261659268511374, 0.529469975597009, 0.5329643470743469, 0.5148069060521923, 0.46956719848119793, 0.4544687926085556, 0.46178828557516227, 0.49785772504836734, 0.5239782761082028, 0.5265559483731206, 0.5335635195725255, 0.5350716242101459, 0.561775167720108, 0.5310381091472378, 0.4526803857063663, 0.3802175594851861, 0.3134995541389799, 0.29357966278775555, 0.3448624557412816, 0.3449997142811001, 0.430932934159212, 0.5124567777505791, 0.49915974537068264, 0.44041770195386487, 0.40721849859388937, 0.3830365750780463, 0.38410038334093705, 0.4302577237606846, 0.4711818949154595, 0.4935986150279603, 0.5133072631056449, 0.5542605237727457, 0.5662947106874002, 0.5609275218983172, 0.504428099911606, 0.4418210086791234, 0.3343356614138247, 0.36956909571009994, 0.36695560537603844, 0.46232015334659154, 0.47602365455544604, 0.498056283496754, 0.5294649494891901, 0.5276570868883328, 0.4945070558141688, 0.4631930683675515, 0.4467980554139666, 0.42978526955071994, 0.4288380593921449, 0.46422104045146306, 0.5293153560518092, 0.559795896479151, 0.5627216113693876, 0.5676124661383324, 0.5635344028593847, 0.5515281315263207, 0.5482171403370517, 0.5353137308291008, 0.509191025692974, 0.4805875290807119, 0.48913637750759165, 0.49290363751767174, 0.5106784360909248, 0.5236541343426218, 0.5218055625924832, 0.49263571007283385, 0.4866621550217356, 0.4465240580732083, 0.4241268197426524, 0.4200005577049876, 0.432635430713996, 0.5054374333349082, 0.5388733769614371, 0.5339076860845617, 0.5433213884540001, 0.5427824933791867, 0.5401879730165771, 0.5408227041461788, 0.5410225966876143, 0.5227251330915875, 0.4915515952318148, NaN, NaN, NaN, NaN, NaN, NaN, NaN, NaN, NaN, NaN, NaN, NaN, NaN, NaN, NaN, NaN, NaN, NaN, NaN, NaN, NaN, NaN, NaN, NaN, NaN, NaN, NaN, NaN, NaN, NaN, NaN, NaN, NaN, NaN, NaN, NaN, NaN, NaN, NaN, NaN, NaN, NaN, NaN, NaN, NaN, NaN, NaN, NaN, NaN, NaN, NaN, NaN, NaN, NaN, NaN, NaN, NaN, NaN, NaN, NaN, NaN, NaN, NaN, NaN, NaN, NaN, NaN, NaN, NaN, NaN, NaN, NaN, NaN, NaN, NaN, NaN, NaN, NaN, NaN, NaN, NaN, NaN, NaN, NaN, NaN, NaN, NaN, NaN, NaN, NaN, NaN, NaN, NaN, NaN, NaN, NaN, NaN, NaN, NaN, NaN, NaN, NaN, NaN, NaN, NaN, 0.635380396957246, 0.6800974237112978, 0.735301404732573, 0.7661823346856665, 0.7708375846646187, 0.7581448805300182, 0.7272645038323016, 0.7199309663027269, 0.7292840863223247, 0.6897533352866824, 0.6341474686693512, 0.638984389670605, 0.6636072594276655, 0.7317166940961695, 0.7778214483054143, 0.7934536663371737, 0.759456679719569, 0.7073288902779056, 0.696997138310637, 0.6872268536310184, 0.6638459326428854, 0.596779090914447, 0.6513091816992359, 0.7130271721881183, 0.7515250061313287, 0.775883943171208, 0.7904986469554539, 0.7554532866130961, 0.7165405213569713, 0.703631414033981, 0.6747248918444623, 0.6456691528570622, 0.6419749429671696, 0.6638591550417591, 0.727581571209972, 0.7785960528089376, 0.8210509340048655, 0.802898658449246, 0.7245362459731504, 0.6654427854918417, 0.63992635715075, 0.6161729461986039, 0.5131570642378747, 0.5572906636234852, 0.5308544778260462, 0.5305014452578556, 0.5519061558817555, 0.5580113966328695, 0.54357339645457, 0.4927106262066924, 0.47301837840883776, 0.4946055257492375, 0.5421857994831473, 0.5641686141339641, 0.5629944319716242, 0.5256383133001196, 0.5237203193104604, 0.563673525977339, 0.5884942785943661, 0.5704051826513484, 0.456434750118316, 0.39092808363978254, 0.36884763806268595, 0.42559759820806525, 0.46335317879118504, 0.4898393877835006, 0.5127321458169881, 0.5671074818817002, 0.627544286630525, 0.6199576347990319, 0.49201672172296246, 0.38210365946406194, 0.33398643084093665, 0.3601555785737206, 0.42899881778188254, 0.474318951294123, 0.47661818874169826, 0.5065051041148191, 0.5754933727326522, 0.6395726477739341, 0.5695281709742916, 0.4950122125716937, 0.4472879519841303, 0.424017409625436, 0.3940852464668874, 0.402622986707869, 0.4033327524741387, 0.39913279968832044, 0.45162658482164936, 0.4780304266900039, 0.4662581517799499, 0.39558761805567166, 0.33933183039248493, 0.2954789925115148, 0.3431064065102179, 0.40939623325277025, 0.393745569150197, 0.36758634240640103, 0.40512259930484645, 0.47287002425661834, 0.496893259825625, 0.4519519077010871, 0.41320746738915254, 0.3839424843252512, 0.350558491593708, 0.3305484643935915, 0.20632132104489254, 0.41070066700657987, 0.5052685528267992, 0.509331457937638, 0.4886689495434474, 0.5271807516323586, 0.5021574662565403, 0.5071149662671023, 0.5170450922970597, 0.487213055736526, 0.41519995899114337, 0.40221246991479664, 0.460169768984643, 0.5024721728416183, 0.533714175306551, 0.5640116648107004, 0.5088017678784229, 0.46251989959107953, 0.49693189987961484, 0.5278949145365499, 0.0582521571624849, 0.3211758206695686, 0.4473909894750208, 0.5071386011895151, 0.525849682272217, 0.5257603723742282, 0.5305404176283091, 0.4567972755267171, 0.40817220355587347, 0.39101624516008837, 0.42142299586417187, 0.43335236502929253, 0.4211157057216989, 0.4381770451660996, 0.4800537147406788, 0.5479665573016048, 0.5662088811070302, 0.48435709892686085, 0.4610659452704958, 0.5096221153068007, 0.5318576181117435, 0.3511957931179738, 0.2981332160594949, 0.4129865506932559, 0.5122475280417841, 0.5282737111647475, 0.5391844586152116, 0.4980056906586457, 0.41715143694252116, 0.36642343577662956, 0.33573505289842775, 0.37436375503617897, 0.36649594615337594, 0.40068481558094504, 0.4852750670316752, 0.5413570192979368, 0.5793199080482311, 0.5825124608365744, 0.5004666428664809, 0.4924357888709218, 0.5153810115614009, 0.45522149370297554, 0.363453605247095, 0.20656908643984773, 0.35078359110717927, 0.47274884651844784, 0.43540816657138104, 0.39477173988587644, 0.21943698864273034, 0.2505981828214602, 0.32564057635125243, 0.2905368807134566, 0.2659111796695354, 0.0994795563998251, 0.21088386643746973, 0.4298591838219491, 0.47368372075236864, 0.5220503352092873, 0.3620999345506691, 0.28873970440195385, 0.35498305866260765, 0.37919468653921684, 0.38104011648117325, 0.27464283236907827, 0.350139810193518, 0.3860840366500139, 0.47131358158061404, 0.5257373185631354, 0.5155838793999111, 0.4425119227496326, 0.4002701874677973, 0.4019555080758326, 0.4213567507413944, 0.45978288159784064, 0.4528935601108704, 0.5017650498024571, 0.5346132156520768, 0.5218518930383571, 0.5656544099999841, 0.560071251071679, 0.5394141142886493, 0.5446163806248292, 0.502832253660148, 0.4091269974458583, 0.2541762543538206, 0.16204466792985925, 0.17063979420959793, 0.28437154980089707, 0.31668609159738553, 0.28001170212884907, 0.20485331989531524, 0.13345529001302167, 0.17118796881166612, 0.22254567892069582, 0.2191442576356831, 0.16409389628775164, 0.16041305910220324, 0.19432635242094465, 0.2518454878558076, 0.27920405871241644, 0.26521467244528135, 0.2306339109668162, 0.17228414321775187, 0.1459509681683917, 0.14268505448984678, 0.3336549966845639, 0.1531835074577393, 0.08674166358533064, 0.11759722482005543, 0.1556517522958249, 0.11623151478834085, 0.17051035717355698, 0.09985724471640141, 0.13501377060167957, 0.08582212288367985, 0.07744302685276085, 0.036668680128483136, 0.021461532614921276, 0.0014049324046030024, 0.0876908585294419, 0.14458865648025102, 0.1709148761259947, 0.22401075785021626, 0.1524034986337245, 0.08353444941108015, 0.21793604646870138, 0.4311491231213038, 0.448078262688676, 0.37478512327573443, 0.4158499557782457, 0.4272562818540105, 0.333758388886713, 0.2924136174603872, 0.36042846735990797, 0.363685986232718, 0.3993890561512238, 0.41525213984597537, 0.36161268622604287, 0.3082250915845251, 0.2887472244679706, 0.3868152027475167, 0.4903633213322686, 0.48143978011840005, 0.49663944224958023, 0.47888613103565697, 0.39710211984111976, 0.4427193553021425, 0.46887030399482693, 0.5858529842601509, 0.494885748703923, 0.5208852714996811, 0.45169742587583855, 0.3635648134341102, 0.41556079385508127, 0.47493695419037657, 0.3797990860336027, 0.3704660167057258, 0.3213968261142107, 0.3394621382054318, 0.38347029882521977, 0.4160183351054682, 0.4356422334216246, 0.34442888273591316, 0.2606769819125367, 0.3373157423154522, 0.453577280767375, 0.42132467432163095, 0.39574333054370914, 0.4058477764603018, 0.42836544522256564, 0.3908979738251279, 0.3710381556269586, 0.38479451059714614, 0.30350762744649473, 0.31491083661145414, 0.3193431064146653, 0.341214683446187, 0.37021457868490826, 0.26890906739828335, 0.24422457359815858, 0.23714053391444162, 0.35411415699570564, 0.41991282509882394, 0.3373862717132784, 0.24622281545201055, 0.3088530706678525, 0.40326872369452493, 0.39193905237785076, 0.2649830228971703, 0.6244517333671841, 0.6473736494952594, 0.6909585569776625, 0.7307274845770818, 0.7611933594460693, 0.7627447474051318, 0.7400118876281565, 0.7160875014381647, 0.7052374911149563, 0.6910815273457297, 0.6579147366559319, 0.6534516686292148, 0.6598236352899273, 0.7051140486948407, 0.7503865097769933, 0.7799871095217962, 0.7583623819015746, 0.6992446335112334, 0.6531458269019713, 0.6186484692239567, 0.5955372095480238, 0.623761060060271, 0.6547508824791624, 0.6990389359136163, 0.7397421803412076, 0.772917695626043, 0.7896434528774654, 0.7685056398738872, 0.7234898975688122, 0.7077493369661275, 0.6825247303196033, 0.6588393365039482, 0.6718990167786528, 0.6887930560636194, 0.7279223518717682, 0.7714383515624736, 0.8117475742669864, 0.8066452626030424, 0.7476764256137225, 0.661052908846929, 0.6074388076993792, 0.5872603823869407, 0.4249908136931153, 0.4903625647880194, 0.5594978839709275, 0.604033373658632, 0.6511293084922338, 0.665112433473897, 0.6200826018968666, 0.5452879093459934, 0.508850300793425, 0.5206230119124806, 0.5471241663014057, 0.5711146749076556, 0.5758477241006065, 0.580849745648082, 0.6296252096682666, 0.6905714064792445, 0.6914990008016305, 0.6369981255925075, 0.5152454911559347, 0.44906486531727596, 0.4083725595654178, 0.35448860782895564, 0.35712897145403316, 0.35804753400186967, 0.3734670811882266, 0.414551519274889, 0.4061626950232218, 0.38023297904335107, 0.3106139191319785, 0.28253141600696524, 0.2865054464840085, 0.3155588160628682, 0.37011201847859965, 0.3857751486846311, 0.3915694631669711, 0.4096305210662021, 0.45392476751015215, 0.47570413412566986, 0.43726025566906124, 0.391616396702337, 0.35709638285691714, 0.3398356817228946, 0.44070140036142386, 0.42914302902198925, 0.3918781866817955, 0.4129571278131174, 0.45315180366148555, 0.46611488790890976, 0.4405379160039306, 0.38359655216336447, 0.340670834688471, 0.3186894794805608, 0.333966911187099, 0.35705380551037974, 0.3779295715182948, 0.38371528737671984, 0.4072105307619822, 0.4469452437201082, 0.4833755473641995, 0.45494606147021394, 0.42793315771997814, 0.42579882726858814, 0.41218417104169325, 0.4295471972338966, 0.5517110048869325, 0.6141163752425582, 0.5418110687986909, 0.47191460194664975, 0.45036582670875225, 0.43787041773067814, 0.4181431930841777, 0.46691692511509675, 0.44243491616585434, 0.48037632905380806, 0.52587947496002, 0.5620851443363286, 0.5845998944680629, 0.5678104054436399, 0.5570080460990644, 0.534813967378984, 0.4497435569499525, 0.34118871561449804, 0.31137934003501994, 0.20246985612082877, 0.35696220362461045, 0.45901365381556325, 0.4705491428299369, 0.34385782856862795, 0.2519312423646834, 0.1822159431898322, 0.20840879327975378, 0.21161658758624674, 0.22380469613941859, 0.23644507054068603, 0.20092832358374474, 0.22426947609305953, 0.3220660014708927, 0.41417913832259057, 0.39370449029010995, 0.314557988881298, 0.24900332684578927, 0.22929025521433866, 0.32492261199008965, 0.33366943348798267, 0.2701805543171385, 0.1900639469553575, 0.13875351788182078, 0.211879422182379, 0.21818280587444785, 0.24753670391118762, 0.2966772565537094, 0.22279702619272773, 0.1715490866461678, 0.14884480236994463, 0.23729283100618553, 0.2360259438562152, 0.23284589094226457, 0.20634189920974172, 0.21231182498323092, 0.28884069482130925, 0.36495092843543653, 0.36668370391485927, 0.25782378939995093, 0.10051681165298723, 0.022873381743855645, 0.0445844742863677, 0.3716029446286151, 0.36348198430019013, 0.3980155038901997, 0.44881825719585083, 0.436964416163143, 0.41691113554549397, 0.29834742352339894, 0.316500610266852, 0.2742441601265488, 0.3619966867782638, 0.38597777286731116, 0.3583979511292749, 0.37379242394004897, 0.3837241556350614, 0.3839498949202529, 0.31213413014636876, 0.2895460724300499, 0.21571035329680693, 0.22176727388190526, 0.18745786259172895, 0.19021986155169468, 0.3597051138233842, 0.4301383323347658, 0.4719769161500368, 0.3624504288434223, 0.3040817821419322, 0.2986901921726303, 0.2904791056247274, 0.33270708721984876, 0.36148987022248624, 0.38574069497366686, 0.3866417301717588, 0.3650488280349939, 0.40886730094402696, 0.3544024750446154, 0.32749555925833895, 0.3368383987757554, 0.3859551404261923, 0.3732867818278535, 0.38239746149440257, 0.40958042555167334, 0.42177789984383723, 0.31627415545549664, 0.35756266072872944, 0.4388484450503265, 0.4993266075649512, 0.5105040953464038, 0.5344108481755958, 0.4952742381992427, 0.4314615752393805, 0.4238850566418335, 0.4711391719711004, 0.5061294707288372, 0.47872351499728805, 0.43804516813552985, 0.4466596192353931, 0.5142135765542555, 0.5431053498352488, 0.5156979008934311, 0.42292487581637084, 0.3271526629033934, 0.2858569390930776, 0.31054366704981573, 0.3631209698873202, 0.33154254371569697, 0.3825029678324014, 0.47286799994744855, 0.5041784891454238, 0.5148112866945818, 0.4688003570165258, 0.3708497941835972, 0.347942437583201, 0.40385129488066196, 0.46711745417601813, 0.464462793411754, 0.4298709077711459, 0.397248322087872, 0.456853669014904, 0.5101024771089324, 0.4958310658801715, 0.3936501205496215, 0.2601243875645233, 0.20459645060817844, 0.22555569226589992, 0.5502902973509461, 0.5278393094905696, 0.5429193403260982, 0.5731234758549607, 0.5832661673092359, 0.5710922529414478, 0.5516474469967951, 0.5025592135861408, 0.48853389150795234, 0.5241896220366896, 0.5554347613120776, 0.5542198903247559, 0.521786696671192, 0.5080897025780816, 0.5499824466956527, 0.5672970936969733, 0.5441897521130821, 0.547422181796654, 0.43469377192080927, 0.3521742581884157, 0.3313008778250968, 0.6230077191796541, 0.6288351904609779, 0.6314335958061572, 0.6465442302755493, 0.6564270848670264, 0.6384612300276671, 0.6166877988990446, 0.5752236219340577, 0.5519922584394005, 0.5230386190310236, 0.5341423360063932, 0.5714621725787502, 0.5876141261808696, 0.5901300473014037, 0.6223395303666417, 0.6532101626620794, 0.6467371413336701, 0.647815987728959, 0.5905226626145553, 0.5349211381955828, 0.49745505821225755, 0.6473126771370674, 0.6397943717423507, 0.6407182364216131, 0.6523971168129209, 0.6676176884461617, 0.6511756486249293, 0.6165320190720431, 0.5780498160271923, 0.5315470303539461, 0.49717342418943955, 0.4931395220716454, 0.5383398219610247, 0.5793476477468018, 0.5911800532727811, 0.6301462036603752, 0.6346080143419363, 0.6425193537287134, 0.6321376496089371, 0.603623007872068, 0.553023788843011, 0.5180477327302635, 0.3223331849083514, 0.34957101100180926, 0.38851068017252494, 0.45231120763779953, 0.4544265266743815, 0.4559990858217092, 0.43425918496110166, 0.4010332869163091, 0.3891481539132488, 0.41004114709028827, 0.448841045115349, 0.431409349560723, 0.4121534390134205, 0.4302006095884005, 0.477220062553658, 0.5080790046288559, 0.5035986875772647, 0.41639206550647256, 0.2958095127762536, 0.21814727275184229, 0.18472527559058702, 0.3626686037925411, 0.40220110336798826, 0.47667605347407455, 0.5069998190163773, 0.5017782020619289, 0.5034957134465367, 0.47933618892139224, 0.4204378872720302, 0.4133257738157565, 0.4407335199652946, 0.5273931004030721, 0.5413357580195128, 0.5111185010020969, 0.4733405157589133, 0.4994045409634058, 0.5351382881409976, 0.5585118825960106, 0.49022809779361043, 0.3366570994041937, 0.2086110330373329, 0.160094769262658, 0.5647355862366469, 0.5578425621770701, 0.5787275735737476, 0.5634927723643193, 0.5937720941065469, 0.5852637021995918, 0.5422360496351473, 0.49977102033884463, 0.49047018841900997, 0.507819308630704, 0.5751244975674541, 0.597722554774737, 0.5882160576672545, 0.5675946291126495, 0.5582628907894345, 0.5729323254244306, 0.5846330225172562, 0.5701321266026372, 0.5152106234842263, 0.40404146557879694, 0.39300126604146635, 0.6210696657074808, 0.6021287850617433, 0.5964514361697321, 0.5828017533327033, 0.5947839554355613, 0.5526031821919072, 0.5228592062075905, 0.48570425060976824, 0.4771176603908416, 0.4721718011232705, 0.5063730064794586, 0.5623846416497384, 0.574172333758318, 0.5377905165771296, 0.5426217369090737, 0.5503232088764911, 0.5655105304015318, 0.5712133521708083, 0.5559646177398838, 0.4805479798404496, 0.4587768868299463, 0.6167116843278754, 0.6179789618494729, 0.6199809097807587, 0.6121839865310488, 0.5921601620726008, 0.5435168393178467, 0.4926492988314757, 0.4696043536607404, 0.4637147425897072, 0.4435726794621031, 0.46125696706609404, 0.5029165376619877, 0.5548379291212179, 0.5413337083907772, 0.5447518852815907, 0.5694863995908661, 0.5627817693171777, 0.5664902849125512, 0.5818630574142515, 0.5146385480664463, 0.49997988553835643, 0.20362438789779136, 0.21708911884256832, 0.2052652222486824, 0.06727709738471561, 0.075382899337482, 0.19801954413175268, 0.24779688770496544, 0.1981593374404466, 0.12836007810657063, 0.08418130920043636, -0.005816996177411836, 0.07791290127127065, 0.1434318031641811, 0.1843361954943476, 0.09090401421920759, 0.10087167209326878, 0.122425699331054, 0.19193097751629543, 0.18519555771137328, 0.038421802844423425, 0.048673223358096124, 0.5942870604845041, 0.6279886262105449, 0.6777719311364787, 0.7328549159191211, 0.7676635432201133, 0.7606559458295689, 0.7292227402892224, 0.7123661577096646, 0.7182767650374671, 0.7199498524766524, 0.6835587968103213, 0.6652020557836233, 0.6627442292386997, 0.7052681315394344, 0.75066495256009, 0.7822220723541836, 0.7740319217271091, 0.7321480902780768, 0.7032110272711454, 0.6781628560930862, 0.664756553735229, 0.6313009034248344, 0.6649912889305802, 0.7104011030307376, 0.7562772217200489, 0.7977389908411184, 0.8104380100513491, 0.7919247454710509, 0.7699835108422987, 0.7558464184799922, 0.7365373368045912, 0.6926816803192061, 0.6835916048730426, 0.6920080020814111, 0.7344607137490736, 0.7901185266618217, 0.8409184409805355, 0.8496112602621496, 0.8121520467930311, 0.7612817571993475, 0.7172495057683997, 0.6975924186942357, 0.5643511693075306, 0.6213424328631076, 0.6512819242182648, 0.6677912868626978, 0.6846126300235381, 0.6994444758355605, 0.7009280316432905, 0.6862371759062369, 0.6650603594279454, 0.6303562316306597, 0.6024820108468405, 0.630868085157324, 0.6503706925201708, 0.6629885485113309, 0.6875437849085622, 0.711309156905122, 0.7239419055252, 0.7178504276256946, 0.6634295709173798, 0.5876803265835633, 0.5395113388598816, 0.3066719955854852, 0.36857986447866936, 0.404047684366229, 0.4179525005847218, 0.3846632935656442, 0.3455888866611061, 0.3362975573185655, 0.32099404946701043, 0.30081026752466095, 0.30279568445911964, 0.29287437111657144, 0.28174998230244197, 0.3045536931788571, 0.3270277624597847, 0.3452529887407778, 0.3309576045337181, 0.3421101831610876, 0.3538747438578542, 0.334078002874478, 0.34156286972552646, 0.33873281054873583, NaN, NaN, NaN, NaN, NaN, NaN, NaN, NaN, NaN, NaN, NaN, NaN, NaN, NaN, NaN, NaN, NaN, NaN, NaN, NaN, NaN, NaN, NaN, NaN, NaN, NaN, NaN, NaN, NaN, NaN, NaN, NaN, NaN, NaN, NaN, NaN, NaN, NaN, NaN, NaN, NaN, NaN, NaN, NaN, NaN, NaN, NaN, NaN, NaN, NaN, NaN, NaN, NaN, NaN, NaN, NaN, NaN, NaN, NaN, NaN, NaN, NaN, NaN, NaN, NaN, NaN, NaN, NaN, NaN, NaN, NaN, NaN, NaN, NaN, NaN, NaN, NaN, NaN, NaN, NaN, NaN, NaN, NaN, NaN, NaN, NaN, NaN, NaN, NaN, NaN, NaN, NaN, NaN, NaN, NaN, NaN, NaN, NaN, NaN, NaN, NaN, NaN, NaN, NaN, NaN, 0.28774941888513994, 0.3995357393262418, 0.47283190465283126, 0.5235454439620774, 0.4919498163130008, 0.4360970180094595, 0.3664993565435838, 0.3706280771340189, 0.4125076388713709, 0.44504411379551645, 0.3579863379794235, 0.26217912628462686, 0.3502222838501815, 0.48726068567048114, 0.561279149768834, 0.5349742531157928, 0.4261293693255467, 0.2833022312328114, 0.28112370010078325, 0.35775933098888085, 0.39948723178512435, 0.5380257689381491, 0.5647196270956395, 0.5941906064181008, 0.6169718079452421, 0.6199862017407358, 0.6189568169365315, 0.6000886735366417, 0.5559628976296799, 0.5256663647622989, 0.5224439541187431, 0.5381826124569554, 0.5500305320707767, 0.5365472777813709, 0.5888600969124824, 0.619740196857691, 0.6318453627092175, 0.5995415701460499, 0.5170659628507093, 0.46825197058188633, 0.4623187555142065, 0.4160208427416426, 0.3898159439298245, 0.490166925793017, 0.5014236509619208, 0.5097467822039585, 0.48420227782755293, 0.5132652556926068, 0.4939760857703187, 0.4172987701610992, 0.3565778642604354, 0.360735848092751, 0.40904140886068735, 0.4352010545218115, 0.412418442862467, 0.4494120246417211, 0.4636418936324898, 0.5135838973771216, 0.5106173373884318, 0.4125549478695567, 0.3505540189919514, 0.3530735176779165, 0.36315093833460155, 0.15936129664140314, 0.2662976039764776, 0.32450976252308866, 0.3919845312674371, 0.43294416577935, 0.4193096695716927, 0.327424039196336, 0.2758633758028293, 0.2768675366746756, 0.29050952925945195, 0.3221957714303299, 0.3246324853336878, 0.2910497513601965, 0.3264327109043337, 0.377062633250648, 0.4143540773536034, 0.39704739872243594, 0.32227484187544914, 0.28869693670075225, 0.27298359636688396, 0.26619732193194845, 0.5282413232365247, 0.5834043372033981, 0.5854752862357859, 0.5731463766313556, 0.5184857965879759, 0.5186203789083661, 0.5078988301105727, 0.46189273915879986, 0.44358278821954433, 0.45979287588754414, 0.46475278485919586, 0.4219463333717964, 0.41073717558303646, 0.4652482373491864, 0.5493652844429301, 0.5858431654916827, 0.6289853886574138, 0.5441991266836088, 0.4798346609060147, 0.5003722930939899, 0.515842803027418, 0.6030842353116839, 0.6374467977421824, 0.6861524124781482, 0.7362400292266945, 0.7665816358443622, 0.7584930926471858, 0.7256296306637636, 0.7133898992643046, 0.7231489798966143, 0.7165439590988004, 0.6699594408393941, 0.6516223511588318, 0.657785722448984, 0.7065600400502934, 0.7566653677470222, 0.7887609658988041, 0.7723229887223361, 0.727051126431061, 0.7003765535892389, 0.6838161762669386, 0.6713984156170868, 0.6208938461769422, 0.6736045077795741, 0.723693094365336, 0.761865530133241, 0.7930015123520487, 0.8102719282462335, 0.7946399613780354, 0.7683628363237768, 0.7546158472889758, 0.7170569755208894, 0.6681125535972946, 0.670456048998742, 0.6921005855508992, 0.7403710654551652, 0.794732322983055, 0.8458915825536488, 0.8587792000691208, 0.8153611255343335, 0.7561560992233616, 0.7042217558316969, 0.6798091698369759, 0.5470293629693737, 0.6031218630383082, 0.6361682728582019, 0.6593465845088331, 0.6847010764242636, 0.7039360616859818, 0.69902890244003, 0.672399027864359, 0.6505734765388889, 0.6227419503937837, 0.616244811501875, 0.6379067120197713, 0.6353601809787975, 0.6417885556879028, 0.6726232176360463, 0.7071539277685389, 0.7171490982354984, 0.6995451703523906, 0.6253801238064569, 0.5575928201730007, 0.5131410664374815, 0.31294366742457075, 0.3478995675171516, 0.3739625546330329, 0.3944685757374377, 0.3949223855207457, 0.39985706468358706, 0.374233737187159, 0.30619865444683547, 0.28346442739323513, 0.26458396290710534, 0.27766284469721464, 0.2979564541587841, 0.33046516650108276, 0.349310586197532, 0.3809322160683903, 0.37266118406416193, 0.3793895292271875, 0.3659984655728837, 0.33947873821167046, 0.35275022776859566, 0.35721198872509624, 0.3310885008461949, 0.34477881445882336, 0.3595294397204399, 0.3753090505221179, 0.40262592449094964, 0.40081659059606256, 0.4058528687713379, 0.3674511509892452, 0.3172195907301209, 0.2860037911916971, 0.2953607789643043, 0.3216720200331044, 0.35795866650482444, 0.3814291155831062, 0.40916791618778203, 0.40494856480264113, 0.4091612176687297, 0.4185257774952613, 0.3985481004170856, 0.3907533745437626, 0.404113468825945, 0.2241937549494649, 0.35032633490377013, 0.46369876217160216, 0.49151236173911184, 0.5088148464189438, 0.5224203791537703, 0.5215633687852537, 0.4839053395639458, 0.47844649828619895, 0.4827140302756075, 0.41757788528585577, 0.3840101918907204, 0.3946325688454492, 0.45098853616720586, 0.4824781453474845, 0.5201531939244616, 0.48448607530874394, 0.39143589600107914, 0.3655492721765697, 0.35550818614410973, 0.41685908032371927, 0.3008562380189943, 0.38172418306631634, 0.4661643213357635, 0.4898039474640826, 0.4396132951473005, 0.4564101213796266, 0.43007138163306136, 0.3970191852995985, 0.3979010376370914, 0.40245999884508066, 0.39852369491923806, 0.382425529992262, 0.4152581004349355, 0.4812710591152098, 0.5109623171489495, 0.5051512894465896, 0.479357238966233, 0.36737003297322707, 0.298660817895724, 0.2809455384776544, 0.23406374812037445, 0.41438128551378206, 0.5075370540442289, 0.622279130372188, 0.6273918170087857, 0.595108942141857, 0.5698532283991798, 0.5523655041210942, 0.539905437618682, 0.5505547612446309, 0.5382559762963455, 0.5643065638569481, 0.5559377264124363, 0.5752920538116614, 0.580377866953319, 0.6175739840525005, 0.6710242960883529, 0.6328553478232432, 0.6051515457883785, 0.523578836757432, 0.5077914729699161, 0.5063256230478859, 0.25505373163452827, 0.23477423889694682, 0.20446979751134525, 0.23026287036372506, 0.27118109090417825, 0.23711467819396195, 0.20624048707504242, 0.1792551703175636, 0.17513313244912843, 0.1258594346459247, 0.12597992923055387, 0.19816889778625713, 0.25955939882687434, 0.23933294801504393, 0.26091308213614384, 0.3182027217983626, 0.3548080996688931, 0.3210857339561043, 0.2888862496469917, 0.18364940229133508, 0.18143123728717944, 0.4244636436757479, 0.3782943328612521, 0.31180382071260204, 0.4101966153678352, 0.44570395193160167, 0.43486008855212455, 0.3747251560351944, 0.3406599195938758, 0.33234655321578227, 0.3118913395817311, 0.3446938767457787, 0.4477036414034238, 0.4095540551789736, 0.42892546139928145, 0.4965595950630277, 0.5198832725069301, 0.5089686022406099, 0.3924362013431364, 0.2832861015591398, 0.2334195350705419, 0.21130221900306265, NaN, NaN, NaN, NaN, NaN, NaN, NaN, NaN, NaN, NaN, NaN, NaN, NaN, NaN, NaN, NaN, NaN, NaN, NaN, NaN, NaN, NaN, NaN, NaN, NaN, NaN, NaN, NaN, NaN, NaN, NaN, NaN, NaN, NaN, NaN, NaN, NaN, NaN, NaN, NaN, NaN, NaN, NaN, NaN, NaN, NaN, NaN, NaN, NaN, NaN, NaN, NaN, NaN, NaN, NaN, NaN, NaN, NaN, NaN, NaN, NaN, NaN, NaN, NaN, NaN, NaN, NaN, NaN, NaN, NaN, NaN, NaN, NaN, NaN, NaN, NaN, NaN, NaN, NaN, NaN, NaN, NaN, NaN, NaN, NaN, NaN, NaN, NaN, NaN, NaN, NaN, NaN, NaN, NaN, NaN, NaN, NaN, NaN, NaN, NaN, NaN, NaN, NaN, NaN, NaN, 0.5629011934632212, 0.6173898062879577, 0.6754244940760104, 0.7287876259179541, 0.7612414487335494, 0.7660305256827526, 0.7332965232743517, 0.7011852612984113, 0.6980173553700934, 0.694555505477059, 0.661817143136358, 0.6494210939095667, 0.6515683260710395, 0.7007230429705775, 0.7524754091549495, 0.7819860920524174, 0.7733543725664749, 0.7067698209312901, 0.6405918971443734, 0.6035949481963734, 0.5909889575275354, 0.5802523345129119, 0.6267248706217728, 0.6797697433291904, 0.7343758956454806, 0.7728466445256706, 0.7907639033818579, 0.7664962751393766, 0.7246986610346279, 0.7042238443721863, 0.6906598550168306, 0.669204982798218, 0.6728811875726407, 0.6797862039423471, 0.7194103111746615, 0.7679074598328549, 0.8037757221595397, 0.8100098325727635, 0.7401549596851428, 0.6606079285499816, 0.6077836002032028, 0.5925996278903383, 0.5128027943025801, 0.5508474329921612, 0.6149248796654245, 0.6717924708727547, 0.7271407634205657, 0.7496639760555914, 0.7225582875114551, 0.6549531691684388, 0.6076492228796113, 0.6077995797932669, 0.6270000823407988, 0.6441140185424561, 0.6300581790661341, 0.6449338420052704, 0.6979144086378904, 0.7487995927280003, 0.7637513285378035, 0.7062985790874741, 0.5982799824656156, 0.5181167050084622, 0.48085620186571487, 0.3924935302935705, 0.41286752310275343, 0.43988625936939524, 0.471960351078039, 0.5067598389069937, 0.5109987932710214, 0.4549445960306454, 0.3908265608254195, 0.36350144691971203, 0.3833718043821317, 0.4157686999791305, 0.44345151586173964, 0.43881162580314703, 0.45368740694234316, 0.5142649311884276, 0.5605105217188027, 0.5683325992024351, 0.5122486057550635, 0.3995384848280273, 0.3268409152057502, 0.299162506584296, 0.3377074932403836, 0.379932399985646, 0.4090486371481077, 0.48750595459302554, 0.5112202510166706, 0.48202538359710095, 0.4330616856182708, 0.36473856201714955, 0.35520024725297833, 0.33668630579932946, 0.33951089159040576, 0.3745523604800311, 0.39484159545487607, 0.42527386716318094, 0.4565524846415779, 0.4826854853622349, 0.5034310864981569, 0.47022846108341476, 0.4245629906790815, 0.3954787118306462, 0.3568013802808009, 0.1994778342661431, 0.2866156462244575, 0.335714139502089, 0.37844159627905605, 0.35837993752997516, 0.3652995358362859, 0.3734517809647574, 0.3460449779529272, 0.3321840523805054, 0.3340285247846457, 0.32827939781672366, 0.3048527017771652, 0.3169688924991039, 0.34355552268450396, 0.3789541289399378, 0.4128319571571035, 0.4134479615461837, 0.350942589115848, 0.27627968915647966, 0.20275390131271231, 0.08812434195221372, 0.3259422479116718, 0.47501379542190025, 0.5504031472767174, 0.5852016943958996, 0.5530284913520201, 0.5484832042523086, 0.5654012879562433, 0.5097227803510027, 0.47202107680315275, 0.45844978537059833, 0.45553459296975607, 0.467362112732, 0.4728593761838746, 0.5299797621596474, 0.5808581352776607, 0.6019421177487672, 0.5962764635501124, 0.5126346780899761, 0.42679416038815843, 0.37403093328325293, 0.3176020264000543, 0.4294869700198415, 0.4468893307401563, 0.4515483573244704, 0.4331029956862265, 0.4327258346619255, 0.4547643258885354, 0.3738539752075071, 0.24711719289983228, 0.23455937288677184, 0.26362448240375885, 0.34234869037220955, 0.3424590345123767, 0.2836098048189759, 0.32818024219881115, 0.3683895219458474, 0.4162611849210831, 0.4026847447125381, 0.2977816389510229, 0.19067467039380678, 0.18387664807102222, 0.2522940562749724, 0.3929794920482843, 0.47324066493046335, 0.5480014313406207, 0.5522903790139739, 0.5321532399678165, 0.4805995700295004, 0.4293625510329877, 0.41021433308031485, 0.3841319379690941, 0.3539351372098671, 0.3926795521386873, 0.4112112166377184, 0.47070611487068525, 0.5273375729123883, 0.5381583787625479, 0.5539713483326583, 0.5333264780292047, 0.47686892863511443, 0.4691504979067329, 0.4635873640124623, 0.48498407565834467, 0.35138354980822556, 0.5840764818021326, 0.6313618331883923, 0.6118799676169183, 0.6196222469201713, 0.5399083308048404, 0.4552395719039201, 0.5438470973546552, 0.48986477149712626, 0.47609428365070644, 0.49719413575970084, 0.5170041737553003, 0.5553561585231163, 0.5505922578207225, 0.5756460399902746, 0.6410903422885204, 0.6087189378228678, 0.6013082113484979, 0.5890666445843853, 0.5317944263307459, 0.5346545109608474, 0.4884529133000148, 0.4724217285640519, 0.4559037368573152, 0.40180363093862287, 0.39498952616235666, 0.3966978603294536, 0.39579158480652765, 0.3611598613797056, 0.3253112047624823, 0.29793260679890043, 0.27803303405939567, 0.37055526555359025, 0.3768849208204388, 0.33989376501371277, 0.35591809977541555, 0.34068643747863764, 0.33181602596527093, 0.32064286901860867, 0.3209184704414353, 0.27636096458334036, 0.2836608813629806, 0.30342437892579954, 0.42286819135729103, 0.4742762456325401, 0.48465299173371085, 0.5164780795948635, 0.547848249817255, 0.5268726189249707, 0.49041316477249286, 0.472572948975548, 0.48094800045370206, 0.4836461108064994, 0.48017373143581094, 0.45701032832820804, 0.47197095842440534, 0.504988713945772, 0.5730988365396166, 0.5484547012993285, 0.48024010609912104, 0.4436546005338117, 0.49775235429063225, 0.5271871313336267, 0.2730884776149081, 0.37460972490929045, 0.33758366110411553, 0.33990784061937157, 0.43846908338149204, 0.4573272366225332, 0.30688564546257924, 0.21034370266131772, 0.26723861166398083, 0.2826644399099003, 0.2804853580889655, 0.22844772232152377, 0.24617844708021883, 0.26898525467306456, 0.3549781406625891, 0.46281653569376774, 0.4289161962977821, 0.271647492697385, 0.18857692967174694, 0.21213984440531983, 0.31657387098953327, 0.5397941025167431, 0.5129765447005993, 0.4082574972584425, 0.43387959924572583, 0.44081416214752667, 0.42670533027850494, 0.3390873996023257, 0.3274792880234841, 0.36316041339863736, 0.3265395651120575, 0.3283009802926992, 0.30827205313078676, 0.32157484555869265, 0.3888339578337064, 0.4260912909242236, 0.44602827697307323, 0.3916045676674513, 0.3161970019166229, 0.3024332556748902, 0.3104614573304929, 0.38988083509931976, 0.5104612700293122, 0.5189075477909098, 0.4801306576768008, 0.4386475035988659, 0.40290491205494516, 0.40205735498522455, 0.37960807508349087, 0.3975532631336988, 0.37697584849867005, 0.3635527891427948, 0.39008723738018486, 0.3766158315195965, 0.3796885871799703, 0.4049482078243642, 0.3809905721940372, 0.3595276828896178, 0.3628664922490306, 0.3850293145027024, 0.4259061063674368, 0.4762092213382589, 0.4811324111774881, 0.4505764101618191, 0.46062332447279464, 0.46983277690143177, 0.4739706271304281, 0.47513244982094965, 0.4330278645697477, 0.45136595517893074, 0.4671911546307946, 0.5063395899663515, 0.47981927770869204, 0.42786552144448226, 0.42232317025137994, 0.4478676859184918, 0.4717247800589775, 0.48936406292720347, 0.4735413447451921, 0.4267751297613112, 0.3788188927505999, 0.3597968636240748, 0.3590810627497425, 0.3638569007517224, 0.41027039853297104, 0.46127238404809623, 0.4708758741160475, 0.4846591917982244, 0.5119707854781363, 0.5110228007928242, 0.5754679433281634, 0.6017931935234603, 0.5671264281007252, 0.5481750896589389, 0.5125710178463845, 0.4652316778114458, 0.45594176631526034, 0.4581247464190766, 0.5107033327691182, 0.544430976569198, 0.5485450433476506, 0.5865292774618593, 0.6230975784983146, 0.6180925481100218, 0.562741335183151, 0.468589697438122, 0.4740791279011281, 0.4892009527889247, 0.5119107038764865, 0.5398747994006418, 0.5348955734129854, 0.5723959525050523, 0.5702834872158548, 0.5697610015492394, 0.5720633375138426, 0.5439702604992488, 0.5407968611190256, 0.5219447886804693, 0.5252928548460147, 0.5531896552746685, 0.5655529084242231, 0.5628045438029012, 0.5828196515969845, 0.5920170728107215, 0.5885844915755635, 0.5598062623162695, 0.5510207990620082, 0.5371111847293452, 0.5356911618714828, 0.539859512298535, 0.5709030867136423, 0.5784722151315556, 0.5729497586590986, 0.5479335346139625, 0.5222606015764444, 0.49643276294726857, 0.49746181815320495, 0.5316706671884063, 0.5721217643806703, 0.5915046608729383, 0.6104414157390157, 0.600612363358319, 0.5967950050890485, 0.6077604552658267, 0.6106842963052379, 0.582195911029617, 0.5617759743614117, 0.4316239339528825, 0.4935254704498868, 0.5131716061603323, 0.5176888437101106, 0.5037438028038159, 0.5074540820197251, 0.5246357288045846, 0.4617867710042775, 0.4383603035095789, 0.4231542623175169, 0.4568401534056776, 0.5159579584410229, 0.5458380093803614, 0.546868738322589, 0.5135044277859481, 0.46880202009121813, 0.49436636602476086, 0.5321477747546539, 0.5176166953495303, 0.45469791859753705, 0.4188718372962542, 0.28356486653282764, 0.3332480769023456, 0.3714379151098206, 0.3758332601558429, 0.3111906099945704, 0.20906140850970628, 0.1658520342192413, 0.23220737242849268, 0.3247112864971899, 0.36019528608751794, 0.30321172369666083, 0.3084164514798483, 0.3569374971911279, 0.35877460898019414, 0.4359185381801409, 0.4098674780904474, 0.3018682027443216, 0.3554226792440905, 0.4450968985097608, 0.39350592044206517, 0.44078799874854235, 0.237204560110609, 0.270123719551808, 0.36088386260973443, 0.3526889759277197, 0.34901589493944957, 0.3589797643166808, 0.33693705740635477, 0.3118367202019248, 0.3412661927009454, 0.3508157142626326, 0.34251297948509607, 0.3597330467860435, 0.3711205503208305, 0.39657597970221864, 0.36788555787940064, 0.3728386724360576, 0.3346868658453742, 0.27253150698001066, 0.2852254996364349, 0.2819309383061717, 0.31722722102439366, 0.4110176437538981, 0.3978048320122843, 0.462744513992689, 0.4550278129030827, 0.43823732442821367, 0.4675538370380181, 0.41716943763380077, 0.39238021611903956, 0.3984639191375271, 0.4012181369393861, 0.4131221104420458, 0.4962651680838602, 0.5378219483626289, 0.5036974062542586, 0.48548900043208537, 0.4831160912717838, 0.5233499169301299, 0.4734584832474899, 0.42050839250896305, 0.35783145828064555, 0.28268938020275913, 0.399583282874831, 0.3991332172691129, 0.3767599037286218, 0.41744700860100903, 0.41553866849762366, 0.4368842878876547, 0.40563798287123926, 0.36636524201842, 0.35891214036663854, 0.37269852708348017, 0.3903127582936252, 0.39673200505613126, 0.42496459701169864, 0.4600980574500528, 0.5102205403111998, 0.4555289210845072, 0.39705772134577344, 0.3487517712302711, 0.2958100356144477, 0.24520642048097407, 0.24724106469434998, 0.49333225853480245, 0.472846824542785, 0.4075778667173992, 0.38189823129606587, 0.33630839645129135, 0.3348673806966366, 0.3255451411676546, 0.3936806756641944, 0.4069551379167237, 0.44044930589126896, 0.466615806449165, 0.49330872199621667, 0.45430135366001295, 0.38159029977590214, 0.3449599473497108, 0.362262205972466, 0.39421391313673537, 0.40359542596192777, 0.39359331121948, 0.32951896854495794, 0.21783962563613668, 0.3894405728449352, 0.4205814800066781, 0.47393795963173646, 0.4726860432263139, 0.4473940658623242, 0.4748319244906829, 0.46186836440281853, 0.47241343293533183, 0.4606576539828991, 0.4394533001591485, 0.43786412673588837, 0.44558030838136753, 0.49086360168133875, 0.53684883725869, 0.5274437754933995, 0.5016773039715381, 0.4664399662112407, 0.4538214218956158, 0.4847390375377416, 0.4420529181217002, 0.3881544752194865, 0.46748069805016595, 0.5176318463725321, 0.5688561405159909, 0.5664654359634881, 0.5319672267094346, 0.4892402955865923, 0.525670951302201, 0.5251051646157376, 0.5035419412573735, 0.4374096161618407, 0.4458937730698354, 0.4700762280523177, 0.503092691296666, 0.5050157817268788, 0.5194597565139747, 0.555695765237285, 0.5607966936562039, 0.5362926871211644, 0.530143601233237, 0.49487106099585493, 0.4480488021980093, 0.4153617772589184, 0.4417325095894466, 0.5120181471455462, 0.4679837802336667, 0.4195535743225391, 0.4230873925891998, 0.4332696428171984, 0.3878894402800943, 0.34705591022758686, 0.37080631734420094, 0.39317245815350566, 0.43401835890899226, 0.4852793673632571, 0.5082034878199513, 0.5127572710200742, 0.522991611386261, 0.5564069995922346, 0.5782427771550676, 0.5342255848243778, 0.5144480176001563, 0.4094302043919449, 0.5459167624266701, 0.5598616585431636, 0.539784987467755, 0.501777262943046, 0.4909063920544278, 0.47879081945631485, 0.4257480209205831, 0.45140196624082674, 0.4611826717650608, 0.44739713233129763, 0.421472138008791, 0.45740263965246425, 0.5112901722935663, 0.5469039391268187, 0.5460945730296861, 0.5237926267185199, 0.5069903544627586, 0.5360799737693044, 0.5267763374844053, 0.5069084757946611, 0.48371301270303063, 0.4091997951895672, 0.411517725451399, 0.4715339853326258, 0.49709985667947537, 0.46473500894141895, 0.4157420194225522, 0.3427566615931472, 0.3371392359254663, 0.3613497249261776, 0.36712577422632103, 0.34212855239953777, 0.3709268318761663, 0.4645563762810527, 0.4783963566341593, 0.5246829758400094, 0.4904974089968577, 0.45519926048052894, 0.3872533935989609, 0.40048993213094974, 0.36620660736862415, 0.35311798159069274, NaN, NaN, NaN, NaN, NaN, NaN, NaN, NaN, NaN, NaN, NaN, NaN, NaN, NaN, NaN, NaN, NaN, NaN, NaN, NaN, NaN, NaN, NaN, NaN, NaN, NaN, NaN, NaN, NaN, NaN, NaN, NaN, NaN, NaN, NaN, NaN, NaN, NaN, NaN, NaN, NaN, NaN, NaN, NaN, NaN, NaN, NaN, NaN, NaN, NaN, NaN, NaN, NaN, NaN, NaN, NaN, NaN, NaN, NaN, NaN, NaN, NaN, NaN, NaN, NaN, NaN, NaN, NaN, NaN, NaN, NaN, NaN, NaN, NaN, NaN, NaN, NaN, NaN, NaN, NaN, NaN, NaN, NaN, NaN, NaN, NaN, NaN, NaN, NaN, NaN, NaN, NaN, NaN, NaN, NaN, NaN, NaN, NaN, NaN, NaN, NaN, NaN, NaN, NaN, NaN, 0.42623508145377886, 0.42639136213645007, 0.5646807591273171, 0.6427733271010627, 0.6399097756219436, 0.6635953463113131, 0.5839732229815037, 0.46880000937423844, 0.43253944621044316, 0.454232591664898, 0.4623427459115475, 0.46062668504894266, 0.483618421889664, 0.5301689595170455, 0.6203592708449708, 0.6419157663033928, 0.6250644313893575, 0.519250319747326, 0.3989486071857593, 0.3313978480166511, 0.3318406161773149, 0.4723405314313304, 0.48880832165908356, 0.5686654359551577, 0.6110689970676149, 0.6154205697821016, 0.6475162410085512, 0.6443810605075958, 0.652991492441313, 0.6415010052249774, 0.6181262013778607, 0.6090085851180276, 0.601586511734382, 0.6068495466834388, 0.6381182634715132, 0.6808312323159469, 0.6850861611688238, 0.6876279833277706, 0.6537455925413437, 0.6053820700511637, 0.5163505884459101, 0.4538411130332595, 0.40615254897251213, 0.32635336674176163, 0.3405458996043795, 0.3345504119771323, 0.3309120252719559, 0.31381265628339855, 0.23901678029955378, 0.2331635255949462, 0.2755223267616669, 0.3377097442475928, 0.3544065351186346, 0.3263684825478387, 0.31994086096616975, 0.3142879239546894, 0.36219479640371954, 0.36164148822005876, 0.32762656246515326, 0.2683615211276013, 0.16369849604174555, 0.18375123407184416, 0.256310415766895, 0.5168972680696062, 0.5230010433487604, 0.40486059616408865, 0.4259393464816266, 0.45673543893933255, 0.47010003798821376, 0.4295870546039157, 0.37342814239049954, 0.36012815100568546, 0.3677778038739045, 0.3839947720192553, 0.42471880091192465, 0.4282199912821734, 0.4247663088613511, 0.42006529317233354, 0.4426826413020433, 0.4582960513627289, 0.4392199729201949, 0.3776876613094748, 0.353469284999371, 0.26980778654774473, 0.4312474695028439, 0.43525397881240496, 0.49924703336377274, 0.46147563542766057, 0.4351996240876433, 0.3837895741332511, 0.32597487583677026, 0.31156954903586753, 0.2655427893286115, 0.2918718467937136, 0.3714502337266441, 0.43376238460290334, 0.41893987125199167, 0.47015521467443677, 0.4186817941225096, 0.47145779061539306, 0.5366855363074586, 0.3949571997805651, 0.2807710766251618, 0.2899458242820683, 0.3446584632984564, 0.44283607761402927, 0.4931096711184175, 0.5294848348316931, 0.5453596465627677, 0.5508950376949745, 0.5819021956619447, 0.5624045166362416, 0.5163837944685369, 0.520580587914781, 0.5296524403405951, 0.5135208448608752, 0.4998168254893802, 0.5220884167310433, 0.5547986005349429, 0.5755840337607122, 0.5914613012998096, 0.5951469761088019, 0.5212667810946012, 0.46982625275743656, 0.4489387865784856, 0.4543208284043724, 0.28303030671188706, 0.43049439896895475, 0.5328468374637635, 0.5464338988558319, 0.5505961166479728, 0.5707308809216669, 0.5496407938769311, 0.5268589067550646, 0.5411857214851686, 0.5269457542716754, 0.48144983306162, 0.49141545713648566, 0.5407178259081292, 0.5630593386129096, 0.5668256374968873, 0.6007932281776651, 0.6398861282166806, 0.5602156828532292, 0.4808202398331536, 0.43303315979429235, 0.47725481512238177, 0.3731225247823035, 0.3221620387947817, 0.20911394751466075, 0.21927282302558104, 0.20903612490391327, 0.18916874825383742, 0.25565996488760456, 0.24498109055976663, 0.18648749265955072, 0.1481039122717147, 0.16575584683630026, 0.32648060455537264, 0.3151123591435597, 0.18661472601724463, 0.1646090373899991, 0.19273770273342422, 0.26573837190638977, 0.3105783824564941, 0.34811650132390665, 0.27716806893747836, 0.2835116582020716, 0.34246504148401835, 0.3801918052063039, 0.36413478412057515, 0.4006421573514111, 0.40899895095144545, 0.40724430943888273, 0.3861731708037299, 0.3247863294056581, 0.2885783592245916, 0.30309560062350244, 0.32566737812787544, 0.3713879798970215, 0.3625881385460713, 0.3807611677074664, 0.40779013211346116, 0.43105127098544765, 0.4549730411593869, 0.45841128178581997, 0.4144912010502824, 0.34452830615423724, 0.38363991707172845, 0.5038327189737631, 0.5216283367430138, 0.46280864020634666, 0.46555196215777617, 0.4383535706737602, 0.4338281809193757, 0.40043913801055825, 0.38210155948202396, 0.3697286061041881, 0.35353470717583596, 0.3515715761227494, 0.411546842354358, 0.43776747045735726, 0.4036236209515797, 0.4234048518238473, 0.45609615161842804, 0.4747521005663123, 0.4903868174939113, 0.4832461202913848, 0.3784937343257517, 0.32678831798004626, 0.4778523135191272, 0.5066305039304766, 0.6328936190500346, 0.5685030365982239, 0.4941116001078644, 0.5196955054728479, 0.5197833464738603, 0.5418157297419646, 0.5071260358131551, 0.49843068524066875, 0.5134514839848529, 0.5138082566576454, 0.4938129795788747, 0.542234485518248, 0.5564049216285774, 0.5545648346087814, 0.5514099060456015, 0.588904104143928, 0.5908182106739547, 0.5525685682827199, 0.488422887094727, 0.05524565056550412, 0.13886021176254465, 0.2531355434095378, 0.31848660205294926, 0.3285898205186475, 0.332729237659786, 0.25257591627286463, 0.1781010126564708, 0.18686590686721932, 0.23263666820014609, 0.24359870303150255, 0.22242457664497292, 0.21528454347817438, 0.25027790003116956, 0.3138556422900082, 0.3955175658642745, 0.3850281243899415, 0.19820100167792182, 0.029403150473610636, 0.026997824342555106, 0.07287285598410334, 0.19821342709085002, 0.2884271171575817, 0.39644972922360705, 0.4232227070568549, 0.4704937029209233, 0.43055954286319237, 0.36416269237351817, 0.2855715713594663, 0.24432503163443756, 0.2663397237945001, 0.3022178564498716, 0.26873811659884816, 0.26439995920229825, 0.35041327266391464, 0.43293783315087986, 0.5011738986625274, 0.4693368277105642, 0.3335745928502381, 0.1882409470081511, 0.1894772482739523, 0.29887298738079887, 0.5216577987273809, 0.5489026074224382, 0.4962749444207444, 0.45765990824315805, 0.46909622590424027, 0.5184975024145904, 0.4684877337204218, 0.35487171024753983, 0.30329467067362653, 0.29731792224418635, 0.4038949048242875, 0.4366181166521037, 0.41042827358742756, 0.3792945558103324, 0.4217367831519284, 0.4514180071388851, 0.47337625897199626, 0.41403814527512467, 0.3039332735323026, 0.2694334052748486, 0.2806462103571973, 0.31694594927787545, 0.5016801837576308, 0.5042802854736057, 0.5258695602268895, 0.5143676243434281, 0.4528597240691859, 0.42885270105667667, 0.4302685326668049, 0.4248782349261054, 0.4275275467602864, 0.39065744910873385, 0.41713712018901267, 0.5017705680006644, 0.5143375564225058, 0.557037369299116, 0.5755203386452695, 0.5190253450747971, 0.5335760966346861, 0.4585000415716527, 0.4989455995813568, 0.5052719327289283, 0.4305837286304038, 0.46913096807706356, 0.5217962105823781, 0.5547766940940146, 0.5685003122458087, 0.5901934178300198, 0.5638126355488511, 0.5090187014321239, 0.4884427667767679, 0.5133848519642152, 0.5205558420376527, 0.5187916312079297, 0.51420163969632, 0.5487742810134024, 0.5923980274311565, 0.5928394728669801, 0.5832596637090262, 0.5020256331453605, 0.39592096686717626, 0.2992282860502812, 0.2747839895525707, 0.41792992340842233, 0.46309258495853217, 0.5187551443792309, 0.5472626062714123, 0.5582677394213922, 0.5734369919273903, 0.5477045518669973, 0.4701682142986236, 0.4453546813211183, 0.4933746960069018, 0.5270307808317003, 0.5430718550397925, 0.526021170499497, 0.5321000038984218, 0.5725739221149538, 0.588828150015094, 0.583764827466031, 0.49291609456817836, 0.3788595663634784, 0.21840351253228493, 0.16400154666884129, 0.4537088358577874, 0.47260515147515453, 0.5378058362106667, 0.5277736687861301, 0.5420477228782232, 0.4787420686995481, 0.4508614726044141, 0.3922254406760034, 0.38627089072458515, 0.4127090046122906, 0.48761217947609464, 0.5248113410553786, 0.5215705047194612, 0.5232328600509161, 0.5165823069834481, 0.5128653047894629, 0.4935066509691137, 0.4474288025781852, 0.3869387476319969, 0.2571045513829346, 0.20960848356618686, 0.48578067250355006, 0.510792063528901, 0.5318349063288751, 0.5420680670977335, 0.5535526862951045, 0.5028018133357445, 0.468961782587868, 0.42886296170251653, 0.4119493182238987, 0.4029955859885089, 0.44941659747368806, 0.5114676302126893, 0.5209236197302886, 0.5172956665461748, 0.5353022645103851, 0.5505082525879007, 0.5316638437800162, 0.5219914390705407, 0.503966963654855, 0.4092385491871, 0.3972742931959153, 0.515950996202159, 0.5360696353391725, 0.5388328283283691, 0.5893349662452669, 0.584673387862488, 0.5486364417777398, 0.5013820472339562, 0.4325100165767398, 0.4217095833708273, 0.4132098896446706, 0.4589886441697821, 0.5084805114655142, 0.5258639332403848, 0.5415322811292205, 0.5827307485768526, 0.5777525279007054, 0.5639600964868743, 0.5278579066818909, 0.5060856965916567, 0.4441787281049005, 0.4093285728182303, 0.3756336007812761, 0.406519371596964, 0.5110869281903125, 0.5279286680360525, 0.5165510463084035, 0.5216506619036889, 0.5215042144888262, 0.4882081975196891, 0.46770995082261374, 0.4890884962395185, 0.5216103637103926, 0.5375023921989964, 0.52378867878801, 0.5501860813430183, 0.5802299186670907, 0.572326223394742, 0.5787346464095303, 0.5137271052281847, 0.4398773785033938, 0.3853617255874162, 0.3348499752253553, 0.36366187909202086, 0.3763810003413556, 0.4892627649283118, 0.5180807864080417, 0.5326524672328259, 0.5492506806775584, 0.5279032237292246, 0.4778322589432798, 0.474577497734464, 0.49695818783504425, 0.5357841372422792, 0.5637234763478736, 0.535978618056354, 0.5220589144756463, 0.5528727994811998, 0.554024300513192, 0.5918918314956598, 0.5217837395478163, 0.4211704021519299, 0.35485712016270504, 0.29407086294163515, 0.4181533248902245, 0.4269361523880283, 0.45873213197450496, 0.46317329226028653, 0.5052022864648493, 0.5238201274350565, 0.4920603960942495, 0.4649978122622991, 0.48656179359723367, 0.5088739218668032, 0.5481407682722015, 0.5577001812076584, 0.49779522201651966, 0.47644666688702486, 0.4877138753790871, 0.5361007825130077, 0.5951221357731841, 0.5234125088390235, 0.4196741266489111, 0.3073576427247584, 0.241927096929577, 0.49247443615748115, 0.50151997642308, 0.48018635870156096, 0.47643383345052637, 0.49319686337836965, 0.4922214843554118, 0.4567998779734883, 0.432638060108374, 0.433803756901462, 0.45965842807299473, 0.49780541766490466, 0.5221903619483866, 0.5096456781022959, 0.5062117438627576, 0.5384586244214354, 0.5495934959789845, 0.5650614866196781, 0.5632808404857611, 0.48571296058499536, 0.3751730348404677, 0.28998587687643507, 0.5383499128221684, 0.5349732693989675, 0.5200885887336574, 0.5173554049371687, 0.5323976068126042, 0.5037524403511482, 0.4682897420931413, 0.43739273206832446, 0.4346356968930057, 0.4369945423129011, 0.45897574022892523, 0.49815465932661845, 0.5131847415934379, 0.519164846804058, 0.5751556330976256, 0.5681580978030742, 0.577297857909823, 0.5774638120571917, 0.5244725953612381, 0.4182667498069963, 0.3283915044302033, 0.2159201094004025, 0.2887082724478224, 0.2854679756570388, 0.33487956120036405, 0.29638763662507384, 0.2741672652276852, 0.24930844738630495, 0.20373982328060358, 0.16928192542189105, 0.09591186462368906, 0.05446935481548239, 0.06799592304338417, 0.1108124532879798, 0.2051685011417151, 0.22677619491644133, 0.24746687409912393, 0.2183603359651669, 0.23866044158650762, 0.2542490216372809, 0.22990637076317358, 0.3455687156636579, 0.6029584393902642, 0.656038361403452, 0.6949938722565643, 0.7094487380898764, 0.6911613212324839, 0.6714578728837388, 0.6484131211533353, 0.6378124324974743, 0.6438473274891141, 0.6467885891756916, 0.615658095197698, 0.609115550212328, 0.6217939995724852, 0.666878614280745, 0.6938144590301722, 0.7083902595221647, 0.7034582302553274, 0.6655797146339284, 0.6446542442224457, 0.6323481872577564, 0.612664512219262, 0.5354438058099802, 0.5443520759964671, 0.5606535913458562, 0.5326183556244447, 0.519449354033332, 0.5468219247771009, 0.5616264991577509, 0.5248039045264262, 0.4853906567296392, 0.48965869234857623, 0.530382778793481, 0.48888283743558947, 0.4595261373596566, 0.4654224174208641, 0.4901827856331831, 0.5518286868563966, 0.5666870982951736, 0.5336388472183962, 0.4341350662555365, 0.3998949228386297, 0.31651859027475987, 0.42547596302961765, 0.43827764702085026, 0.45197124650520026, 0.4482938750289499, 0.4959498571568139, 0.40853617612725124, 0.3515678159922735, 0.31130526574744505, 0.3409574153115696, 0.4067412946909284, 0.46685526473892186, 0.4065517383692889, 0.3903052151869643, 0.4151316544969988, 0.4589479318662926, 0.4836812509875598, 0.35890669852153373, 0.30594611297410673, 0.2753148175466223, 0.29669011101037257, 0.32074393535143725, 0.45371723063487535, 0.4649029501784521, 0.4464334978881515, 0.4219349141055887, 0.44368120913302417, 0.5008207349235358, 0.537819628308529, 0.4719149249654182, 0.4035432362781498, 0.3516396029629465, 0.3476802990817188, 0.41115846437049414, 0.4538211853339541, 0.4840354440008238, 0.5023065612850668, 0.5085367369365548, 0.4990267618438671, 0.5079951351955165, 0.4603094512275015, 0.3938612469172252, 0.3407334481277678, 0.5236678342318559, 0.5613192262598877, 0.6160926698491354, 0.6582241930538322, 0.6855952414062689, 0.6834359231778482, 0.6481710152985412, 0.6318167908598494, 0.6322229689332182, 0.6338705148336542, 0.6032647753825079, 0.5847549697449373, 0.5830249665429614, 0.6345469832021556, 0.6770530851912925, 0.7062297012681683, 0.684247281321856, 0.6163238597718858, 0.5898109785446084, 0.5751506037062755, 0.5638343329341756, 0.5439832705103406, 0.5989338227691576, 0.660847377674765, 0.7162027408666893, 0.755922854245064, 0.7713306954189253, 0.7420121749576979, 0.7009489147754524, 0.6841173471689892, 0.6653876777736092, 0.6265199526786097, 0.6207899932468797, 0.6367284787165073, 0.6913056687432939, 0.7468871566549427, 0.8020805364312246, 0.80041975908553, 0.732360535407633, 0.6492946754796691, 0.6090150260670993, 0.5915589913307876, 0.5034813431324897, 0.5506922909099567, 0.6010525958807816, 0.6428091684201056, 0.6760383588450831, 0.689795766517784, 0.6664367587839216, 0.6179909810790801, 0.5801950147161106, 0.5593655464957088, 0.555292803008001, 0.5706002228847229, 0.5879417793483166, 0.6154104014307058, 0.6648804873453787, 0.7080414548996786, 0.713390453554696, 0.6595925610427282, 0.5600055061941225, 0.48862792554530343, 0.45341493642686187, 0.31630684458095104, 0.34061766388873854, 0.37992200635192624, 0.40592066676148997, 0.41555847165731646, 0.3760806387757381, 0.35202201548133083, 0.29778723756867903, 0.26350481710781415, 0.2691172561092714, 0.2714123106585228, 0.28736324192542523, 0.30665931243807293, 0.3356239812616455, 0.3473485420888305, 0.3437480303003123, 0.35927605179544314, 0.3472221856197516, 0.3303804684394356, 0.3005728406677004, 0.3086859374452697, 0.3475755480692753, 0.3579015406563289, 0.3529725983667474, 0.4086301718957658, 0.4327764966403341, 0.42664354649848124, 0.4167493295071284, 0.374132944614466, 0.3270759166294697, 0.2989910425152599, 0.3005404348350115, 0.3383744178585397, 0.366333024917674, 0.3913086519414695, 0.4168618845758185, 0.4144916299711715, 0.4377953454701075, 0.4210180675153445, 0.4188793110199553, 0.414248246829607, 0.41399871690393597, 0.4144244636907349, 0.4326587742145422, 0.44202659467890487, 0.4644355505195339, 0.4838796365489728, 0.49901079004873183, 0.48981636471454565, 0.42029645869368454, 0.3876049411354896, 0.4052547017633528, 0.44761539641936143, 0.4307088843927971, 0.4443754586072393, 0.4826894218568175, 0.5297316048515711, 0.5257999334591599, 0.4944690307098904, 0.39658598568482006, 0.3554711829149585, 0.34561815965084375, 0.18088633668319418, 0.35469608181064555, 0.4372306366810682, 0.4761203450721444, 0.5182656178798812, 0.5215503980340185, 0.4886635350390798, 0.4481796833394662, 0.3774714235020314, 0.4021804442088462, 0.4098223461240696, 0.45597019245605536, 0.44397621376996604, 0.41918966579208566, 0.4495648953355156, 0.5340583598102512, 0.5642012108229589, 0.5477503023365559, 0.4231257621476163, 0.3968932516288441, 0.3172565192683281, 0.16656980218713954, 0.2895433608304869, 0.317383106850715, 0.3443114278289283, 0.4146503910238123, 0.4464140407790456, 0.3612908973702716, 0.2593046257034815, 0.25995638955162864, 0.30265906608059506, 0.3472775130734958, 0.40461165266225596, 0.4129785091923098, 0.3776760246362282, 0.35730306722322963, 0.39164898577537954, 0.4208214930651408, 0.3656743252675727, 0.28062785301370724, 0.22292355979772482, 0.1720919700961612, 0.2262521297214087, 0.47483732370679155, 0.5164640054834505, 0.4902416850658438, 0.47109500818881905, 0.4801008781592497, 0.45921993820938506, 0.41914390755927267, 0.37344581753146044, 0.3597065997121749, 0.3396958740762725, 0.41750698624443766, 0.47050190440825723, 0.4852583840407386, 0.4851156467364401, 0.4676374894690319, 0.4921684644373655, 0.4967825024298547, 0.448564869017044, 0.42581435040749555, 0.44020498865186036, 0.44336187365491775, 0.5260602764048642, 0.5680609859942783, 0.6124800648257442, 0.6280660363290085, 0.6306954804619117, 0.5614804543773284, 0.4623020214532605, 0.44105406872069364, 0.4367956097787956, 0.4503822539566393, 0.48118039529066503, 0.500636512482976, 0.5256963638943485, 0.5272797343648016, 0.568584231411269, 0.5675495219795389, 0.5399435146676121, 0.5198845114644003, 0.5407201316921129, 0.5435214982458554, 0.5106247427363706, 0.5150100515790383, 0.5810335016146375, 0.6218614121049917, 0.6599271303980673, 0.6782783346961121, 0.7013170386668804, 0.6773738736491491, 0.6321132843313352, 0.6125330890849331, 0.6000490554719108, 0.5758862948713106, 0.5780254531919028, 0.5983929437570782, 0.6434316420687033, 0.6868988593960559, 0.7104859223858437, 0.6943035387008516, 0.6152474407744895, 0.5531457034162396, 0.5243109316235629, 0.5048689213121463, 0.48928696925621395, 0.5442801426091283, 0.6117280976738894, 0.6564903600190564, 0.690449303565057, 0.7137723798071568, 0.6651693018847691, 0.5865146646404816, 0.5600803458030613, 0.5594636927541451, 0.5618569293336114, 0.5773566718843307, 0.5840568139851018, 0.6207101803355535, 0.6726444250016866, 0.7251342802200814, 0.7207230074593607, 0.6217162666787168, 0.5137802446815192, 0.4487178364810553, 0.41672356264209903, 0.4109570650987851, 0.419869110167668, 0.4457872107369184, 0.4533897910725052, 0.4587248592217741, 0.42952321487279405, 0.3468240324613408, 0.26510347772912385, 0.266734021927625, 0.31995699613730955, 0.40316161997876565, 0.41736069127436637, 0.4057647035750378, 0.3950834645400027, 0.39915205527575875, 0.43823274212676294, 0.4545210681678022, 0.3637505686521589, 0.2619086129620416, 0.27708564573911465, 0.3438337217024148, 0.5364025087398764, 0.539836260770231, 0.5178941932981641, 0.5222063301925535, 0.5457879578013622, 0.5512556490735792, 0.5186678345696425, 0.4526989161382595, 0.40611928591749274, 0.4047216526412226, 0.43978832308255217, 0.46871354425181116, 0.4641677930007289, 0.46960938092351645, 0.5043201228266314, 0.563538913514709, 0.5919493457169921, 0.5248897831170923, 0.47079338266658144, 0.4558788418017955, 0.4638231964651404, 0.5522412050939565, 0.5531613065561785, 0.5566273473142322, 0.5766180337661321, 0.5909268173621312, 0.5868929233146606, 0.5541570727398049, 0.5105539222365082, 0.461197560208461, 0.4619580581414268, 0.4647818643731585, 0.5216160165626063, 0.548424079653028, 0.5211939781056087, 0.5626898811077377, 0.600017678850052, 0.6157409198641552, 0.5748288845272267, 0.5341775778243786, 0.4976421936865838, 0.4845000255359665, 0.5869189261318652, 0.6225898697319221, 0.6677515882297302, 0.7120366429694085, 0.7440785799124303, 0.7432264238780536, 0.7183440178497494, 0.6956015244389687, 0.6968089664660282, 0.6901087367798233, 0.653026015232412, 0.6410503912225272, 0.6407913288236629, 0.6886510735611318, 0.7395019562835776, 0.7821790542823797, 0.7696196680819033, 0.6990381884180105, 0.6579068013815547, 0.6324806308685976, 0.6142927727534959, 0.5845823620643362, 0.6371293148251675, 0.6872158680091834, 0.7247678098534502, 0.756000567738826, 0.7751212344321721, 0.7588185196354826, 0.7197595050424981, 0.6995031707767659, 0.669283054641508, 0.6395273378935745, 0.6447645301736898, 0.6579514169500228, 0.70409581419898, 0.7546610661493081, 0.8068913589382004, 0.8143280708505078, 0.7494827758594209, 0.6763108594898678, 0.6292401186091434, 0.6051692524235674, 0.4284872342000165, 0.4814399836083263, 0.5521016726028819, 0.5936678809616303, 0.6287088372914256, 0.6465690174134637, 0.6224269220712412, 0.5449526230005041, 0.512843838111115, 0.5171070679784083, 0.5502519198842962, 0.5695131624156178, 0.5665963747909067, 0.5744925548867525, 0.6161738058991454, 0.6602561123600896, 0.672425320630811, 0.6277823887506889, 0.5054713755564947, 0.414688374069806, 0.3587687796245367, 0.37373155578479694, 0.37051811440007626, 0.3914836322919697, 0.4166376940261825, 0.4376860608277698, 0.42530873168041045, 0.4085883922475905, 0.35653871817218835, 0.3232745230453397, 0.2889421951035932, 0.3123058357174267, 0.35393942767585534, 0.3988141789765902, 0.43066116248359265, 0.4289347216105543, 0.4350933727595172, 0.45982712311826457, 0.43757795225013657, 0.3990970705684503, 0.3673797929389435, 0.37067036917319457, 0.4523013948065857, 0.4547399952733196, 0.4724313259723862, 0.4324714671660881, 0.4432028401069557, 0.457458093249609, 0.4464798546246376, 0.4012890795120745, 0.3571954525520722, 0.310643047097452, 0.32344438486017285, 0.3740437925071167, 0.4200746802796441, 0.41850126244412306, 0.42662669171028006, 0.44193681474881163, 0.46849478075384837, 0.4798581925441922, 0.46168314701506963, 0.4413184917305349, 0.4386599796829064, 0.4912319363916071, 0.4629790201341829, 0.4313106572229894, 0.41585423402684374, 0.42883782445710444, 0.4751243657755787, 0.4644641093980479, 0.4516980785173233, 0.42398758455186725, 0.4255073793869416, 0.46083706227284593, 0.44160226917558143, 0.4413598719781743, 0.4331982501773794, 0.43978253425820496, 0.4821312917461633, 0.4688515103621666, 0.47818865050941217, 0.4124529610356602, 0.3865256383141915, 0.4049014207893577, 0.45914560988719766, 0.5167644009108444, 0.5246847905043027, 0.5004119659267785, 0.5079361310504455, 0.5045168185195192, 0.49274426711647407, 0.4585929857835031, 0.4460438240563799, 0.4672992901042, 0.48658967962721045, 0.4941882026636803, 0.4717591486397464, 0.4665102563465401, 0.49087643890034266, 0.5204240082660928, 0.5152576606500148, 0.4441071147661859, 0.42362283743660284, 0.42027314377245545, 0.43015939699669536, 0.2851957307126662, 0.25418006645845165, 0.34704366576336726, 0.396618505116696, 0.3730121801826743, 0.322155966215852, 0.2934931785933717, 0.23129358652434084, 0.20392627399836546, 0.24589609176394917, 0.30148490056429184, 0.3086864462621394, 0.273407812621041, 0.29467070954839464, 0.3750679839495281, 0.3785596155065027, 0.34854199783435913, 0.33029317625835664, 0.28731065365583475, 0.1796773256424984, 0.30227461937577527, 0.09874834173627303, 0.25804402611905886, 0.4579571216619263, 0.5189837378400629, 0.5161414367351039, 0.457054441086112, 0.3832071506732708, 0.3173902830699982, 0.2773495279581026, 0.28161840120024034, 0.36697899214076474, 0.46165364438804274, 0.4819235876905937, 0.4691326667505856, 0.4975782618640722, 0.5312048370784939, 0.566984304407855, 0.5348695044325116, 0.3814617700822779, 0.31920416177350336, 0.290662232801043, 0.30275024293120867, 0.3810061044407922, 0.334543814640743, 0.3040467906341491, 0.30989841507256255, 0.3081897486095804, 0.3091595395532236, 0.2903566831605279, 0.242746532831046, 0.2323666763394206, 0.21442383423754152, 0.21941543751904896, 0.2682203904854608, 0.2902094402400567, 0.3177302412669077, 0.3345254893747201, 0.3539600360027097, 0.35349745335126725, 0.341903819820646, 0.36930055337187623, 0.41601479703174477, NaN, NaN, NaN, NaN, NaN, NaN, NaN, NaN, NaN, NaN, NaN, NaN, NaN, NaN, NaN, NaN, NaN, NaN, NaN, NaN, NaN, NaN, NaN, NaN, NaN, NaN, NaN, NaN, NaN, NaN, NaN, NaN, NaN, NaN, NaN, NaN, NaN, NaN, NaN, NaN, NaN, NaN, NaN, NaN, NaN, NaN, NaN, NaN, NaN, NaN, NaN, NaN, NaN, NaN, NaN, NaN, NaN, NaN, NaN, NaN, NaN, NaN, NaN, NaN, NaN, NaN, NaN, NaN, NaN, NaN, NaN, NaN, NaN, NaN, NaN, NaN, NaN, NaN, NaN, NaN, NaN, NaN, NaN, NaN, NaN, NaN, NaN, NaN, NaN, NaN, NaN, NaN, NaN, NaN, NaN, NaN, NaN, NaN, NaN, NaN, NaN, NaN, NaN, NaN, NaN, 0.45219271855938653, 0.5000572698629323, 0.5460817539028848, 0.5601031917845067, 0.563634933605869, 0.5600308499762847, 0.49870599056773435, 0.4725388385128368, 0.5102835983719947, 0.5004445722837284, 0.4341454860463349, 0.4382268082714112, 0.4436082603559592, 0.4962223877395266, 0.5648987403352872, 0.6081519157108701, 0.5566025861605729, 0.44321706164807906, 0.3573745883659533, 0.3059912328454489, 0.28116869054928056, 0.3939383876624837, 0.48009074562794546, 0.5745029190207834, 0.5927085896316762, 0.6082251509057781, 0.5652199862185762, 0.4999657016234595, 0.4712310883262789, 0.5073327089849629, 0.5247823195169178, 0.4784771832773368, 0.47320475041671467, 0.47825297899921193, 0.5248540312026626, 0.5569778339708434, 0.5899440664600586, 0.5692112179183207, 0.4684876603166887, 0.39842718534403837, 0.37384133136519937, 0.3413049458826095, 0.30941315495006716, 0.3415766290884391, 0.4132315304280798, 0.45239005626407697, 0.47460828219207646, 0.44789538878284557, 0.3137466557729162, 0.23725270294361187, 0.2262948294739651, 0.2687213834541049, 0.3555494290682409, 0.31738571567759527, 0.2952027303859192, 0.31891799569644363, 0.37325640486507405, 0.47949370923791296, 0.5148156845829223, 0.3863166438143169, 0.24398707468768505, 0.21045894185475053, 0.2388381892731301, 0.4555395022239592, 0.4634345223621604, 0.504920930669976, 0.4869866058945615, 0.42777709819326654, 0.39013919989843304, 0.3561187866782991, 0.3455018631706266, 0.3546943529368053, 0.3432080688966384, 0.388381812113376, 0.4021571471771545, 0.37023315924671235, 0.3761566860828432, 0.39398482010205815, 0.4436037878625968, 0.44527255091283, 0.3964884984717182, 0.37010355155822994, 0.3697927103766607, 0.4138490220713235, 0.41810924310420083, 0.47056731716120004, 0.5219072401190166, 0.5269271325975492, 0.4940638402213012, 0.4486712448104168, 0.4588123833241471, 0.4528190279834243, 0.3890248968648365, 0.3525448516815925, 0.3446287298273732, 0.37516523344347685, 0.3895548521565182, 0.4366048329757832, 0.4685288923640239, 0.5147837394563274, 0.4862750868372212, 0.45119951292895183, 0.4346474962623297, 0.41491285896712254, 0.44906065984897364, NaN, NaN, NaN, NaN, NaN, NaN, NaN, NaN, NaN, NaN, NaN, NaN, NaN, NaN, NaN, NaN, NaN, NaN, NaN, NaN, NaN, NaN, NaN, NaN, NaN, NaN, NaN, NaN, NaN, NaN, NaN, NaN, NaN, NaN, NaN, NaN, NaN, NaN, NaN, NaN, NaN, NaN, NaN, NaN, NaN, NaN, NaN, NaN, NaN, NaN, NaN, NaN, NaN, NaN, NaN, NaN, NaN, NaN, NaN, NaN, NaN, NaN, NaN, NaN, NaN, NaN, NaN, NaN, NaN, NaN, NaN, NaN, NaN, NaN, NaN, NaN, NaN, NaN, NaN, NaN, NaN, NaN, NaN, NaN, NaN, NaN, NaN, NaN, NaN, NaN, NaN, NaN, NaN, NaN, NaN, NaN, NaN, NaN, NaN, NaN, NaN, NaN, NaN, NaN, NaN, 0.35476757272987614, 0.4215834459512132, 0.508767541091575, 0.5553206106944308, 0.5457350210652204, 0.558483821165254, 0.5370672227838278, 0.4866199461266406, 0.4647366144415301, 0.4915102091799251, 0.5313748566046865, 0.5374714595713032, 0.5343687427098189, 0.5351117997037727, 0.5691935978545757, 0.5740564750726876, 0.5955142762200736, 0.536194030590082, 0.40828398896726137, 0.29229230267560996, 0.2733774992364146, 0.3050482304333454, 0.3962686299218471, 0.48890077233143897, 0.5568061179365793, 0.5713717659980467, 0.5729436836843976, 0.5499575017373721, 0.4900656557159109, 0.4541413973867814, 0.4783072558735997, 0.5295386296250478, 0.5571041731123367, 0.5416753368161875, 0.5252029000292279, 0.5602798261966545, 0.5812722965313206, 0.6042245654166557, 0.5523611446971386, 0.3918088081362813, 0.2492449163248759, 0.18465540930587998, 0.4511031647387312, 0.4355231780707686, 0.509696449900852, 0.5487441338142393, 0.5716235849161748, 0.5371338236154267, 0.5299309323526122, 0.48339153174733973, 0.4511426828654038, 0.46609922971461093, 0.5096015207658453, 0.5351172663615089, 0.5183785199439337, 0.4728429653915539, 0.5139125237525511, 0.5384732563695196, 0.5597345621796627, 0.5613300324385592, 0.39776384762481315, 0.23012473390312796, 0.15197578238806242, 0.5621240826179987, 0.5337953475955466, 0.5672115548301598, 0.5865133115217982, 0.614812900332037, 0.5794438787353355, 0.5431797538800276, 0.498485934558942, 0.4821861196506084, 0.45431479492546956, 0.48414552913615205, 0.53885356194603, 0.5430736347567168, 0.5250716314616101, 0.5682619405811004, 0.6084963582008066, 0.6180585643561867, 0.6249824744038109, 0.527631928527682, 0.40099411482039693, 0.3653043822701118, 0.5836469299659848, 0.5618827150647449, 0.5901433606418263, 0.6096857711414093, 0.6176577273831076, 0.5834975094492425, 0.5513958210148692, 0.5063875523579077, 0.4730396175130395, 0.45390371624568215, 0.486018487452858, 0.5224135246732834, 0.5367210040294984, 0.5551802264404333, 0.5947652477403969, 0.6096440916867598, 0.6214318004260454, 0.624611593547072, 0.55554324952828, 0.46141781938208554, 0.40810742415848766, 0.30790109892042966, 0.4011126008386826, 0.4917692738099478, 0.5106889649365065, 0.49308477876334983, 0.5119721182870041, 0.5356588091561525, 0.5304014233748602, 0.48617459452810374, 0.46751718971270456, 0.5000149061501493, 0.5428326944946787, 0.5548392108835976, 0.5434880636807521, 0.5212177212921127, 0.5016142631075259, 0.5489954748739707, 0.5514211044245939, 0.4841054997544756, 0.4222586379209125, 0.3421763057976057, 0.5174634594946699, 0.5553375582132338, 0.5796743302592348, 0.602581645388467, 0.548532909650092, 0.5380040692534979, 0.5617153382288212, 0.5598150402826032, 0.5201821713352218, 0.47551254107774577, 0.4793507568294483, 0.5139958473558793, 0.562673882596383, 0.5891661778225104, 0.6018324445018419, 0.5771219736095914, 0.5701937601884436, 0.5730469312369459, 0.5602630983755935, 0.4948518591001889, 0.3665319598487809, 0.3241082188213456, 0.4712100243819985, 0.5190202272947982, 0.5229306746037463, 0.5211326637174654, 0.519867904987766, 0.49181977919335623, 0.4176586294180486, 0.3652397726887184, 0.36585129730514254, 0.42302007183918616, 0.4682013864316591, 0.4840813635468416, 0.45248920833712963, 0.4917104005225562, 0.5113157558302566, 0.5156566803719409, 0.5162020461177291, 0.49033577973953735, 0.43385400898713444, 0.3087934178832551, 0.25575486630859723, 0.31622770849855397, 0.22144884607352625, 0.3076183111906327, 0.3383920867955042, 0.2835589384056028, 0.19776512165050397, 0.19645027583691121, 0.1866061595538223, 0.16632241486535648, 0.2044732021568987, 0.22102872584116626, 0.2660257273191021, 0.30467873286312286, 0.3580803947485345, 0.35103014284968237, 0.30762677174371733, 0.31466595565756744, 0.3609577546183384, 0.39463219295660484, 0.28553311504721834, 0.42518786564910893, 0.46178179209174597, 0.38969417190725497, 0.42788474585085917, 0.4983699045389908, 0.46833225952867225, 0.4097552481192506, 0.42214537465966656, 0.4382359072587638, 0.44803512940390083, 0.4473352657810459, 0.4666894485869856, 0.46853847016802824, 0.4453725113299287, 0.4667489088786596, 0.5066196549671524, 0.4726983487935404, 0.5020099372924886, 0.5485792628773488, 0.5123313582657034, 0.4533553645999424, 0.4880028120929495, 0.5234203576955669, 0.5635288484510282, 0.5840007517881429, 0.578786797819962, 0.5940171465343039, 0.5810138287215416, 0.5368110086374719, 0.5294267060408224, 0.5285005786640032, 0.521937650672358, 0.5243235477961832, 0.5481050010001213, 0.5772768165301269, 0.5986268622750152, 0.598969478331551, 0.5655213434637458, 0.49930007658795533, 0.45437280012126957, 0.39715324498141474, 0.33943291815375815, 0.45187160287495126, 0.5008711242969692, 0.5748829486293681, 0.5973917275691649, 0.5525907797597079, 0.49244636376765216, 0.4870838194385532, 0.4722717888330636, 0.46856641344261774, 0.44134011456492295, 0.4639263895892487, 0.4538146115302754, 0.5186757690364918, 0.5791750754611923, 0.5832081884994627, 0.5960987565308515, 0.5972136707757458, 0.5320009071114322, 0.4611569012197573, 0.4012763135017292, 0.4878980448213171, 0.5580396579308514, 0.5666222720423986, 0.619758050701757, 0.6555550372227573, 0.6719982985874343, 0.6702252176354356, 0.6385584105850931, 0.6155690409989684, 0.6021266007147957, 0.6212178641890183, 0.6372447526747042, 0.6326555888564438, 0.6270321182605023, 0.6292372389282248, 0.6462024591067881, 0.6885670425206724, 0.6935767270492069, 0.6520366093044713, 0.5522908356020664, 0.5277212606820325, 0.5599647582235758, 0.49498068887530333, 0.47642376231321065, 0.44854537350329915, 0.4861712547148737, 0.5146895931707526, 0.5034804853320238, 0.4617959739077944, 0.44066805674686554, 0.4162327690636747, 0.4265961102671163, 0.4589478751095641, 0.5003356970789137, 0.48990233524846877, 0.46426057413165955, 0.4806259560638596, 0.509368958244204, 0.5249870486491843, 0.4847845148921908, 0.45993026942783316, 0.4390522031797163, 0.41849456753843933, 0.4863991378942341, 0.4358037462163845, 0.4866278739451452, 0.4275628710589013, 0.385730525412301, 0.39110200126188727, 0.4311448063289009, 0.4385301995605645, 0.40713108398280023, 0.446972550259499, 0.482564319987025, 0.47264782936778027, 0.4500893360830153, 0.4970099018759847, 0.4642752974548793, 0.41014512961819316, 0.4152726349868506, 0.3936278875902768, 0.395603601069265, 0.44263093157890415, 0.3734100608169592, 0.4912674132886013, 0.5252647705590048, 0.5511550531930937, 0.589981384088869, 0.6146696870739826, 0.6394252287747055, 0.6240156679072791, 0.5823909012370723, 0.5870463907080437, 0.5756255428844547, 0.5497900983725279, 0.542755943258265, 0.5563022664399851, 0.5728878318240928, 0.5797108966490172, 0.6077841288589714, 0.6319729159107429, 0.59165791640587, 0.5118757252461356, 0.4451899486629807, 0.3490432599956989, 0.4653372917527961, 0.43602236773159747, 0.4512116341286436, 0.4677408672049209, 0.48166027746124335, 0.5062257952635603, 0.5491150309008117, 0.5536543545899366, 0.5391004182623186, 0.5018494114299356, 0.45441536928056947, 0.4656779544890288, 0.4786071513252813, 0.49632106900402323, 0.4827399359827066, 0.5367132661914812, 0.5486928072052037, 0.48737784085047536, 0.4355604368878369, 0.36407682893993926, 0.3014345442534242, 0.45697149764346245, 0.31392153848900045, 0.14946304748542824, 0.3302423581751534, 0.327952534767378, 0.29130584527555053, 0.23798921107089518, 0.27001774157738095, 0.2854059255528925, 0.22214592958833482, 0.2781321272214068, 0.23531509090085412, 0.21535661149159918, 0.2544316513168659, 0.33207668865021467, 0.33892711093931727, 0.29024117756466944, 0.2768657655499759, 0.32306620752733345, 0.31826043467687565, 0.3884306760001093, 0.2561747164606433, 0.25508755521645105, 0.38291090292163876, 0.336681240977451, 0.3432428172154319, 0.33689227324059245, 0.3525658563383272, 0.3501968731743573, 0.3115353442303209, 0.23716117837723447, 0.22479076563945377, 0.2566682344668136, 0.34306520776145305, 0.36934467817252264, 0.35563213503791213, 0.3802811294907686, 0.42514728543584973, 0.42573219367285176, 0.44786421643625873, 0.41111281488685186, 0.3927920101463872, 0.38307388302140294, 0.4201543233181822, 0.4560611571750546, 0.43603898004469455, 0.5029910331859065, 0.48838828540726864, 0.44203833012677457, 0.406884058728508, 0.383010182998347, 0.349801492213272, 0.3346036100659007, 0.34139358798593256, 0.41239142010145763, 0.45761575980931674, 0.4469837906609758, 0.4618955411792962, 0.4651472820544878, 0.4470454445184209, 0.436522418910244, 0.42704697659476554, 0.4321444061185833, 0.5985428595836296, 0.6340474520803283, 0.6856794475717944, 0.736218346216743, 0.7713470829433711, 0.7674054517160154, 0.733435121720807, 0.7166981928706659, 0.7223909875161163, 0.7167935514319469, 0.671116028013351, 0.6512097738650247, 0.6572244662310989, 0.7068893256626135, 0.757570916300354, 0.7916540639465315, 0.7783550316437233, 0.734049804532865, 0.7057662790816508, 0.6873194523971661, 0.6766627404758397, 0.5409695240777798, 0.596067893845855, 0.6409039803003689, 0.6674845215021099, 0.6933616361663409, 0.7100168864553266, 0.7095846224238983, 0.6761003813954307, 0.6474436598829034, 0.6243635567508674, 0.588853478003534, 0.6020102917288356, 0.6391948330133713, 0.665045787205439, 0.7004926827505933, 0.7276963652954991, 0.7422830178126837, 0.7352447845756621, 0.6736027291763547, 0.5959949663157205, 0.5499178697568717, 0.34001856033626654, 0.3704361094471456, 0.3526906415182772, 0.3640689002784486, 0.3811036450322865, 0.3518395762913716, 0.3126130354058448, 0.24490357367604446, 0.2691655538143752, 0.3039806201770742, 0.3401514373738465, 0.33607966354953256, 0.30259573631194403, 0.2975732415311216, 0.2947594934046891, 0.33151541643919163, 0.33791712577534244, 0.30579752290871753, 0.2588784378689926, 0.2560529592509006, 0.25320107604110986, 0.35208138588154103, 0.36318178912974153, 0.3890607738239767, 0.4163359231677662, 0.44174052933893126, 0.4317617633354644, 0.41410045145597446, 0.3913319299572434, 0.33580725167916053, 0.30185165700596484, 0.30828985080813504, 0.3390211193838575, 0.38688742666318715, 0.4194545423177198, 0.4425725387619439, 0.41474411985664184, 0.42551738519681276, 0.423664985981905, 0.3910062696873559, 0.37970867100642836, 0.40226106340692036, 0.29343683023450207, 0.2483047662708926, 0.2699228318692198, 0.33224160321275586, 0.3796005899142234, 0.4148070649815155, 0.3916291471897994, 0.3788841158011679, 0.37853624530276786, 0.31588653306410025, 0.2620086042841513, 0.217616600326873, 0.3517832309530181, 0.3747691075201173, 0.38541899233390514, 0.4333298042749982, 0.4505873662706093, 0.43906028582062273, 0.37792820806741423, 0.34954623850229954, 0.3001023775450025, 0.2781221115365275, 0.2479089457406954, 0.2255836324732337, 0.22386285842666812, 0.2379559174015531, 0.2631068865702729, 0.30515275811655185, 0.3348294761787029, 0.3279406725295483, 0.3391040276151822, 0.35976829390826975, 0.32942509988890206, 0.319777527745023, 0.3139194106131266, 0.28209796470428916, 0.2800649954557641, 0.2764881956032174, 0.298218873167626, 0.3391181922990684, 0.34379697423330047, 0.32271305720168403, 0.38419741272492625, 0.3803034009512633, 0.36722040406928735, 0.38743839347115855, 0.41316715624729233, 0.42638957683873374, 0.43101878797206494, 0.438964542766961, 0.4145476982982154, 0.3984041715529706, 0.4254586232256074, 0.43214480789595167, 0.4153687069671092, 0.384767662556529, 0.3768365031832414, 0.41137079135765636, 0.43882957920136545, 0.43030685536281843, 0.4516588912155721, 0.4478227033707183, 0.4450587401520081, 0.5535106003113279, 0.5436651319525452, 0.5224885681357821, 0.5371445855000929, 0.5822358360342023, 0.5899161542297814, 0.6051682783471463, 0.6003868784593173, 0.5883308584881496, 0.5916108987831702, 0.5818810947725193, 0.5679343022691103, 0.5491454205056184, 0.5459063350699757, 0.5607336875243609, 0.6036672013640393, 0.6018989751173367, 0.615857990962363, 0.6080401733249806, 0.5778988387853904, 0.5487924371539691, 0.5622179848748066, 0.5519007295510434, 0.5239100242844023, 0.5439734851258807, 0.5995128551879327, 0.6146677648673252, 0.6142407069060513, 0.5831772768189266, 0.5650021269622576, 0.5480227782034924, 0.5219343245587122, 0.5340597770870954, 0.5492530295627293, 0.554186371044529, 0.5913101203410159, 0.6246008192500041, 0.6114859554173417, 0.6386200520456453, 0.6280065612950751, 0.6069421450192302, 0.5782419746578372, 0.5148034970134411, 0.5150084822914103, 0.5268252029565633, 0.5352767135155811, 0.5486602651095697, 0.5437472932956299, 0.5267566838229905, 0.5249503570843511, 0.5082503892433106, 0.4608397316172805, 0.4510900452873608, 0.47728905752125744, 0.5188993454925336, 0.5473770691745367, 0.5660649253844893, 0.549495137904845, 0.5228046049782473, 0.559684780252283, 0.5729347656698949, 0.5351443915701678, 0.5029108649711365, 0.5808902205866282, 0.6164642240788077, 0.6673240593602574, 0.7173337408768609, 0.7494435987506425, 0.7447431013295626, 0.7143745822868944, 0.7008371424166221, 0.7110076849623725, 0.7081679641745802, 0.6709371378734578, 0.6517096690620713, 0.6545666451648535, 0.694794708765631, 0.7379450243515907, 0.7698710325775823, 0.7621107859294841, 0.7250302877914213, 0.6985313184729813, 0.6774619070352268, 0.6643815028446651, 0.627850583050144, 0.6744637012191276, 0.715722349169566, 0.7490678536099302, 0.7823147010370382, 0.8083787997220189, 0.7999958229560787, 0.7723209381827426, 0.7492999623678156, 0.7129034356663431, 0.665958472965598, 0.6731952851132017, 0.6954350936662805, 0.738130823261476, 0.7877780543052723, 0.8332701536480887, 0.8536695172274367, 0.8265342049837799, 0.7649674188438792, 0.7051939232476011, 0.6719818709249269, 0.5033036358744216, 0.5507306584463406, 0.5824981273188988, 0.6013556780526165, 0.6196450644193956, 0.6341949289980506, 0.6264687045843602, 0.6048752979514728, 0.5954552457995171, 0.572572499405589, 0.5636760793720608, 0.5809503031827342, 0.5661515863874689, 0.5644250075910255, 0.5944817521648477, 0.630566096540287, 0.6396743409232278, 0.6307156353390462, 0.570523165631722, 0.5086646918929596, 0.4603295460874554, 0.30764561961491915, 0.34632619549536764, 0.385786070346723, 0.4114491746367934, 0.41239971400783465, 0.400306646536167, 0.3809512245415219, 0.3424191896316845, 0.29806924199534074, 0.2786448741232116, 0.27327990784809514, 0.2867618682614523, 0.33570644728089716, 0.3878859027587979, 0.4035316342439344, 0.38510805015757954, 0.38111324850681166, 0.3726929080098643, 0.35116570038335965, 0.37118960683261365, 0.40247791783824094, 0.32425556464051203, 0.34789641070323196, 0.36716122128751777, 0.40267007470412414, 0.41869993842896547, 0.392526775380548, 0.3947365819245673, 0.3555583260605211, 0.32667548581897377, 0.294005657854812, 0.290402229508001, 0.3138935577950084, 0.3499563568868272, 0.4032190338240953, 0.4175677223004377, 0.40105209797742425, 0.39843074925812927, 0.38850671399882625, 0.3766465081645073, 0.3852181894211318, 0.4226057216098744, 0.46043168755429137, 0.5378232228998161, 0.5589476928606962, 0.5361144435167632, 0.5215638461542208, 0.5383506837789486, 0.5291499463454744, 0.48859317943637975, 0.48117743281316433, 0.4787286147326475, 0.4545481977291159, 0.46205283983951795, 0.4889495882891703, 0.5284031973153724, 0.5407743347440583, 0.5318079964904144, 0.4757688554027456, 0.39244413605551515, 0.3848416106814989, 0.3865634764976346, 0.359907362593895, 0.388179521103438, 0.44302905661389885, 0.46008576049414723, 0.43458342828720237, 0.42219881010733395, 0.4168170166128583, 0.38081410518900816, 0.32781322051444933, 0.3158005639068215, 0.3622355196202911, 0.3945585026609865, 0.3841847362928407, 0.3815363277568448, 0.4099327157561949, 0.40575481418536286, 0.42000824892940614, 0.3820673353231342, 0.29373233483381017, 0.25137345806912903, 0.2527855702145996, 0.25727974820881455, 0.42305271734441213, 0.42262825371812884, 0.42154379015543963, 0.4194169680173943, 0.4535600298401684, 0.4124026713025929, 0.40559413974185216, 0.3588702612956476, 0.34749100854403564, 0.3998587036930369, 0.4934568064388035, 0.500398960755558, 0.45706366733231096, 0.4409697478594429, 0.464382614764838, 0.5064001695056374, 0.48120757572055617, 0.4680246692800479, 0.3792760137215935, 0.4004586096152957, 0.34873623317496094, 0.5200759398151422, 0.5469720984195287, 0.5360373450735882, 0.4930544988115204, 0.550573799316791, 0.5102906097736892, 0.5174926434518369, 0.4906383687167329, 0.451520629324547, 0.4292819005704977, 0.4486651640747185, 0.5297924534100743, 0.5755415137806621, 0.5165387208453526, 0.5675496015087891, 0.6231462774155534, 0.5643777271343752, 0.5670429446906805, 0.5530976272038504, 0.5142059133314383, 0.46199016700478185, 0.4589741009545107, 0.5013846842236513, 0.5069255328689485, 0.5204995809622863, 0.5019572620900262, 0.43699872321325545, 0.4071532026710932, 0.46595020943568793, 0.44187772748820653, 0.4110767788230445, 0.38790054149183145, 0.44646233605803076, 0.5410268612121572, 0.5119012370527836, 0.553921503296296, 0.5572953641745817, 0.47436328784341086, 0.5266845667846066, 0.5322099671591627, 0.4995993610373933, 0.46501662960729945, 0.4384250013095149, 0.4563530955631679, 0.5074110325275883, 0.5096022228481997, 0.5023675307489236, 0.4966058437509366, 0.5010329555943884, 0.4878682743762544, 0.5330949873498771, 0.524220834665942, 0.4712655671183816, 0.48233721273521196, 0.5108004512737075, 0.503088740062908, 0.48762994222880807, 0.5113280289900515, 0.5116251518854823, 0.4672517238550758, 0.4491562824888422, 0.4014525261718621, 0.2513883146972097, 0.48853640019605377, 0.4720649217956497, 0.42173188981688836, 0.4158506455322635, 0.43044151004899345, 0.42581753956027035, 0.4423027145524368, 0.4271977548611915, 0.4169394164572237, 0.40491882614617253, 0.39184305303887634, 0.4077266495654762, 0.41071632221957766, 0.43282135592366666, 0.49380530799623434, 0.5200601366073183, 0.5201654826193511, 0.4345251962734327, 0.3782653317242743, 0.30585702656655495, 0.22493767687865696, 0.5412945586931632, 0.5288259405730834, 0.4210214686029189, 0.3481644446483842, 0.35360405045245547, 0.3763720362412975, 0.33678032930929824, 0.31783918331427524, 0.33754465883491347, 0.3197426752843198, 0.3291911354523255, 0.37652165515351754, 0.31683470201282865, 0.264118991049774, 0.3042798252391455, 0.3861967256941361, 0.38453849825228276, 0.31611357691600794, 0.3568489908809913, 0.35180243250537807, 0.23107562290018885, 0.24560721516721923, 0.2653175770821028, 0.299890664077973, 0.2921931482610065, 0.30882455173343054, 0.29158101837448236, 0.2312547610881105, 0.23678904489834499, 0.21390906598794734, 0.22553609790531665, 0.257857609066549, 0.26324353946499107, 0.2638040049192257, 0.30508809029999806, 0.3272044745514334, 0.3969632346865134, 0.3713534405500929, 0.30344266661821717, 0.2736821353803953, 0.2217185551061079, 0.2446017023106383, 0.3224563830654739, 0.3685566160214373, 0.46125893793848494, 0.4856883131719256, 0.4801540195865296, 0.4228504884269171, 0.41582492779906555, 0.37634927668714757, 0.36077672436465336, 0.33025960072541016, 0.37045827307199075, 0.37142242318875596, 0.3650480053135715, 0.4270715446144571, 0.4688577172874133, 0.43847191802525853, 0.42915483416078587, 0.4319347056820727, 0.4292283554974877, 0.4336658036607212, 0.4124491957405322, NaN, NaN, NaN, NaN, NaN, NaN, NaN, NaN, NaN, NaN, NaN, NaN, NaN, NaN, NaN, NaN, NaN, NaN, NaN, NaN, NaN, NaN, NaN, NaN, NaN, NaN, NaN, NaN, NaN, NaN, NaN, NaN, NaN, NaN, NaN, NaN, NaN, NaN, NaN, NaN, NaN, NaN, NaN, NaN, NaN, NaN, NaN, NaN, NaN, NaN, NaN, NaN, NaN, NaN, NaN, NaN, NaN, NaN, NaN, NaN, NaN, NaN, NaN, NaN, NaN, NaN, NaN, NaN, NaN, NaN, NaN, NaN, NaN, NaN, NaN, NaN, NaN, NaN, NaN, NaN, NaN, NaN, NaN, NaN, NaN, NaN, NaN, NaN, NaN, NaN, NaN, NaN, NaN, NaN, NaN, NaN, NaN, NaN, NaN, NaN, NaN, NaN, NaN, NaN, NaN, 0.4472724252330245, 0.468229769394655, 0.521889533644788, 0.5912551113711781, 0.6303170521808767, 0.6134528781901528, 0.5862466884768106, 0.556150018263137, 0.5409826907151275, 0.5516097318378432, 0.5570747853370932, 0.5735520399897075, 0.594388193860369, 0.6088763172512506, 0.6407649258440232, 0.621753319580235, 0.5846879668663262, 0.5246753196649843, 0.4820032761689473, 0.34033104982556833, 0.22989045191247603, 0.46839861285412715, 0.47503778674156366, 0.5388262444640012, 0.592951489348835, 0.6350527689816557, 0.6204136263742892, 0.6074725340253772, 0.5667867478557816, 0.5483093410710347, 0.5694785665400663, 0.5960567677830619, 0.6022683959165259, 0.6044907776265307, 0.5981432854110053, 0.615511966348319, 0.6214894816313702, 0.5865177565528219, 0.5283659851815442, 0.41172667821567593, 0.2501767814182866, 0.12689641396560167, 0.5180647504808423, 0.5102676355180391, 0.5322927025089192, 0.5460163905353953, 0.5668865693479649, 0.5253118202141732, 0.52892770307494, 0.5174659649688546, 0.5264471702450864, 0.5345178447862255, 0.5388479048302232, 0.5638759647230362, 0.5651182481977812, 0.5519191715930086, 0.5250728444326119, 0.5382236223892516, 0.5309446982016762, 0.5178365593323228, 0.4393224513937975, 0.29920710528822486, 0.2454801362673728, 0.5208016729166036, 0.561006888617842, 0.5523627134972641, 0.5941345974213488, 0.5418516867111909, 0.49909493506651165, 0.45428955666233006, 0.4439979227609729, 0.44036709399074025, 0.4416273901438476, 0.450750171936008, 0.5393687816434704, 0.5665949518753184, 0.5656459508243411, 0.5255152742594409, 0.5397024808008903, 0.5455027983425634, 0.542189448750948, 0.5305509146890185, 0.4564366215128086, 0.42682613358305715, 0.5162453763160842, 0.5549815634431047, 0.5560241014253293, 0.618155310579378, 0.5843491651114424, 0.5430327292676891, 0.48764240302879364, 0.4385531364182114, 0.4233773870669294, 0.4081819679506874, 0.46000060863490805, 0.4809428076672317, 0.500914618533821, 0.5397957984515039, 0.5632694677498786, 0.5619622070902504, 0.5738660350881887, 0.5584051621467604, 0.48614532366257074, 0.4149065049952109, 0.4168143354167693, NaN, NaN, NaN, NaN, NaN, NaN, NaN, NaN, NaN, NaN, NaN, NaN, NaN, NaN, NaN, NaN, NaN, NaN, NaN, NaN, NaN, NaN, NaN, NaN, NaN, NaN, NaN, NaN, NaN, NaN, NaN, NaN, NaN, NaN, NaN, NaN, NaN, NaN, NaN, NaN, NaN, NaN, NaN, NaN, NaN, NaN, NaN, NaN, NaN, NaN, NaN, NaN, NaN, NaN, NaN, NaN, NaN, NaN, NaN, NaN, NaN, NaN, NaN, NaN, NaN, NaN, NaN, NaN, NaN, NaN, NaN, NaN, NaN, NaN, NaN, NaN, NaN, NaN, NaN, NaN, NaN, NaN, NaN, NaN, NaN, NaN, NaN, NaN, NaN, NaN, NaN, NaN, NaN, NaN, NaN, NaN, NaN, NaN, NaN, NaN, NaN, NaN, NaN, NaN, NaN, 0.40530516320698484, 0.3915712411066785, 0.3875085336867027, 0.38045934338366383, 0.39624277629103666, 0.38816292578328554, 0.4227746944096062, 0.4208535946022947, 0.43224011916927263, 0.40869658030250366, 0.37454500865139334, 0.3658868383213415, 0.34603940681782314, 0.34498867280629647, 0.36729930051835674, 0.37666730783531727, 0.38568097883550667, 0.3741615302741811, 0.357372512915279, 0.32249619837619753, 0.29778560426687994, 0.3864879870357205, 0.4511286663343776, 0.47242179358131753, 0.41420935759119876, 0.30573852005951985, 0.30706509984420005, 0.3630629358201995, 0.3804382344858847, 0.39078688823806756, 0.36911464467172916, 0.3588085435726942, 0.3679924207926364, 0.4323302508266605, 0.46027520248582793, 0.446138201199479, 0.3840091197144021, 0.3817567285836044, 0.4124651471842061, 0.3911984400494315, 0.3429291722628202, 0.28981814681996043, 0.22472203953185527, 0.2991273308313065, 0.37833668381219543, 0.4003284355668412, 0.3445745955449604, 0.270729879187752, 0.25383018097219057, 0.28157051542819994, 0.3308183332091329, 0.31461492979708994, 0.3213078365104006, 0.30938851427580605, 0.3390923972996611, 0.3951662786571102, 0.3933922138200607, 0.36603462777457896, 0.33455345858504254, 0.3494652888804811, 0.36917651778680394, 0.36139722773458466, 0.2748223416942696, 0.14571520119500386, 0.15221922322201153, 0.18457189807246388, 0.2340731219502731, 0.2618853833175378, 0.16281810358558893, 0.14823992190332452, 0.23162944702011162, 0.26323958368861744, 0.2387986177674475, 0.26428448054550924, 0.259714180406888, 0.2726597461998076, 0.273842451161753, 0.24389014433220724, 0.12778961197287786, 0.03706229799429415, 0.035058200993673246, 0.1297262416927899, 0.12870118853394713, 0.10524762011530882, 0.1961460052166538, 0.13763926283281108, 0.16579535706276902, 0.2623183346987206, 0.24183737870330396, 0.21514854252324295, 0.1956585029559905, 0.22300525301984955, 0.1931761066737339, 0.2732945073070986, 0.3495723790835108, 0.3340796830544099, 0.29542003132120775, 0.22535360450102043, 0.22176981287913977, 0.2075314330353803, 0.16689286230709788, 0.24285701798559814, 0.29296396114293505, 0.3657653665948314, 0.2868361945518425, 0.3127374365373925, 0.35314883620687154, 0.3487542882351566, 0.2957598678570619, 0.24192186342642677, 0.23369833383896652, 0.2812022459276576, 0.31994880552084204, 0.40085676858189034, 0.43078398746947777, 0.36359420801208353, 0.29980893891862787, 0.3295459074913779, 0.4236774760229101, 0.4686374061721169, 0.44197404221835135, 0.37669980143848936, 0.29759565146633515, 0.33872561917483257, 0.36566038398717277, 0.3794847719070876, 0.5232693523481065, 0.5101694455773256, 0.5177627158676502, 0.5314942812605473, 0.5540564488451537, 0.5438284325299646, 0.4668999199138411, 0.4432291798632909, 0.42122802372044976, 0.37697558301797124, 0.38180928593104574, 0.41975337277246133, 0.43946379038677347, 0.4863156713860809, 0.5075919686721556, 0.45053808047429555, 0.41226983335584755, 0.4570122542505116, 0.4775735871501136, 0.446866163066264, 0.40367975583741444, 0.5109914840614461, 0.5764953883203519, 0.6019006363497447, 0.5773292703671634, 0.6121217630356627, 0.5514242214360201, 0.45317496431346965, 0.45617250799236825, 0.45850248309856134, 0.4449597711065122, 0.4427135409582295, 0.4819397582996416, 0.5699589228129178, 0.6167841232190957, 0.5554607191189728, 0.5090358494701485, 0.4567499623552298, 0.457795640479847, 0.47685693365947823, 0.4980723711888746, 0.4991920990793997, 0.4731988143483667, 0.4762506525015449, 0.45248147181935394, 0.4034352402275943, 0.4012123737880321, 0.4160983938786276, 0.44264854041541957, 0.4397926500085299, 0.4494769640984341, 0.46235081953019863, 0.47220638616756094, 0.47865012369015647, 0.4862080859644887, 0.4998374410429567, 0.4698546817932847, 0.4501033396622348, 0.4522584635163609, 0.4678451681901132, 0.5069475627301, 0.5298982351060229, 0.5198248822689068, 0.40157526663394877, 0.4660543838025528, 0.48192865887352143, 0.45662674320640234, 0.4384410412995842, 0.42588430722288384, 0.48056209754120593, 0.49442639970136765, 0.4768721411070462, 0.42714500359093915, 0.4200453816998609, 0.45032596442691786, 0.45270460780553906, 0.4462928785802281, 0.3795496774481673, 0.344508781762255, 0.39089898980512167, 0.4686404117800339, 0.5114802559171204, 0.5228101742738718, 0.49419479993570725, NaN, NaN, NaN, NaN, NaN, NaN, NaN, NaN, NaN, NaN, NaN, NaN, NaN, NaN, NaN, NaN, NaN, NaN, NaN, NaN, NaN, NaN, NaN, NaN, NaN, NaN, NaN, NaN, NaN, NaN, NaN, NaN, NaN, NaN, NaN, NaN, NaN, NaN, NaN, NaN, NaN, NaN, NaN, NaN, NaN, NaN, NaN, NaN, NaN, NaN, NaN, NaN, NaN, NaN, NaN, NaN, NaN, NaN, NaN, NaN, NaN, NaN, NaN, NaN, NaN, NaN, NaN, NaN, NaN, NaN, NaN, NaN, NaN, NaN, NaN, NaN, NaN, NaN, NaN, NaN, NaN, NaN, NaN, NaN, NaN, NaN, NaN, NaN, NaN, NaN, NaN, NaN, NaN, NaN, NaN, NaN, NaN, NaN, NaN, NaN, NaN, NaN, NaN, NaN, NaN, 0.3966783019824483, 0.432759998993852, 0.49375767779814717, 0.49586405288330204, 0.48847900053959437, 0.5127384729947031, 0.5057765307116256, 0.4480451710174901, 0.4182627016856461, 0.4397141158301212, 0.48334265805527465, 0.49770423908712336, 0.49787719266922686, 0.5181558511065075, 0.5396707778945823, 0.5435152639892938, 0.5647610158795926, 0.5059491573699078, 0.36579240176011213, 0.236994923912212, 0.16540880040004127, 0.3808921851693965, 0.3997855515687228, 0.48428946197700423, 0.4891247612379878, 0.5001950606453974, 0.5292558000366082, 0.4985475670266849, 0.4193009604858105, 0.39524299957338777, 0.4338412617662945, 0.5007863572820116, 0.5091688916432603, 0.492101650697638, 0.48336405119962933, 0.5012147806183412, 0.5202460874544041, 0.5472375738606128, 0.4817770497387477, 0.3316595472591821, 0.19612951716642874, 0.1355919788156654, 0.5758996960447457, 0.576424980047408, 0.5670079900999194, 0.5933329190433987, 0.5900559745914697, 0.5934395623604305, 0.5801228616139475, 0.5437195277298902, 0.5338114931271086, 0.5403249242641548, 0.5648596245203202, 0.5923695115738218, 0.5968795579757707, 0.5677068638579523, 0.5727447053360142, 0.5712659438583757, 0.6076048964776513, 0.6022316156067649, 0.5012037557327054, 0.4015279300402151, 0.4200608791263752, 0.6422422455536507, 0.621359759801929, 0.6346491343244329, 0.6177300051550596, 0.6219788344794619, 0.6009779028367704, 0.5559180941365072, 0.5337984250341103, 0.5257054375419435, 0.5133676050332409, 0.5304361475334235, 0.560424778775265, 0.5979787257275613, 0.5905718548467718, 0.6037600365816056, 0.5704174129525865, 0.5985496640485729, 0.6088665225670102, 0.5717429198913022, 0.5212369105327238, 0.5103074893927589, 0.6126652651894411, 0.6148194835290705, 0.6147400696422851, 0.6199816296697793, 0.6151908004867396, 0.579578395694663, 0.5249696137610393, 0.5021471396362076, 0.49545264484508733, 0.4963790116446755, 0.5100202945504863, 0.552770021804928, 0.5937035253399756, 0.5955649862888853, 0.6110765208641155, 0.5979455804418091, 0.6053569335200754, 0.6126377850579121, 0.5905569295664386, 0.4945119197455018, 0.47339097349354314, NaN, NaN, NaN, NaN, NaN, NaN, NaN, NaN, NaN, NaN, NaN, NaN, NaN, NaN, NaN, NaN, NaN, NaN, NaN, NaN, NaN, NaN, NaN, NaN, NaN, NaN, NaN, NaN, NaN, NaN, NaN, NaN, NaN, NaN, NaN, NaN, NaN, NaN, NaN, NaN, NaN, NaN, NaN, NaN, NaN, NaN, NaN, NaN, NaN, NaN, NaN, NaN, NaN, NaN, NaN, NaN, NaN, NaN, NaN, NaN, NaN, NaN, NaN, NaN, NaN, NaN, NaN, NaN, NaN, NaN, NaN, NaN, NaN, NaN, NaN, NaN, NaN, NaN, NaN, NaN, NaN, NaN, NaN, NaN, NaN, NaN, NaN, NaN, NaN, NaN, NaN, NaN, NaN, NaN, NaN, NaN, NaN, NaN, NaN, NaN, NaN, NaN, NaN, NaN, NaN, 0.5300603485427238, 0.5854652957286931, 0.6288755230147958, 0.6615222742863941, 0.6787353509579072, 0.6901395834592342, 0.6754305495341483, 0.6382003243743724, 0.6223218861071182, 0.6157795664182633, 0.5890389291475525, 0.5873179944172375, 0.6027864953097459, 0.6458328966500335, 0.6855204369711617, 0.7130829540670476, 0.6954391773244238, 0.6271178338709622, 0.5819043784938701, 0.5475047595540045, 0.5280618443357439, 0.49688910037940054, 0.5485536963926114, 0.6113814695232699, 0.664615336762888, 0.6955808148299657, 0.7162023996990997, 0.695652005952628, 0.6412819287736814, 0.6018541952855938, 0.590573128342118, 0.5848794431275595, 0.5986521259693762, 0.6179690136183515, 0.6503790765454343, 0.6944385512561839, 0.7382079586190743, 0.7412182157084707, 0.6695898559322728, 0.5714929236694168, 0.49544862804681056, 0.45975509497064976, 0.4175042402915962, 0.42832179111823826, 0.4857857945150111, 0.523209443486861, 0.5707540744666088, 0.5934024644037432, 0.5526581716772205, 0.44622651372102323, 0.40121328890498537, 0.4398217457606208, 0.5043604184137954, 0.521947629977508, 0.5110967379937071, 0.5058459288138796, 0.5542529591943169, 0.6117274753534084, 0.638462108373444, 0.568806307162609, 0.4013959623807368, 0.30246848375489793, 0.2491602889418077, 0.41529129384388447, 0.4034030369592762, 0.42831909018271297, 0.43311926441367177, 0.446714473795155, 0.46298020123156824, 0.42713126864281753, 0.3666769627277465, 0.3290636266187779, 0.33462576747702205, 0.36035512365038974, 0.40847416318568947, 0.416941598234842, 0.3933847044707321, 0.39500379595083135, 0.4452340777894995, 0.4900262370269916, 0.45162442405425873, 0.4169024217501535, 0.35554114131142994, 0.33354310641813123, 0.4625278365518145, 0.46438586586416164, 0.4114991809128918, 0.4352831955258291, 0.45376906938512157, 0.449565954958661, 0.4277984589563226, 0.39602773530815594, 0.35761487734885195, 0.3398941177433007, 0.3604211127787671, 0.41313410847889864, 0.4042367269504999, 0.3984208253505924, 0.42761966672586493, 0.46790553073490154, 0.5029920090697112, 0.48741775602906895, 0.47724751508498453, 0.4344518091502764, 0.42777299271616365, 0.20949574511021823, 0.38714564389456496, 0.47084507746756277, 0.5374669125720618, 0.5822729456108816, 0.5837026667973768, 0.5625855878950986, 0.5110471346527862, 0.5092206079449306, 0.5144402756528015, 0.49266577719656746, 0.44580221446366874, 0.42378697998422454, 0.4849553531384029, 0.5473348048682488, 0.5952682283965642, 0.5571016595341558, 0.4423764394255238, 0.4183411068747897, 0.4581100317180455, 0.4551906256018369, 0.31866160284893935, 0.3862830620099411, 0.392637013215197, 0.4308157410728623, 0.5017536540219685, 0.5168292230247179, 0.45659858793963537, 0.3674801984954643, 0.35203329806546846, 0.38281867307288003, 0.4253191862529479, 0.3758439796133268, 0.3668501372373706, 0.4295027143646493, 0.5088107099194337, 0.5780673015886233, 0.5084482498010029, 0.32550373541524086, 0.29198355548597005, 0.3892465927377758, 0.47161758817506644, 0.36691629245215224, 0.3771570690330353, 0.4633252111097686, 0.465420794296568, 0.4496464298817198, 0.4022490678580692, 0.4435202694940371, 0.42681079195071986, 0.3941554148790008, 0.36271378580835095, 0.39943446021364815, 0.4026627685843072, 0.4193852875959115, 0.47642783091224034, 0.5195870050995791, 0.48668557513090166, 0.43262646646713027, 0.4301473735809037, 0.35611554345110064, 0.3068588083449572, 0.4651998558056206, 0.3557693385910513, 0.3844018458583781, 0.3601323320773321, 0.3545462113573914, 0.36576446491714737, 0.3956974999645717, 0.3850642405638179, 0.34217967256690396, 0.2972723821574228, 0.24156466702042756, 0.23988948275565122, 0.3476629598946889, 0.42909542945942397, 0.40770631986032146, 0.3841635979521562, 0.36951239637860234, 0.37445781874216666, 0.4028536878664568, 0.3777978893094042, 0.32884062797342795, 0.3359502137524712, 0.11911007565053074, 0.31617007300918065, 0.27641239372358084, 0.2859574689867849, 0.29456977037461923, 0.20558756505800743, 0.19309691109922328, 0.23412163150246895, 0.1826849494178821, 0.19719925687898668, 0.1551552434802348, 0.26649417370807676, 0.35112251038360287, 0.32574000770655837, 0.29275792423663155, 0.25989547020117004, 0.14629124157714324, 0.18514159355484833, 0.23994972472304738, 0.2810927760193458, 0.3933687039844066, 0.39710436064726257, 0.428476342200325, 0.5094174905539747, 0.5315137880437169, 0.5286238501694352, 0.49911049356202863, 0.5063596720018257, 0.4731133154654266, 0.45762552770078796, 0.4623884646519103, 0.5027681418120273, 0.504211100826782, 0.5107165982487176, 0.500562554429954, 0.5295398270372003, 0.5283963675650115, 0.554055886916367, 0.5131736013614444, 0.3835722458140461, 0.2930116963519176, 0.23879554071435916, 0.5107463243880758, 0.5677745305994878, 0.6091652308761111, 0.5948957941137609, 0.582460751626512, 0.5568904320546811, 0.5602444641366953, 0.5380202795510248, 0.510888070353712, 0.5012074195313645, 0.5450588910930559, 0.5837229067388725, 0.6115698245670075, 0.5670778700405392, 0.5795240014808954, 0.5601495499751201, 0.5767178128803461, 0.5376007162049132, 0.46425392782447067, 0.3423953907576483, 0.2844584997287345, 0.6176141585204334, 0.6489911310315153, 0.7081937554269079, 0.6886199007851969, 0.6772928372954318, 0.6730688998850246, 0.6645971136075514, 0.6507935333725606, 0.6227366568146199, 0.6055197128473825, 0.6055292929170011, 0.6087392954114734, 0.630758237954479, 0.6326144299180265, 0.648965913338018, 0.6702724255179039, 0.6826939922845671, 0.6701731243997082, 0.588060829948622, 0.5319745360408659, 0.4630662474430296, 0.5686573279706743, 0.5900172964601659, 0.606753642923535, 0.6057893173714343, 0.6106841553199852, 0.569655183316604, 0.5094498302757958, 0.5113537187811228, 0.5072000883754775, 0.5216756619028728, 0.5445294912146529, 0.5603514076430864, 0.5712285052137787, 0.557773996637087, 0.5826074490962766, 0.6028927757768714, 0.5988029239834805, 0.5961747856297902, 0.5799916756623125, 0.45535433900690514, 0.45821786435846934, 0.587881766709823, 0.6031134514539588, 0.6245625850334735, 0.6283310679868463, 0.6160926191558505, 0.5710205151268635, 0.5096592611486321, 0.5056572624289319, 0.5125934061002536, 0.5114363608031456, 0.541614235484745, 0.5425546084898296, 0.5649364333574857, 0.5551993741833978, 0.5928474771393707, 0.6077213274337324, 0.6025632633974719, 0.5954233164688458, 0.5898661517686794, 0.4593888447524438, 0.4534347279408302, NaN, NaN, NaN, NaN, NaN, NaN, NaN, NaN, NaN, NaN, NaN, NaN, NaN, NaN, NaN, NaN, NaN, NaN, NaN, NaN, NaN, NaN, NaN, NaN, NaN, NaN, NaN, NaN, NaN, NaN, NaN, NaN, NaN, NaN, NaN, NaN, NaN, NaN, NaN, NaN, NaN, NaN, NaN, NaN, NaN, NaN, NaN, NaN, NaN, NaN, NaN, NaN, NaN, NaN, NaN, NaN, NaN, NaN, NaN, NaN, NaN, NaN, NaN, NaN, NaN, NaN, NaN, NaN, NaN, NaN, NaN, NaN, NaN, NaN, NaN, NaN, NaN, NaN, NaN, NaN, NaN, NaN, NaN, NaN, NaN, NaN, NaN, NaN, NaN, NaN, NaN, NaN, NaN, NaN, NaN, NaN, NaN, NaN, NaN, NaN, NaN, NaN, NaN, NaN, NaN, 0.47402934161909877, 0.5273633470886814, 0.555300916498309, 0.5629938981120938, 0.559113976798182, 0.5706222439674797, 0.5564886194857, 0.5240607913392574, 0.5058346546243758, 0.4840543759048461, 0.46534566924766924, 0.4809955809863117, 0.5214060114680581, 0.5585850100361562, 0.5784161386897078, 0.5843581326802438, 0.5507721736811533, 0.4922468700593487, 0.45335760873526026, 0.4425121073448197, 0.4265059002737742, 0.47687287250666555, 0.5229255966987305, 0.5531708619509699, 0.5848316071605368, 0.6209492892927208, 0.6534034001849603, 0.6190193454429345, 0.5457028606806891, 0.504340001897066, 0.509364151016113, 0.5179477055161114, 0.5437393793885701, 0.5642537476525366, 0.5859719669361277, 0.6170831278800802, 0.6701076156257517, 0.6741272007253754, 0.5862923196389572, 0.4715045404361076, 0.42206632678813416, 0.39746163660101347, 0.47426162297240665, 0.49315004960941333, 0.48281249983436364, 0.4448594794135285, 0.4622187485607462, 0.4823914569612544, 0.45395714330601517, 0.3721845450770195, 0.3323581466482264, 0.36640001879737905, 0.4326302664383774, 0.44941591765469535, 0.46095571908746463, 0.442925299538447, 0.458294326591353, 0.5079777946772854, 0.5264332932999705, 0.49164087170330734, 0.4127934304546718, 0.38805455470979366, 0.4132715133290956, 0.4979175857946511, 0.47407197464767586, 0.4972439078889178, 0.46889419755509476, 0.5049194430327147, 0.5360878643474026, 0.5358734910882709, 0.46326761471698275, 0.41562298114914614, 0.4176486668359574, 0.4734467962929922, 0.5155016662209516, 0.5135956189120771, 0.48498560864331514, 0.5012890328731191, 0.5348874527285966, 0.5762532474846598, 0.5501550701747757, 0.4825732168660815, 0.46920092596036755, 0.45942502267484653, 0.5124655486956228, 0.5238983885850546, 0.5134889198831948, 0.5006284577138386, 0.5072809247650663, 0.5080446764616394, 0.4944434547458865, 0.46140486388754814, 0.4265421020434926, 0.4132258801427854, 0.43996995818261925, 0.49367611374190784, 0.5177474753914056, 0.49350295318509196, 0.4880321025546819, 0.5096512411767351, 0.5172939356487556, 0.49102096990634175, 0.4758356177924763, 0.44956758868159163, 0.4423744659021156, NaN, NaN, NaN, NaN, NaN, NaN, NaN, NaN, NaN, NaN, NaN, NaN, NaN, NaN, NaN, NaN, NaN, NaN, NaN, NaN, NaN, NaN, NaN, NaN, NaN, NaN, NaN, NaN, NaN, NaN, NaN, NaN, NaN, NaN, NaN, NaN, NaN, NaN, NaN, NaN, NaN, NaN, NaN, NaN, NaN, NaN, NaN, NaN, NaN, NaN, NaN, NaN, NaN, NaN, NaN, NaN, NaN, NaN, NaN, NaN, NaN, NaN, NaN, NaN, NaN, NaN, NaN, NaN, NaN, NaN, NaN, NaN, NaN, NaN, NaN, NaN, NaN, NaN, NaN, NaN, NaN, NaN, NaN, NaN, NaN, NaN, NaN, NaN, NaN, NaN, NaN, NaN, NaN, NaN, NaN, NaN, NaN, NaN, NaN, NaN, NaN, NaN, NaN, NaN, NaN, 0.5403010130210589, 0.5835022526082968, 0.6315375986370718, 0.6622510244746913, 0.6812482294864023, 0.6909019023536805, 0.6682945658662514, 0.6394058264897828, 0.6264649430049469, 0.6093792501083258, 0.589187078109935, 0.5886184000248743, 0.6029844867442399, 0.6461341634558311, 0.6782510256025616, 0.6921441923016961, 0.6644829825571004, 0.6033434126518096, 0.5549872768664693, 0.5083942620507563, 0.47753784461621346, 0.5149267024823964, 0.5665194350924984, 0.6228056935105488, 0.6620387575404391, 0.6918536168889436, 0.7113924052436651, 0.6807196675012733, 0.6229089730790767, 0.5823278147365444, 0.5666351830222219, 0.5733439862581934, 0.5899746070427289, 0.6120081889802992, 0.6365767864571745, 0.6752623945094569, 0.7105102481000425, 0.6937523143929113, 0.6167836041519678, 0.5259508990502193, 0.42936659371188224, 0.376578190716033, 0.38498075269232757, 0.4354575744954747, 0.4378674548143322, 0.4786483871411025, 0.5190432207268814, 0.5244029070065303, 0.48961119476859627, 0.4104393572203034, 0.3617441326631312, 0.3949428204713673, 0.44300213638395947, 0.478173090887649, 0.4781151385195723, 0.4773591080069994, 0.508279707316199, 0.5581986570212899, 0.5592333992860423, 0.5019395773620777, 0.3690545665720694, 0.26732463865505735, 0.24126680243203794, 0.4119143690672651, 0.43160384475367425, 0.45792619299723025, 0.48348176314406377, 0.5081297022610248, 0.5019675688380582, 0.46118985796806805, 0.4018303217211063, 0.3524598385908026, 0.3464920174775945, 0.3772603189137987, 0.43163923081852357, 0.445413367551821, 0.4525723338627775, 0.4860444065272841, 0.50568836490747, 0.5249131763014864, 0.4993455445281937, 0.46343758302549243, 0.42443230975938895, 0.4034957047700584, 0.477973742411304, 0.4448619271502848, 0.42510261893689166, 0.4558444503493131, 0.4804963092216591, 0.4655501779566442, 0.43088606026098836, 0.38703872315476906, 0.33111834125536765, 0.3212966623780563, 0.34669776645872113, 0.3839922502391972, 0.40831511890782635, 0.42761965226231635, 0.4582797373335413, 0.4817666942964828, 0.49972602397288807, 0.4836229033504671, 0.4676178189497349, 0.44126591765406603, 0.43049540455085666, 0.6052774504424301, 0.6522899973697847, 0.7107605273915587, 0.7567621635670114, 0.7729190474970478, 0.7617608748496946, 0.725818557549299, 0.7111806310554486, 0.7241429578162117, 0.7002442741815996, 0.6478670981015725, 0.6418290525581626, 0.6605087217792014, 0.7199371986873131, 0.7704042001675837, 0.7972003544282406, 0.7662900047566266, 0.71488476388701, 0.6949716445172895, 0.6846433325757442, 0.6724133883587662, 0.5662071776575094, 0.6323755526154973, 0.6982321481212695, 0.7389718814474143, 0.7716650384979875, 0.7921781274362651, 0.770859554247109, 0.7308891606028515, 0.7144136083141662, 0.6935659854458975, 0.6556388300404493, 0.6529949322707266, 0.6744796294790251, 0.7190710134731415, 0.7729193602006473, 0.8270221258625329, 0.8374650518375131, 0.7818149230140505, 0.7108346402643443, 0.6596756520875742, 0.6398680013103704, 0.5135670355750143, 0.5515782995624472, 0.5587262522198845, 0.580246135154431, 0.6254295412573074, 0.6555514617343736, 0.6481295156164837, 0.5887529014203319, 0.543370239455405, 0.5495584924916777, 0.5694256535914031, 0.5987031241419365, 0.5856792409453088, 0.5632187934505842, 0.5960033715970644, 0.6426788946029844, 0.6607079749865848, 0.6373020740237897, 0.5341688103202333, 0.4564026644816755, 0.4220733240494642, 0.3362442650362011, 0.37526796969573306, 0.40935804288769584, 0.4343778450336544, 0.4680100827553612, 0.4851148440415118, 0.46014988901555975, 0.37220664877637677, 0.31456991202599266, 0.28810339994977796, 0.3003200930551137, 0.33434053712771855, 0.3844939485114031, 0.4095395285687819, 0.43202967276058807, 0.45299470462795993, 0.4584500836076979, 0.41201561888790067, 0.3727409567808357, 0.3470402030490907, 0.3383193893939553, 0.2743918615591758, 0.27318054416313586, 0.2960171268028797, 0.3116574344448521, 0.37007452405436414, 0.39818711910503224, 0.39134339881273345, 0.3552346694276511, 0.3086546291244033, 0.28561269758185476, 0.28936789493360726, 0.31704696788194703, 0.3432302353947938, 0.34876713463923376, 0.3575540617857033, 0.3770189792713145, 0.406089059182041, 0.3983486605597268, 0.3625735185235414, 0.3830596750964767, 0.3812863040418616, NaN, NaN, -0.04418370716912895, 0.05787317646478214, 0.11354659116073164, 0.10724978403434349, 0.10978828301606992, 0.14826207853953577, 0.11968915220684952, 0.13796056546950938, 0.13521835179070746, 0.14165281524036202, NaN, NaN, 0.27463497261668063, 0.2738733980523228, NaN, NaN, 0.11509042948881593, NaN, NaN, 0.5981088242723349, 0.6446022946306375, 0.6622311432278031, 0.734768198538098, 0.7628312837907422, 0.7534300648900065, 0.7085564040553155, 0.7023145799571536, 0.7043011887742143, 0.7012055881292346, 0.6686857596868602, 0.6540933748024303, 0.6514255712183635, 0.7095755242265475, 0.7604356528887518, 0.7783080694746052, 0.7715927016178862, 0.7266943240112393, 0.7130599665968247, 0.6931057074703791, 0.6859255564621929, 0.5113582852120372, 0.5910710896033848, 0.6513910945565485, 0.6590146488668426, 0.6887973401731835, 0.7056254688049928, 0.7131088404556325, 0.6815121733036151, 0.6383627379804013, 0.6106257489045367, 0.5771473921641321, 0.5958372294144153, 0.6256846389700245, 0.6578694121162578, 0.7064568325458027, 0.7336830972224483, 0.735849874481593, 0.7421738783689066, 0.6647096312715184, 0.5991347457494238, 0.5171851470261021, 0.21720971058376193, 0.22384190486990446, 0.25539234551721995, 0.3657187337060588, 0.3589708429476116, 0.32210785446662304, 0.24467338453850682, 0.2881289224344052, 0.31738827939469766, 0.2918694241931808, 0.3150300340137772, 0.30009313165940704, 0.3378281529051119, 0.3275950260397108, 0.26946420084969286, 0.3744180832496694, 0.36388379276095023, 0.3463913429681728, 0.21800920364934695, 0.25292452084526, 0.19121960486860515, 0.24872720501603793, 0.38381799177876597, 0.41328828721367844, 0.3986879896612102, 0.38200307757166496, 0.390665860771645, 0.387260028947, 0.3468937428167202, 0.322646377385938, 0.30130549977415877, 0.29711959625166556, 0.3240907297638406, 0.3906818142278744, 0.4099303096149828, 0.39721361918528086, 0.3720100900011285, 0.3554497883629334, 0.3324979726826128, 0.3745814164801744, 0.3966422276980743, 0.3847277438251143, 0.2838103809159313, 0.3229175137037344, 0.34448119996475457, 0.2613148039399816, 0.2534452326455321, 0.3424848901749404, 0.35594930327995156, 0.3487556628953477, 0.3853698715450078, 0.3996658100239295, 0.26322046797363335, 0.18760111298166485, 0.16167674323787326, 0.26843138710288716, 0.20364991488626383, 0.12760027248129924, 0.32482302392753837, 0.22088897074163322, 0.24616805566099997, 0.2563566880298954, 0.17119218710501632, 0.4791259509487164, 0.5312651994936264, 0.5998789982731153, 0.6590066607855746, 0.713906410897626, 0.7146011631766197, 0.675163747420027, 0.6550511356694245, 0.6780489848322809, 0.7055189043146666, 0.6690422538123016, 0.6263479805585251, 0.6026163685283004, 0.6335307373969827, 0.684169931244793, 0.7317105189809078, 0.7323639312813605, 0.6872549798085119, 0.6462276224545688, 0.6294085348821528, 0.6250571804566534, 0.568006312947554, 0.6273048909732192, 0.6961453886170423, 0.7553941914199199, 0.807941362306572, 0.8292835134544818, 0.8146499934907522, 0.7809236878840258, 0.7586898263312408, 0.7427459986778454, 0.7031232667623719, 0.6783738422575467, 0.6685018807833892, 0.7116664830592512, 0.7749401521608658, 0.8155766933077805, 0.8266185230327403, 0.7953777110288266, 0.7438414356087534, 0.7050387706035249, 0.6937712762477859, 0.5410315973454909, 0.602058799072267, 0.6559917976117615, 0.6615053383072932, 0.680476756238054, 0.6960972381855876, 0.7033040245644557, 0.6857446675298304, 0.6542771732426482, 0.6241696727054789, 0.600634471321726, 0.6157547175702441, 0.6392501343333444, 0.6579246142447559, 0.6868553425928593, 0.7049707700556458, 0.7136431904185995, 0.7123821968352263, 0.6603212405386919, 0.5754411162683257, 0.5204889912407434, 0.2965195158195921, 0.34007177165217917, 0.3795705045765712, 0.42954636100744037, 0.4260269833393275, 0.3984850710522825, 0.34325954292154864, 0.30555157899826335, 0.3079423011009036, 0.3295971154024233, 0.3376890200040782, 0.31932722328234914, 0.29604521608484236, 0.3218311344355699, 0.35639713567289694, 0.38866957952907655, 0.3709298797937376, 0.3377108694592263, 0.2816885180808377, 0.3091786443837207, 0.35040786077091796, NaN, NaN, NaN, NaN, NaN, NaN, NaN, NaN, NaN, NaN, NaN, NaN, NaN, NaN, NaN, NaN, NaN, NaN, NaN, NaN, NaN, NaN, NaN, NaN, NaN, NaN, NaN, NaN, NaN, NaN, NaN, NaN, NaN, NaN, NaN, NaN, NaN, NaN, NaN, NaN, NaN, NaN, NaN, NaN, NaN, NaN, NaN, NaN, NaN, NaN, NaN, NaN, NaN, NaN, NaN, NaN, NaN, NaN, NaN, NaN, NaN, NaN, NaN, NaN, NaN, NaN, NaN, NaN, NaN, NaN, NaN, NaN, NaN, NaN, NaN, NaN, NaN, NaN, NaN, NaN, NaN, NaN, NaN, NaN, NaN, NaN, NaN, NaN, NaN, NaN, NaN, NaN, NaN, NaN, NaN, NaN, NaN, NaN, NaN, NaN, NaN, NaN, NaN, NaN, NaN, NaN, NaN, NaN, NaN, NaN, NaN, NaN, NaN, NaN, NaN, NaN, NaN, NaN, NaN, NaN, NaN, NaN, NaN, NaN, NaN, NaN, NaN, NaN, NaN, NaN, NaN, NaN, NaN, NaN, NaN, NaN, NaN, NaN, NaN, NaN, NaN, NaN, NaN, NaN, NaN, NaN, NaN, NaN, NaN, NaN, NaN, NaN, NaN, NaN, NaN, NaN, NaN, NaN, NaN, NaN, NaN, NaN, NaN, NaN, NaN, NaN, NaN, NaN, NaN, NaN, NaN, NaN, NaN, NaN, NaN, NaN, NaN, NaN, NaN, NaN, NaN, NaN, NaN, NaN, NaN, NaN, NaN, NaN, NaN, NaN, NaN, NaN, NaN, NaN, NaN, NaN, NaN, NaN, NaN, NaN, NaN, NaN, NaN, NaN, NaN, NaN, NaN, NaN, NaN, NaN, 0.31732301692908876, 0.32149702458105456, 0.35558588195766916, 0.39332200090822567, 0.4321724034082379, 0.40731276794411075, 0.38705101282199694, 0.39214519582721163, 0.3417773268306226, 0.3843205379606085, 0.40375229742467916, 0.3852840804191226, 0.41448719079372665, 0.4340730165776108, 0.49383056383811386, 0.4258384592322805, 0.3276382100063335, 0.27804039200291525, 0.2646999249020705, 0.29695683159972314, 0.2890798787946537, 0.4581121081782486, 0.5275027019042117, 0.5643916148676444, 0.5702422801750383, 0.567484741962826, 0.5610146907371527, 0.5182642076840737, 0.4962627426523131, 0.4817302420662427, 0.4980870648257749, 0.5272791192310364, 0.5672631991605104, 0.5767457637423555, 0.5836469333129184, 0.6111624036919845, 0.6088658830602932, 0.5631049237488637, 0.4391759884194254, 0.3345619480566448, 0.21155350687116314, 0.18871974740257785, 0.4474979790488596, 0.4115374877150997, 0.5119397752896241, 0.5121056575152128, 0.5310328709887641, 0.51559522993682, 0.5160634585691077, 0.505643416980086, 0.5250003544419279, 0.6039277335560813, 0.6338656243664965, 0.5991090773587504, 0.5478159708381856, 0.5426925404574001, 0.5716685907276219, 0.5922693346510222, 0.5324954590403527, 0.4944776107187099, 0.4747024971469965, 0.4501366558024744, 0.3341309238518001, 0.5353652532527059, 0.5473565226452607, 0.5631256572018603, 0.6077461876266005, 0.6069607959626686, 0.5717077075764478, 0.5649969112513282, 0.5512188098719643, 0.5266362743122677, 0.5467503081574425, 0.578024247572087, 0.6035962945555391, 0.5965982395606159, 0.587540682614795, 0.6221311613956046, 0.6382334763481465, 0.6217498910518796, 0.5839066087080521, 0.5748939828038861, 0.5382457378925523, 0.47574905814931273, 0.4893930466328627, 0.5001530673079188, 0.5042397108797568, 0.5806340688303289, 0.6049956380684197, 0.5464971960788148, 0.515046089835486, 0.4835310551853527, 0.47816976743829653, 0.47572013456463236, 0.5093758061274629, 0.5348757797062038, 0.504883483479682, 0.4919987436425212, 0.5702859310707377, 0.6038555594171442, 0.5768335605215732, 0.5532885620391583, 0.48142693783153373, 0.4546416355802973, 0.4067168986532453, 0.4322410584106992, 0.4333353329092328, 0.41500336973035085, 0.38848368206356393, 0.37851559818042835, 0.38754099383953017, 0.34862838676600477, 0.3176327933703369, 0.295897079190021, 0.3119197828298516, 0.33053684118735, 0.38996755173312697, 0.40087731882746086, 0.40383156451259433, 0.40968498628739713, 0.4142744928758653, 0.3689658814305515, 0.30611131846678047, 0.21660132611123484, 0.2326859826718838, 0.14714271568713674, 0.6389692577570943, 0.6489149766327712, 0.6596456368908123, 0.6434159875582386, 0.6119542944522292, 0.6251409552350093, 0.6736170419811652, 0.6730840327190364, 0.628338844069966, 0.5972423552098997, 0.6052019374807118, 0.6078092966174811, 0.6289428799228721, 0.6682625697117435, 0.6670136430912503, 0.6425312530082166, 0.6143379829555954, 0.5955629301443065, 0.5974711392660795, 0.6132237452666679, 0.5458917480003226, 0.033736775696338095, 0.13370707054657643, 0.258012523033616, 0.32455030626405607, 0.2664805831031602, 0.25524825989932404, 0.17972441992547245, 0.1650029046080185, 0.19097269907207806, 0.2111578348059579, 0.1478432634116908, 0.12291032326761259, 0.16797042960907418, 0.2659032499801924, 0.30504231203337606, 0.24347539479836855, 0.16472918891791377, 0.13304284855615695, 0.1583574338990587, 0.19627932618965166, 0.2344335929818727, 0.10810583010300008, 0.12298782107263079, 0.1758830193042973, 0.18280728246112357, 0.23909166864761455, 0.18081479682554844, 0.13324643029237954, 0.20032450528603926, 0.19491842075883045, 0.18905367598309397, 0.2498476385296376, 0.25093973926451, 0.168589272147528, 0.13578527804194856, 0.16667622798798273, 0.25722852004076197, 0.2576579315282341, 0.18147006545753572, 0.20336926169920463, 0.1894967690653669, 0.21710926722529225, 0.6108845590352656, 0.5854521636660499, 0.5281314930923134, 0.6210493586404838, 0.6205099697035489, 0.5810605931429492, 0.6310266956655813, 0.5439004538205268, 0.4547613368838652, 0.4297668783217601, 0.4036302543652795, 0.573182534467405, 0.5457481976796443, 0.5349622751041437, 0.608773852522876, 0.6381774822247324, 0.6234553702965836, 0.583661464810066, 0.5756527017388408, 0.5151912278829052, 0.41751770779293307, NaN, NaN, NaN, NaN, NaN, NaN, NaN, NaN, NaN, NaN, NaN, NaN, NaN, NaN, NaN, NaN, NaN, NaN, NaN, NaN, NaN, NaN, NaN, NaN, NaN, NaN, NaN, NaN, NaN, NaN, NaN, NaN, NaN, NaN, NaN, NaN, NaN, NaN, NaN, NaN, NaN, NaN, NaN, NaN, NaN, NaN, NaN, NaN, NaN, NaN, NaN, NaN, NaN, NaN, NaN, NaN, NaN, NaN, NaN, NaN, NaN, NaN, NaN, NaN, NaN, NaN, NaN, NaN, NaN, NaN, NaN, NaN, NaN, NaN, NaN, NaN, NaN, NaN, NaN, NaN, NaN, NaN, NaN, NaN, NaN, NaN, NaN, NaN, NaN, NaN, NaN, NaN, NaN, NaN, NaN, NaN, NaN, NaN, NaN, NaN, NaN, NaN, NaN, NaN, NaN, 0.5908592542335983, 0.6293306258573368, 0.6784553791378902, 0.7321430488888432, 0.7610292751393647, 0.7505893824219033, 0.7194282857473341, 0.7115785617436542, 0.71777222793214, 0.7104078045132451, 0.669509718380227, 0.6517442168130251, 0.6568821836162337, 0.7051986941198116, 0.7510232288907954, 0.7800657874220607, 0.76156260291633, 0.7197436840603465, 0.6964328338034745, 0.6772172891114449, 0.6633339205947968, 0.6242219434474002, 0.671859385245312, 0.724047921360571, 0.7624096392781982, 0.7976853271335643, 0.8114814391811435, 0.7955519142582587, 0.7699434756417588, 0.7539475931855549, 0.7160111538188497, 0.6696593375132575, 0.6722485692547358, 0.6951139665398859, 0.7441112242536971, 0.7974961647001222, 0.8480323211624761, 0.8585989630788353, 0.8172155825972018, 0.757422195094479, 0.7043392357450976, 0.6763173116510809, 0.5933052342987875, 0.6447407026241351, 0.6863486991195487, 0.7159584987421465, 0.7416335444515102, 0.7550341016499601, 0.7443538828071705, 0.724715522827934, 0.7026655654445102, 0.675634201099214, 0.656723172355508, 0.6744422437574783, 0.6790774256123653, 0.7008638056439108, 0.7391032029095808, 0.7763452642712959, 0.7751991800995274, 0.7429083097960658, 0.6797363887951448, 0.6217215686845384, 0.5816710290361151, 0.3280682777150455, 0.3669501070504135, 0.40955992176344935, 0.44213136244294776, 0.4257008948392099, 0.3776911224568613, 0.3662588128312246, 0.3385986043513936, 0.33225244554257205, 0.31131274278903615, 0.32373303270997195, 0.32432166379426, 0.35831931309041876, 0.381575579128042, 0.4069861651256133, 0.3927833576850914, 0.391183992098585, 0.3776051780399631, 0.33428764909095504, 0.3370546851525752, 0.3380489220829967, 0.31706760051218397, 0.34516814117892336, 0.3677382071357683, 0.4027250199351673, 0.42512991706239184, 0.41838472883531574, 0.4068383977767296, 0.3438884620633934, 0.300332489419503, 0.2734048837814219, 0.28056308956502835, 0.31479881478057864, 0.3390713501307297, 0.3805945011626089, 0.41034060639194353, 0.4136628331585831, 0.4129206882163881, 0.3953984889681437, 0.36843447924706296, 0.36146292407729164, 0.3797714394179827, 0.47713947672875895, 0.4673008191191683, 0.467468339513651, 0.41759764507072367, 0.3659302185552271, 0.34023563527764084, 0.3502974510682149, 0.3402983758720594, 0.36915817333863715, 0.3961813683813455, 0.42359437901278774, 0.41466135433046014, 0.3941044545228839, 0.40840545709010123, 0.40748233047608673, 0.4039482955965809, 0.383636336739332, 0.35323280533041923, 0.3115872705815272, 0.26508788661567523, 0.22342799669823293, 0.4843019101670072, 0.39856202216864584, 0.37481134487629175, 0.39870602725944354, 0.4230576173293645, 0.4148813461801528, 0.4096531583719142, 0.3611472105660334, 0.37578811135789814, 0.41809723073863403, 0.4479968379256342, 0.4432149131455781, 0.3934877038164902, 0.372953194628673, 0.3776022301116414, 0.4546259367536421, 0.4601410166261422, 0.3913198891164403, 0.3061005290834142, 0.20560315036341795, 0.11975074916782731, 0.5478060568339751, 0.48535913868147823, 0.4481576849371338, 0.47529122963733117, 0.514351003451127, 0.4839043921163919, 0.4329448621441649, 0.4198547850878376, 0.4491279148340745, 0.4405841020439177, 0.4195532998000199, 0.41167139902179706, 0.41099795779116505, 0.42063401248668625, 0.47608772491175183, 0.49238329877059567, 0.43852369488057125, 0.4343752045925692, 0.4047911492093608, 0.29125283405466995, 0.21182130406690525, 0.45539217925859754, 0.4416633286857087, 0.38153469956403274, 0.3605388464335455, 0.37289133058458007, 0.3947570027784593, 0.3615936350329527, 0.3226918559934164, 0.36117506464065624, 0.37602665962683574, 0.41896646115987496, 0.4331805335528271, 0.384280996082366, 0.346812855272017, 0.3409533323873695, 0.3510749046247427, 0.40873116247138125, 0.454355832271444, 0.37823346437478816, 0.33149955013747323, 0.2696210221025089, 0.33356675702463656, 0.3774930905552699, 0.4226329494440705, 0.3959743456004191, 0.34252142047256373, 0.30276320067370366, 0.2969235408311474, 0.31143507604062926, 0.34954734317109415, 0.33214976296441623, 0.329154668689336, 0.31539185849102497, 0.3923989398683914, 0.3574724705173331, 0.33953858353271715, 0.3604636375677039, 0.34988254231625954, 0.35689060765096786, 0.3465272976869031, 0.37169506661942014, 0.3552078111027029, 0.5778251596447114, 0.6097554560934291, 0.6668216038990351, 0.7154851452086176, 0.7386430983812222, 0.7394950178716734, 0.7206824691805959, 0.6895659764138468, 0.6725378613914945, 0.653905222830497, 0.6290026461946392, 0.6285099007836857, 0.636492826969985, 0.6845554798153628, 0.7328221953235565, 0.7622558989910279, 0.7518238436486467, 0.6880229076944554, 0.6222206579805916, 0.5743769438002407, 0.5454662802396398, 0.47798135419408017, 0.5231924420070467, 0.6024273840348977, 0.6395610920594781, 0.6662817483567639, 0.6841534284921117, 0.6688262573052464, 0.6092462561104164, 0.5683792391548786, 0.5689745357373386, 0.6053369583270262, 0.6314719033217854, 0.6364144958749832, 0.6201402537540269, 0.6505021508851955, 0.6908748883977452, 0.7014086042600478, 0.6562735458188936, 0.5409968720694757, 0.401947392993866, 0.3486933154256322, 0.4475938845959732, 0.45457426297379805, 0.49519483301909606, 0.5334335981030327, 0.5350251373182208, 0.5008739165856152, 0.457837929120458, 0.4106639296127045, 0.39604539253159465, 0.38390505347595666, 0.4526293627299068, 0.4700596375628591, 0.48463571959327933, 0.4709579132265879, 0.4784020960182343, 0.5001191197890931, 0.5311414679455827, 0.4862776465925852, 0.42005178860886944, 0.3586444285207817, 0.33043607106988876, 0.5207865916552372, 0.4997256595200502, 0.46639196451144893, 0.5059264573538121, 0.5325268529096928, 0.5171358166148963, 0.48314083762193605, 0.42387417228409435, 0.3677104072036554, 0.35143335713549356, 0.39346764379715, 0.45649562639272057, 0.4876378570573254, 0.4722672687578794, 0.5052780917578757, 0.5309979298491521, 0.5776279549668658, 0.5600411171829028, 0.49336315583719087, 0.415223515002508, 0.4144845256045145, 0.4929943368383569, 0.5419773692711309, 0.5819215909708442, 0.5990969112824883, 0.5651666301683914, 0.5083799879183116, 0.45501093075741533, 0.45987826345942484, 0.46057739494426303, 0.4692361217432461, 0.5025085717176214, 0.5427384695083801, 0.5722987502496146, 0.5568623160086023, 0.5627512950138872, 0.5373465914740085, 0.5293058765908671, 0.5240498226037508, 0.5332918616200809, 0.47893050346991617, 0.4736730579349799, NaN, NaN, NaN, NaN, NaN, NaN, NaN, NaN, NaN, NaN, NaN, NaN, NaN, NaN, NaN, NaN, NaN, NaN, NaN, NaN, NaN, NaN, NaN, NaN, NaN, NaN, NaN, NaN, NaN, NaN, NaN, NaN, NaN, NaN, NaN, NaN, NaN, -0.018613922588548173, NaN, NaN, NaN, NaN, NaN, NaN, NaN, NaN, NaN, NaN, NaN, NaN, NaN, NaN, NaN, NaN, NaN, NaN, NaN, NaN, NaN, NaN, NaN, NaN, NaN, NaN, NaN, NaN, NaN, NaN, NaN, NaN, NaN, NaN, NaN, NaN, NaN, NaN, NaN, NaN, NaN, NaN, NaN, NaN, NaN, NaN, NaN, NaN, NaN, NaN, NaN, NaN, NaN, NaN, NaN, NaN, NaN, NaN, NaN, NaN, NaN, NaN, NaN, NaN, NaN, NaN, NaN, 0.46371557753947623, 0.4921809634274009, 0.5422609412569492, 0.5620808373984104, 0.5872725553817237, 0.6000856326041278, 0.5820662388285736, 0.5340657887198794, 0.5217296212940895, 0.5266529305383105, 0.5377551828059971, 0.5280760565739716, 0.5208341531480606, 0.572799442703006, 0.6116286356493422, 0.6233675169060044, 0.6065366760654535, 0.5342495574003696, 0.42835410272590096, 0.332583767444055, 0.23409142930840776, 0.38851597446688346, 0.4089350623101534, 0.4409019738049968, 0.5088533120911908, 0.5445681791028595, 0.5624227521093197, 0.508664938735428, 0.42595641640223847, 0.4002572616926554, 0.43003720208176505, 0.43122741049581625, 0.43286059072210553, 0.42825041958174054, 0.4114929230617437, 0.45134422955728853, 0.4806590206998356, 0.4930684380482457, 0.43566894423820385, 0.31681169786928176, 0.272479285410075, 0.18865693562367578, 0.43648611429401246, 0.4696301454578315, 0.5202960089625482, 0.5699877037972347, 0.5274599473218419, 0.5068229671270342, 0.5052945075333529, 0.4985747879464944, 0.44439658284594813, 0.44881159702255724, 0.5139641083111063, 0.5361920703604827, 0.5431688289955612, 0.5136245812851328, 0.4551864851757943, 0.45659926795696887, 0.5067126291961448, 0.5431865606875339, 0.45793711256559655, 0.35290670600481094, 0.39432657288671663, 0.5880295076945936, 0.6322456393143285, 0.66280804229498, 0.6595672762046179, 0.6449726987872878, 0.6001710980355169, 0.5909458641924465, 0.559607636665581, 0.5502720851066076, 0.5161269851937552, 0.545626785106835, 0.5758017445618283, 0.5714648782298513, 0.5850545852660224, 0.6170582687080755, 0.6583114263796974, 0.6816180428015296, 0.6559405415475204, 0.609891560674031, 0.5508441323075746, 0.5439109031318355, 0.5736663808605706, 0.5763783311625578, 0.5879005366689365, 0.5882636546719489, 0.5445403283715466, 0.5389871935563891, 0.5266669203700453, 0.5625828049319151, 0.5531065769756415, 0.5234604704232471, 0.5028001174384082, 0.5209793132972373, 0.5406701374997936, 0.5049220334261892, 0.5639658585292351, 0.5931085139122506, 0.6077738277859341, 0.5974827970903235, 0.5821227335410122, 0.5353372341960893, 0.5015801466367478, NaN, NaN, NaN, NaN, NaN, NaN, NaN, NaN, NaN, NaN, NaN, NaN, NaN, NaN, NaN, NaN, NaN, NaN, NaN, NaN, NaN, NaN, NaN, NaN, NaN, NaN, NaN, NaN, NaN, NaN, NaN, NaN, NaN, NaN, NaN, NaN, NaN, NaN, NaN, NaN, NaN, NaN, NaN, NaN, NaN, NaN, NaN, NaN, NaN, NaN, NaN, NaN, NaN, NaN, NaN, NaN, NaN, NaN, NaN, NaN, NaN, NaN, NaN, NaN, NaN, NaN, NaN, NaN, NaN, NaN, NaN, NaN, NaN, NaN, NaN, NaN, NaN, NaN, NaN, NaN, NaN, NaN, NaN, NaN, NaN, NaN, NaN, NaN, NaN, NaN, NaN, NaN, NaN, NaN, NaN, NaN, NaN, NaN, NaN, NaN, NaN, NaN, NaN, NaN, NaN, 0.38411598910387307, 0.4189116016495754, 0.489211236512606, 0.5323122985578035, 0.5403789493669543, 0.5540563829276921, 0.5225542782822908, 0.48147245890249385, 0.47132207202351795, 0.4850989855550816, 0.5138594244877714, 0.5155690158125362, 0.5108713317019417, 0.5209982407592695, 0.5566333074085897, 0.5756071478368056, 0.5648745069247327, 0.48814479793892573, 0.3824479140229916, 0.30902835495574865, 0.2539091635112045, 0.34969066828666967, 0.36901171924535814, 0.47561023100859506, 0.5365042705584336, 0.5568738489934127, 0.5542674775364039, 0.5162021749305228, 0.44775295264408216, 0.43279885852968, 0.4612222766230845, 0.5048656013783935, 0.5169942186426373, 0.49754346999370397, 0.4823281428662959, 0.5225752919467778, 0.5526449922871045, 0.5479678971964388, 0.48027382423226966, 0.33111137766440013, 0.22142220085971007, 0.18095006358830212, 0.4823450900522433, 0.47556232340487736, 0.5019386292504964, 0.5617416531902271, 0.567941025231515, 0.5371258981052619, 0.5015788003043135, 0.45456773903184317, 0.4461361995391142, 0.4825194622591459, 0.5411682151297399, 0.5585329168152555, 0.5422280742980982, 0.5090494669943318, 0.5177581724472655, 0.5518502451900518, 0.5451761993800371, 0.5268701960159334, 0.41646148989344234, 0.30277100349219616, 0.2474527788828603, 0.5641946151063484, 0.5482049376858901, 0.5774705810792586, 0.5842998793268317, 0.5977752421848114, 0.563968521823143, 0.5302783095336496, 0.47182063672682967, 0.4578240065537797, 0.4651332629969329, 0.49703113607450056, 0.5135134440843259, 0.5416222932693333, 0.5349104459089893, 0.543533695493794, 0.5814677684665193, 0.5854822590088243, 0.5680445821853097, 0.5273236283710944, 0.4715262164991824, 0.44710500698896083, 0.584511371009955, 0.5827811425260474, 0.5922946340215288, 0.6109491201048333, 0.5903462536984434, 0.568114911213632, 0.5152044084590398, 0.45421489466508685, 0.4288878214882256, 0.41829077139851484, 0.45986989377348775, 0.49285484536831997, 0.5031126687284473, 0.516435351191231, 0.5561697759009512, 0.5814636484891563, 0.5730286274438767, 0.5475754438328363, 0.5500764209393473, 0.5068037974311387, 0.4877744045516005, 0.3859112997337762, 0.3612583028210752, 0.2989578034741224, 0.3258039460706481, 0.26935267419958314, 0.32450085632849923, 0.3038138832274636, 0.2379639800335289, 0.19001562934387198, 0.28241996946701575, 0.35951040091187325, 0.27197227926114004, 0.2661960542516314, 0.2959220399856926, 0.31960296686500544, 0.3504843406845668, 0.3637754564394447, 0.25331198777910163, 0.261645456475876, 0.3271641592794867, 0.37724139161824427, 0.5121551352770705, 0.5441417726163772, 0.5806996343812743, 0.5469537836530455, 0.4046158564340237, 0.45831007375771726, 0.4611707878787301, 0.3969358360769632, 0.3842782925836035, 0.4586069917138587, 0.4283495105789014, 0.46545477209095315, 0.5507840427690827, 0.6069644023122746, 0.6075641951892296, 0.4890234801794951, 0.5061090936500104, 0.47341953151762545, 0.5140276600920853, 0.5645091480599411, 0.4560253976342071, 0.4936064567145337, 0.4613403044926733, 0.3504125461657878, 0.4383283146777862, 0.429743790000012, 0.36823995930673564, 0.41774086676112543, 0.41601377567738906, 0.44478627288672395, 0.43529636441178987, 0.3462289039866435, 0.44169405113851723, 0.3746043721925869, 0.45054472893505887, 0.549980542835897, 0.3979973437856485, 0.3979606155568017, 0.45640511555338104, 0.34993272145505117, 0.3326461864697091, 0.4806613284507888, 0.5248616790420374, 0.5236470126655678, 0.4390010408005598, 0.4051105000814425, 0.3168093088932094, 0.2888260774740342, 0.3596253071152004, 0.3657989580862839, 0.33325608624647485, 0.2972119929420829, 0.3258953483633146, 0.45435940732211266, 0.5195427479075228, 0.46688583081614593, 0.3937172265650312, 0.2670588658432682, 0.30392249962589074, 0.31869825711859434, 0.25010827711686984, 0.24593218064129518, 0.18567255290463935, 0.5229912363873537, 0.4777742913946031, 0.4101548040806717, 0.25145228753326687, 0.26474634845496475, 0.3775493390095469, 0.41328736339095096, 0.36243193917907723, 0.1692638730668107, 0.17861408677572632, 0.4234171035147893, 0.4397083539444732, 0.4762452202982121, 0.3798358767803884, 0.22327872120302067, 0.1266935305184022, 0.3021333643508521, 0.26904051682110464, 0.21662501333399223, 0.09365511725715134, 0.4034435360543641, 0.5785119136377478, 0.6138339478274186, 0.6617634097881886, 0.7124752711174591, 0.7452304339080476, 0.7402259784436901, 0.7073290127279941, 0.6940462839364092, 0.6975805422027711, 0.6936599370198092, 0.6571520520334729, 0.639614475033837, 0.646472306077386, 0.6884553514247345, 0.7326555223332374, 0.7616697565837001, 0.7496904588910835, 0.7128877126983009, 0.6797824063359375, 0.6537264235934167, 0.6419286300207252, 0.6194721936898495, 0.6668074010397298, 0.7182461945829892, 0.755980307524393, 0.7919430685469648, 0.8072083590368968, 0.7908589933462404, 0.7610485889900618, 0.743800721811398, 0.7199802094460156, 0.673952006301629, 0.6723763294555352, 0.6911453003243374, 0.736224060561912, 0.7869399579035048, 0.838318159918042, 0.8520492261851341, 0.8103418677415273, 0.7522481410344316, 0.7039501820049, 0.6774819327261907, 0.5733871514582201, 0.6242451316943649, 0.6672596706622709, 0.6853653381004784, 0.7061359849188388, 0.7248516392611418, 0.7215175543205332, 0.6986901876662293, 0.6764366378174397, 0.6455312835775773, 0.6252372565259102, 0.6452812308285285, 0.662740696085016, 0.6762695367000091, 0.7049678520510517, 0.733660397812594, 0.7442533565027992, 0.7319238406328824, 0.6719390392522522, 0.6053929036056604, 0.5521974861705365, 0.35476148314385836, 0.39689960412136127, 0.41966657042846667, 0.45175566581864457, 0.41618105575027664, 0.390509514141784, 0.38472304403994206, 0.35624411887941604, 0.32004462512903326, 0.307214252502152, 0.30785122800907316, 0.30556987054082646, 0.3363457636240144, 0.35831301877091354, 0.38447390080705307, 0.3911910731584269, 0.3954418390108584, 0.3926897116112167, 0.35799144947849143, 0.34018385375288335, 0.34696809400595, 0.35959964805593214, 0.3745808679792086, 0.38822826408292155, 0.40160105308046323, 0.4164502764308491, 0.416123531522657, 0.4172391988035393, 0.3755144666549354, 0.3265514867514369, 0.3060263514656719, 0.3025172400956795, 0.327587107586199, 0.37326007029763325, 0.4113267374094617, 0.4286116308134647, 0.41418357406502176, 0.40612748545245625, 0.3991185049572067, 0.3792464206297189, 0.3876824223969679, 0.4039435692471149, 0.4176936878021837, 0.4574584387711198, 0.5272220572558993, 0.5413205663112721, 0.5263991726986605, 0.5202753183258627, 0.5244711726076764, 0.48188644095469085, 0.4553470807526175, 0.46902550238427637, 0.5114296172769935, 0.5526146567068728, 0.5674593679095813, 0.5943669605845152, 0.5753639942449841, 0.5447079396801879, 0.5397829070022084, 0.49013655213433316, 0.4048459526955496, 0.2229804785570726, 0.16518440953299382, 0.4214692026863434, 0.4606577961204194, 0.5002736872537539, 0.575419013810013, 0.5773265564368958, 0.4959656966948009, 0.5107372327236954, 0.5055852781283662, 0.458087734757916, 0.48107856836765756, 0.5651891733906922, 0.610285722560014, 0.6265293399713411, 0.6110163655602282, 0.6104747627401326, 0.6126889906413688, 0.5822560365918931, 0.5174331799746288, 0.4169941373563094, 0.25342657147049774, 0.10166036117453073, 0.533453593779948, 0.5453702603335064, 0.6208425791314004, 0.6377034401831946, 0.616367048290834, 0.5879869012845234, 0.5464568665849842, 0.509324265609596, 0.5275126047663721, 0.5360125720945592, 0.5389617196918475, 0.5889657256370985, 0.6184490868019885, 0.6170088488119043, 0.6236987467441361, 0.6192298411512911, 0.6052130880938323, 0.5852664820837795, 0.532941899451932, 0.43944116488478996, 0.39934030251782043, 0.533169813306978, 0.5579355059378813, 0.6180393950467692, 0.640551964011249, 0.6244355393726088, 0.5755966617604098, 0.5393764883489699, 0.5276231385085574, 0.5409642234181976, 0.5358652675429596, 0.5474727575644593, 0.5810475098504828, 0.6024488096196046, 0.6060530456528231, 0.6119528056562398, 0.6124297985412426, 0.6018420764246187, 0.6003588464585837, 0.5520079700023376, 0.4751316328555273, 0.4696180894221919, 0.5463114829325343, 0.5623852671026426, 0.6138473391547936, 0.6531421747084407, 0.6114881775497637, 0.5733695385028925, 0.544249708072449, 0.5356271076599286, 0.5421046439964577, 0.5330522153014409, 0.5334803061174905, 0.5525976249304314, 0.5802960156199689, 0.5805238180943426, 0.6027970185592278, 0.5987420797078172, 0.5930798765215465, 0.5863236362062706, 0.5664026678789823, 0.505500975015857, 0.47582278000053174, NaN, NaN, NaN, NaN, NaN, NaN, NaN, NaN, NaN, NaN, NaN, NaN, NaN, NaN, NaN, NaN, NaN, NaN, NaN, NaN, NaN, NaN, NaN, NaN, NaN, NaN, NaN, NaN, NaN, NaN, NaN, NaN, NaN, NaN, NaN, NaN, NaN, NaN, NaN, NaN, NaN, NaN, NaN, NaN, NaN, NaN, NaN, NaN, NaN, NaN, NaN, NaN, NaN, NaN, NaN, NaN, NaN, NaN, NaN, NaN, NaN, NaN, NaN, NaN, NaN, NaN, NaN, NaN, NaN, NaN, NaN, NaN, NaN, NaN, NaN, NaN, NaN, NaN, NaN, NaN, NaN, NaN, NaN, NaN, NaN, NaN, NaN, NaN, NaN, NaN, NaN, NaN, NaN, NaN, NaN, NaN, NaN, NaN, NaN, NaN, NaN, NaN, NaN, NaN, NaN, 0.47592203230932734, 0.4793081733943611, 0.45895679313412524, 0.4554640755318943, 0.4303608939123614, 0.43343108551126663, 0.4277779607086247, 0.41425783222420753, 0.40958494732423184, 0.42724907059240136, 0.4713765741927176, 0.4863802162759155, 0.49093192497429, 0.494408609173761, 0.4794469198551719, 0.45874271248509524, 0.41669923431386546, 0.3621518804474868, 0.30244340872633446, 0.284648296682971, 0.27116457131666083, 0.407362232841447, 0.42872492591161765, 0.40237059282266047, 0.4070923297526349, 0.4219952471041975, 0.40388230924141316, 0.39283561529094807, 0.36755140392342744, 0.37984361209074985, 0.42096995615269034, 0.47001920101445654, 0.4816618920539158, 0.4669632230094615, 0.44267516179408706, 0.4380122386759722, 0.45219209054560566, 0.4326729656179647, 0.3689996374867918, 0.2896279572642621, 0.26772246087427076, 0.23670404473289366, 0.5490779726649458, 0.5518730009341622, 0.5589996539429728, 0.5953893345811275, 0.6069727797654025, 0.5936111509509565, 0.5985086947368052, 0.5882747653599112, 0.5824786647789739, 0.5562198651891328, 0.5346058844568231, 0.5642908672472686, 0.6077324743726317, 0.6145732894371448, 0.6371772230925254, 0.6268091340683936, 0.5996115199770304, 0.6110451825468984, 0.5864352566961406, 0.5679260346832997, 0.5451577916522803, 0.5662759066311602, 0.5768667479610133, 0.5921143991818097, 0.6021359310978869, 0.6312765855583619, 0.6270913131267863, 0.6131519642542567, 0.5752562187326936, 0.5594877480422983, 0.5421711783938814, 0.538252981677778, 0.5891977613187953, 0.6269173733940406, 0.6143983610837479, 0.6281535534860877, 0.6646351647266014, 0.6668942855849879, 0.6455513787949466, 0.5942149569754779, 0.5745795852287195, 0.5418068729257387, 0.5566718253959195, 0.5547719013087324, 0.5661234267012305, 0.5822714243867677, 0.595073080266437, 0.5882434082086058, 0.5618168143061533, 0.5266212507414776, 0.4906937272657487, 0.47189394175847765, 0.49498005205203693, 0.5476502132808716, 0.5779277473958624, 0.5576743399011728, 0.569381456465519, 0.6049750612980734, 0.6214836418130958, 0.6145963469776567, 0.5600630906404681, 0.5099092593269327, 0.48844886625562717, 0.3910344758208762, 0.40527201187094236, 0.40277153136713495, 0.34825530435168106, 0.31646713696728485, 0.3323420293344012, 0.38101955730602177, 0.37867059511382345, 0.35383298694078824, 0.3472013236358895, 0.3982789216301458, 0.4429321786766741, 0.4597458255887068, 0.45856454657847323, 0.4310069440570894, 0.4144965200286273, 0.4039857180489299, 0.3857580649100913, 0.3382738530048437, 0.281618208355759, 0.2732727277088699, 0.40056430113161645, 0.44310646969006895, 0.45687614845436453, 0.4422539741881102, 0.42545594377937473, 0.4141873354806697, 0.42279126565470787, 0.3637256093594177, 0.32981921983553386, 0.35042461322975793, 0.4439833490941368, 0.4908313858577953, 0.4714276806079243, 0.45304206865968416, 0.4525301222880346, 0.4846996229723972, 0.4937623059417888, 0.42889932790518265, 0.31278841367739524, 0.26147725814949996, 0.23257374495504549, 0.4636200063766759, 0.4922621644176555, 0.5099914077055465, 0.5107073990553939, 0.5027582616798167, 0.48400356956676177, 0.4620193231180423, 0.3987838384598587, 0.3882596666722248, 0.4297477736605275, 0.4820094269888967, 0.5170540861043228, 0.5047948846507554, 0.4725087010713919, 0.4779603654557934, 0.48462238755872755, 0.5021925405956494, 0.49499167359671187, 0.43423243317512195, 0.3571735625230174, 0.3038869976655128, 0.5666151627682589, 0.5630017232205905, 0.5649341393384025, 0.5569422064878657, 0.5491586515873548, 0.5314297249787442, 0.5103272797543505, 0.47978707126410414, 0.4761257057261153, 0.4745778574614785, 0.4945902533063601, 0.5241451150272266, 0.5348557541419149, 0.5509823445501789, 0.5623529356611029, 0.5663737122120538, 0.5648749229111865, 0.5537634983014792, 0.5442341525864515, 0.5134778621379991, 0.48747563280085804, 0.5790891191926152, 0.589043601794169, 0.6049201431260703, 0.5970723855256881, 0.568956492050296, 0.5530910301059816, 0.5401950396586219, 0.5315842618507193, 0.4921029123484393, 0.4509734572464687, 0.47384627108422933, 0.5246783740959025, 0.5487982722831302, 0.5606020701638265, 0.5874970397801422, 0.581354637762657, 0.5846042111420985, 0.5667855151951982, 0.5697672460602742, 0.5363833668409994, 0.5077458550815194, NaN, NaN, NaN, NaN, NaN, NaN, NaN, NaN, NaN, NaN, NaN, NaN, NaN, NaN, NaN, NaN, NaN, NaN, NaN, NaN, NaN, NaN, NaN, NaN, NaN, NaN, NaN, NaN, NaN, NaN, NaN, NaN, NaN, NaN, NaN, NaN, NaN, NaN, NaN, NaN, NaN, NaN, NaN, NaN, NaN, NaN, NaN, NaN, NaN, NaN, NaN, NaN, NaN, NaN, NaN, NaN, NaN, NaN, NaN, NaN, NaN, NaN, NaN, NaN, NaN, NaN, NaN, NaN, NaN, NaN, NaN, NaN, NaN, NaN, NaN, NaN, NaN, NaN, NaN, NaN, NaN, NaN, NaN, NaN, NaN, NaN, NaN, NaN, NaN, NaN, NaN, NaN, NaN, NaN, NaN, NaN, NaN, NaN, NaN, NaN, NaN, NaN, NaN, NaN, NaN, 0.5053366295450377, 0.5499229413144066, 0.5821732143944801, 0.6233161850822874, 0.6376064505235259, 0.585612052210255, 0.5539527140755671, 0.5875081913248502, 0.5988221875244224, 0.5564603246901764, 0.5100815963632439, 0.5470006162085816, 0.5580141029911575, 0.6118809435076744, 0.6231543385380203, 0.5982819924172231, 0.5332918324248813, 0.5285049251503211, 0.5341750447992206, 0.5579725267319978, 0.5658184149515306, 0.3429505408107498, 0.2142603552908113, 0.36170009810161996, 0.3370561931175857, 0.38300064193692385, 0.2627469086726104, 0.206709227268636, 0.263439862240941, 0.20093076694126463, 0.15506715236829763, 0.043034758963505025, -0.11072448907649336, 0.12073702915727029, 0.22942566299470216, 0.3356252716065802, 0.39286354490483477, 0.295849382851733, 0.18436799403807264, 0.13928511763185414, 0.20903630372532947, 0.39554128093725993, 0.46807342193180457, 0.439525872129874, 0.3161341715256159, 0.22955735515559073, 0.18903616363821293, 0.3121189685751367, 0.35625426026257023, 0.34628089358717534, 0.25214391562890764, 0.15387718487158555, 0.20526898725809292, 0.3692872472923211, 0.38266026309810597, 0.26040087451543914, 0.21406068719954272, 0.2477654948300496, 0.29584428638646204, 0.293431214440517, 0.24298726662897563, 0.2686215282811035, 0.3900618801264043, 0.3917731504922687, 0.36533911180871687, 0.2574807127748245, 0.26477228513604545, 0.282353126396148, 0.18369678524387031, 0.16656006002498172, 0.23711211168171997, 0.38877057738165416, 0.37792997051989724, 0.2743689800885695, 0.26417257570568675, 0.31766873683038477, 0.250328883763575, 0.2227111875283108, 0.20888060646961168, 0.22942815156111687, 0.3202159746187608, 0.35140189903906643, 0.30009253653518825, 0.35932332670466466, 0.396243197198693, 0.4000575495539953, 0.3231082835030627, 0.33718427220078345, 0.307706107210587, 0.2571937121242058, 0.2140707170269539, 0.22230328592893864, 0.2791523777250509, 0.31239205890848454, 0.2627002500873872, 0.21963358286135318, 0.27957138417261995, 0.32139527767009585, 0.3413751525663191, 0.3191561110335505, 0.2872027886848551, 0.34324620766814806, 0.32840939428096, 0.3014020963143799, 0.150553187348793, 0.5766265731347936, 0.6182946090926684, 0.6719460039709585, 0.7236582498239617, 0.7467765827472351, 0.7270787344825502, 0.6995792467883372, 0.6974912550656105, 0.7069797019399827, 0.694810753379461, 0.6574291920859616, 0.6476681337391947, 0.6550913349138837, 0.6987126024684035, 0.7408848617262296, 0.7621780926108068, 0.7413597828614052, 0.7096824676089377, 0.6898371151923477, 0.669115431230106, 0.6574157866793933, 0.563210595511046, 0.6220746432289099, 0.6629702013176335, 0.701606089498908, 0.7271234334813631, 0.7343988119034073, 0.7254942282665979, 0.7051249793160373, 0.6803841680282926, 0.6326543308926986, 0.6094105737454742, 0.632969260227329, 0.6569989910895087, 0.6931762153608567, 0.7404742611102146, 0.7594641538539536, 0.7725917062748239, 0.7611256834308712, 0.6907602422463596, 0.6222270086383603, 0.6032541736285694, 0.3572977494598412, 0.37628614955368445, 0.38664456502626493, 0.4110430449604062, 0.4027197310554385, 0.3547548648841648, 0.31828425353410056, 0.3146635306023148, 0.32959429876455976, 0.3622603900056727, 0.3642563741311231, 0.3480596697264055, 0.31978116759811626, 0.329431565455608, 0.36262613602712923, 0.3771548042008498, 0.3485683880140989, 0.32268441077079957, 0.2892208493591931, 0.2618317707694059, 0.2531148308832966, 0.3490923736016005, 0.36069659080205596, 0.37501861678498233, 0.3973261314382818, 0.42055936100093344, 0.40978493032354046, 0.38641457923414696, 0.34817739851622326, 0.32199950503070435, 0.30285349700021563, 0.30577430795721233, 0.34204101874607196, 0.4041494450306456, 0.4214195544351614, 0.4205360874142117, 0.39395483133585174, 0.4034909850341767, 0.37189225087929845, 0.3721185387428053, 0.41715363880016343, 0.4322254834598263, 0.4637379185185361, 0.4504166571058147, 0.4689670509079731, 0.4265716926719763, 0.4152100010808681, 0.45919659778341915, 0.4315066559514718, 0.47388533123028515, 0.3876522893224375, 0.3668071796069626, 0.38137774974377253, 0.32643991549532697, 0.3181951996296443, 0.3442273117562143, 0.362286272703306, 0.3681316501773982, 0.47845809137635986, 0.5053613692805613, 0.46781893385185347, 0.42906206488599496, 0.3252622313186321, 0.5631928505127118, 0.6007233466045089, 0.5895889337631606, 0.5876761181385396, 0.5751078359944908, 0.5729248067458456, 0.5549135129151721, 0.5353205391750094, 0.5226101906342561, 0.5272336338776992, 0.5376773291600738, 0.5313682460536885, 0.5234351401723197, 0.5217047533159068, 0.5109604314449372, 0.49256784534786685, 0.4995936719263659, 0.48662874801944633, 0.4462589767206259, 0.37557720271587414, 0.35001387452007776, 0.5126871607246041, 0.5056487914990644, 0.5062694633611218, 0.5133454380795235, 0.5619667267884706, 0.532462016394149, 0.5403514386319183, 0.4912397422084775, 0.4891085938057305, 0.52604855866173, 0.5123898753756234, 0.5308785473485026, 0.5075914998920454, 0.46090545289353935, 0.49513710801912214, 0.5213577457572167, 0.5259682922581311, 0.5223592169806309, 0.42814603978314353, 0.3503028873097212, 0.3411914236355336, 0.4189743749123441, 0.4317435452816755, 0.38787829844904465, 0.38893076948230537, 0.3642077433490257, 0.36101309069661136, 0.34526043155169406, 0.341098905330854, 0.3674090044581151, 0.382103096381601, 0.386844525484786, 0.4169768840360208, 0.4023931690601986, 0.39308986347931474, 0.4085897208570768, 0.42891297248773386, 0.42112589126726707, 0.416398497962812, 0.34876997479100774, 0.2790811620473181, 0.2991570896504903, 0.48892592929909945, 0.5581122050842573, 0.5436832497302634, 0.5547063234270859, 0.5189048545172255, 0.49417003900854084, 0.5093607838193855, 0.5064566729074748, 0.47997876589748567, 0.4741433617422233, 0.48323344778591526, 0.4934973270400071, 0.4682333798145569, 0.4530569571573867, 0.48643808800463195, 0.536648487407942, 0.5660370489620703, 0.5744742124765044, 0.45882008682361797, 0.292187433528264, 0.1419107419322265, 0.28754101728214776, 0.36563179512467797, 0.3660027609898447, 0.35365237702350394, 0.39381877444729574, 0.4259432703182038, 0.44731164707013993, 0.44695147994326373, 0.4313004119504177, 0.40189013295059717, 0.4069488403967934, 0.43762341265005705, 0.36449175547041357, 0.316121696880975, 0.35751033275507715, 0.43036453869548463, 0.48593407495198854, 0.4785703539617221, 0.4115264933674071, 0.23695376920630362, 0.09580793299718611, 0.5683035001139728, 0.6183864993871678, 0.6831622133670571, 0.7414296326371592, 0.7799430713164334, 0.7713727941969271, 0.7363606741858598, 0.7147294136523401, 0.716434763053647, 0.7059966802906302, 0.6688259467192551, 0.651154690369852, 0.656346713887365, 0.7047958749855022, 0.7573490556442691, 0.7929579075638332, 0.7745855549660647, 0.7223672042501156, 0.6899980626149746, 0.6735052660525518, 0.6650745357859741, 0.5338286855024716, 0.5970255540849245, 0.6405463905584103, 0.6602504926593898, 0.6890088454970958, 0.7111013014764801, 0.6979069271871614, 0.6614079764533609, 0.6386110234712892, 0.6152947920678757, 0.5814752111037991, 0.5953819799916279, 0.6309829812027333, 0.6623377833508616, 0.7043251010972319, 0.729237072582177, 0.7337164667853042, 0.7215936108065565, 0.6562435805587488, 0.5797576386753069, 0.5275353057723916, 0.2742284775097332, 0.294014625549468, 0.3114027488905218, 0.32575479274000635, 0.3342335160751048, 0.3134889868303518, 0.22647228103299158, 0.16685818257141774, 0.19050754889721472, 0.2696555792749816, 0.30078604650151924, 0.26789853809163355, 0.2464776932838967, 0.2512422227786667, 0.2721292658345828, 0.2864120390747833, 0.2603922731658403, 0.20239569118513456, 0.16755042406013496, 0.20295506908822697, 0.2118925697056158, 0.3596286937475698, 0.36591912669717797, 0.36403147127318836, 0.3778235084192141, 0.4052656138953536, 0.4295893520068751, 0.4211722629511049, 0.3812507740875182, 0.32579709843909227, 0.2965473243001141, 0.2860905516401697, 0.3266834677143731, 0.365204128539117, 0.3885932898374355, 0.40222238555377, 0.4162078062365496, 0.4233568685402693, 0.4405562966168951, 0.38759364327659324, 0.3892155946703669, 0.39358465701357714, 0.258480081675046, 0.3008021958422536, 0.46073590143932863, 0.4779626626091241, 0.4677766075128463, 0.4234522149827526, 0.3307298428171968, 0.3141441167261244, 0.2728006297941898, 0.36094563727796114, 0.3245800637084062, 0.3057875784660365, 0.4354122817005483, 0.4981694903340307, 0.5561126059289397, 0.5171448534963555, 0.4405401219860099, 0.362280599566554, 0.3373798467396662, 0.3440256592563809, 0.40654003957559626, 0.37417321557726546, 0.44375205163767184, 0.5712093766466624, 0.6060835646168073, 0.5920987767250269, 0.5588782452313367, 0.5496803753387062, 0.504322335741601, 0.4968703169598675, 0.5054482580069249, 0.5342330621018012, 0.5640192998376615, 0.5773304861701534, 0.5684386625646766, 0.5728057708214906, 0.5536262674263387, 0.5557408722995294, 0.5579022302075883, 0.48281789228754285, 0.29170078866801985, 0.23338117832089175, 0.4249837279938456, 0.4582802960421823, 0.5847405318312807, 0.6033283369028543, 0.5745767653652221, 0.561125139653956, 0.5578210102333496, 0.5187766284702667, 0.49760856910549445, 0.5154456781462524, 0.5563404481724159, 0.5986955638798435, 0.5906139236451942, 0.56903849437399, 0.5631595740235052, 0.5583645564205906, 0.5780498616973304, 0.5770290169610741, 0.4715749030672199, 0.3018472607086403, 0.17928926742299875, 0.5474187177200898, 0.5493636411090804, 0.5747685443426847, 0.5636246165314229, 0.5841630107903383, 0.5617416997844582, 0.5190084167770022, 0.4964387744795777, 0.526556235903736, 0.5221166660628984, 0.5525796456300325, 0.5503477164822976, 0.5324427880475603, 0.5352683862303871, 0.5415513664609299, 0.5128015188784774, 0.5364173486674364, 0.5316358800335496, 0.5389187278604222, 0.39949797209240495, 0.3265197391842377, 0.5800497838692671, 0.5680579895734181, 0.5367095871572276, 0.6166690053181403, 0.5993208544285159, 0.5407619177073915, 0.4662831457558404, 0.4555810522444331, 0.42789726936862127, 0.4231341734468694, 0.4731151068998064, 0.5138544397371789, 0.5469456266117367, 0.55106023985825, 0.549923765644956, 0.5632607545999758, 0.5587089354379733, 0.5484083409593044, 0.5184521324541522, 0.43294990041451437, 0.4428398818758691, 0.5749495821513277, 0.5779407000876204, 0.559315186239266, 0.5997608532080988, 0.5856190703492461, 0.5412939560409695, 0.4874698277690083, 0.4507567258438119, 0.4409047502388306, 0.4428021179988306, 0.485987146253263, 0.5021954991354018, 0.5068984463130197, 0.4989594997186774, 0.5487072191386825, 0.5566753613625876, 0.5749647509902174, 0.562898996635023, 0.5003433282582653, 0.4469961343972149, 0.4517250327773296, NaN, NaN, NaN, NaN, NaN, NaN, NaN, NaN, NaN, NaN, NaN, NaN, NaN, NaN, NaN, NaN, NaN, NaN, NaN, NaN, NaN, NaN, NaN, NaN, NaN, NaN, NaN, NaN, NaN, NaN, NaN, NaN, NaN, NaN, NaN, NaN, NaN, NaN, NaN, NaN, NaN, NaN, NaN, NaN, NaN, NaN, NaN, NaN, NaN, NaN, NaN, NaN, NaN, NaN, NaN, NaN, NaN, NaN, NaN, NaN, NaN, NaN, NaN, NaN, NaN, NaN, NaN, NaN, NaN, NaN, NaN, NaN, NaN, NaN, NaN, NaN, NaN, NaN, NaN, NaN, NaN, NaN, NaN, NaN, NaN, NaN, NaN, NaN, NaN, NaN, NaN, NaN, NaN, NaN, NaN, NaN, NaN, NaN, NaN, NaN, NaN, NaN, NaN, NaN, NaN, 0.5190386897273509, 0.5623406630553063, 0.5988522456664063, 0.6065062031736504, 0.6092869108545746, 0.6199728874395213, 0.6120501051109255, 0.6086668024944594, 0.6178224162489858, 0.5983289409511172, 0.5565500419562701, 0.540351043939991, 0.5468671646357994, 0.5979217579472064, 0.637229688820219, 0.6561429196568884, 0.6151754853986485, 0.5564536872023981, 0.5446265775437064, 0.5400227654666636, 0.5384266663834405, 0.4148198237405358, 0.4562201054990353, 0.5057316949044237, 0.5231885353760742, 0.5458193469451723, 0.566563668890303, 0.520101869057643, 0.47101479979697275, 0.4710288370538021, 0.467934819208291, 0.45554236402268616, 0.4371489930637722, 0.4276397861655081, 0.461767645228028, 0.5103047820969867, 0.5559934764324718, 0.5249388222504312, 0.42073841297435083, 0.3646607522871273, 0.3599941950014032, 0.37343309645791745, 0.3601921067127724, 0.36954204418607894, 0.34945412998783754, 0.36795304972267207, 0.43160360677640724, 0.4446071462005483, 0.3595041194084976, 0.26943853201214657, 0.2597392928880327, 0.29841609732049346, 0.36214699953176727, 0.3311565328565693, 0.29404402743970925, 0.2674330034897427, 0.3212930988347885, 0.38978444530348527, 0.3927182991718273, 0.3156739638620486, 0.23414866795065575, 0.23931353706034808, 0.26739178332802616, 0.485589009709247, 0.48563031223519076, 0.48997350678297, 0.4949710789351665, 0.5170340672572787, 0.5261169744437525, 0.5182352408800865, 0.45440493890942235, 0.4178077532789564, 0.41933326993110404, 0.44973797677626365, 0.4843075633479584, 0.4793958674039072, 0.464758845628977, 0.4803874482420143, 0.5253288303314826, 0.5181551051025363, 0.4994366245503811, 0.4728201570990186, 0.46579836298758764, 0.44883351000276256, 0.529622183146541, 0.547468924619651, 0.5492389967894165, 0.5519725280843931, 0.5673767841558834, 0.570273277501611, 0.5636014003448493, 0.5378007944632935, 0.5071704492826348, 0.4640395230896908, 0.4571537060479199, 0.4878172957212177, 0.5246383324145025, 0.5221030428748021, 0.550786734379264, 0.567094781183877, 0.5581839811098962, 0.560498463386262, 0.5505318265208486, 0.5235376511918838, 0.48354461639446544, 0.2878860231049662, 0.2846051974271199, 0.30064560257098444, 0.3303701326420377, 0.3618520686964814, 0.39780091066593704, 0.3244787376674924, 0.2772668141191814, 0.27708292461671097, 0.34631064654218174, 0.3749137632395684, 0.35806490785684386, 0.31616556564187837, 0.31595233250131455, 0.40898350651093296, 0.4062154012094586, 0.31856075920975246, 0.18465180710800333, 0.08499687027235563, 0.04693978176590418, 0.09777785891586492, 0.3326391514360158, 0.37196990268124636, 0.3715532770656048, 0.4301789921653923, 0.39124068084146196, 0.3724685186459572, 0.3115144913872911, 0.27420563246244767, 0.2970972243625384, 0.3325987473204283, 0.4088771505526382, 0.4166238602747829, 0.36093200402781017, 0.3281193997429732, 0.3373231509004155, 0.36954324321195375, 0.3580282933989505, 0.2735566860122792, 0.17661098455353433, 0.0837349727924344, 0.156152874906949, 0.3693309967507568, 0.3994935317994775, 0.34215009867660306, 0.3722452108936523, 0.34280555172106614, 0.34397737457624794, 0.33741756247053395, 0.3140010543848982, 0.3182981705559431, 0.39729697875721026, 0.41501338531522086, 0.3632635330348525, 0.3084306450438848, 0.29459828561947293, 0.3324824679489077, 0.39954020391048184, 0.38666871529303265, 0.3038758397623909, 0.2553673012960495, 0.18161843238477046, 0.24657709753837978, 0.5660338996368567, 0.5483226158064851, 0.47597722407929177, 0.4402350785967093, 0.4305594259405215, 0.43635357707500266, 0.4052489095769329, 0.38288570532726157, 0.3913530079322388, 0.4518226831677446, 0.5179260696282099, 0.5595945202004653, 0.5126426658906368, 0.4621830330755754, 0.43740299980007286, 0.4880717196099337, 0.5008899305534866, 0.4505153941121444, 0.3800190132219749, 0.36344811901449203, 0.37221293233376596, 0.5675695529003725, 0.5751484951739442, 0.6076151134606749, 0.629152470099512, 0.6097240932458756, 0.580310341204957, 0.5582042174412993, 0.5245815276069087, 0.4872828857882309, 0.5093691522979604, 0.5649738517005077, 0.5956074202054932, 0.5880136907662816, 0.5475769238578014, 0.5510113989079674, 0.5513983591896942, 0.5416854800779263, 0.5586203690285443, 0.4782151112518494, 0.4868823924269771, 0.3822663403052707, 0.3286663194360053, 0.4275555889753785, 0.45620603585762937, 0.3801631396327856, 0.33122782521389227, 0.3907356394854742, 0.350545068136808, 0.3290664648753164, 0.36718928778646776, 0.3888024716913198, 0.3823375299424614, 0.4339375573374329, 0.45854099953164823, 0.42413636159624424, 0.3579298293277519, 0.3189636638556654, 0.3345619412903263, 0.2774293070034819, 0.1745481126817939, 0.13254404647024098, 0.08511758200683538, 0.32044200846869597, 0.38872484257119755, 0.4486456097944474, 0.3927576584109061, 0.37604319822724686, 0.39521445161954666, 0.4066174122755092, 0.41995910209928156, 0.437328046527778, 0.43924241943807124, 0.4254635556664381, 0.4365101294017414, 0.46949420387056545, 0.44174946961071043, 0.40062872587827025, 0.37840352083332, 0.41913642189304817, 0.44451844680597885, 0.3046553066374927, 0.1575221786858871, 0.09838536406428469, 0.36711228872763857, 0.36817868198082027, 0.28744320578696125, 0.21058970906803284, 0.2747953732078149, 0.2017201220991797, 0.18895546447477682, 0.20836151750712312, 0.24784654776592216, 0.2653928140541922, 0.23520494521257726, 0.2551387380530329, 0.29029460620579833, 0.2877004762809278, 0.35368353765597416, 0.2878884691238363, 0.30921074376501345, 0.33216013391437965, 0.26130748452335506, 0.21995745229342767, 0.13436875934613468, 0.4162484108800075, 0.38000447450384994, 0.30627905178383535, 0.3772030316223482, 0.32395411496075377, 0.25031504624890055, 0.2625226643125949, 0.26797255903634326, 0.2862804406271026, 0.2586876181529098, 0.304411340979303, 0.34488780009562486, 0.3377758455623404, 0.3499971776733092, 0.3745052226187107, 0.3075804330696407, 0.36776164259615585, 0.431889579511192, 0.4241490423529818, 0.31286105418330135, 0.2653869308643456, 0.4120237794299977, 0.3871566473812283, 0.3365716754714202, 0.35036434555776147, 0.3582661621420812, 0.3384610586320347, 0.34563550368718654, 0.3801090452149111, 0.3257392123819097, 0.2979272312220941, 0.3010111581761945, 0.33478100219971213, 0.3742609132249249, 0.36390796344121046, 0.36372554549746056, 0.32919341781340933, 0.3876175140918262, 0.43377509759325444, 0.42118953724530517, 0.3840728250077348, 0.397373972279096, NaN, NaN, NaN, NaN, NaN, NaN, NaN, NaN, NaN, NaN, NaN, NaN, NaN, NaN, NaN, NaN, NaN, NaN, NaN, NaN, NaN, NaN, NaN, NaN, NaN, NaN, NaN, NaN, NaN, NaN, NaN, NaN, NaN, NaN, NaN, NaN, NaN, NaN, NaN, NaN, NaN, NaN, NaN, NaN, NaN, NaN, NaN, NaN, NaN, NaN, NaN, NaN, NaN, NaN, NaN, NaN, NaN, NaN, NaN, NaN, NaN, NaN, NaN, NaN, NaN, NaN, NaN, NaN, NaN, NaN, NaN, NaN, NaN, NaN, NaN, NaN, NaN, NaN, NaN, NaN, NaN, NaN, NaN, NaN, NaN, NaN, NaN, NaN, NaN, NaN, NaN, NaN, NaN, NaN, NaN, NaN, NaN, NaN, NaN, NaN, NaN, NaN, NaN, NaN, NaN, 0.30043914748188216, 0.3011282359134022, 0.3745459014981461, 0.43090533298911954, 0.4281713411762189, 0.43123452389632216, 0.4224133265939801, 0.39430966614975477, 0.3886733923386238, 0.40126338778648046, 0.4364668677020626, 0.4158039134617497, 0.4137620476376373, 0.429299341421127, 0.476811241835305, 0.47662279801634955, 0.48210962047821837, 0.42191610916130184, 0.278273621731844, 0.18855062907620673, 0.19863056616697428, 0.37786522712990434, 0.38630423227907035, 0.42847981841680105, 0.49151344125824264, 0.49519814695922126, 0.4732780990229349, 0.42723783753575123, 0.4096545559061941, 0.4007665065392162, 0.4015878822043382, 0.4543923227912321, 0.46469574049239093, 0.47343154834342893, 0.4576711316670469, 0.4616129465506283, 0.46994653437237005, 0.48045562406596415, 0.4596028795663899, 0.32222937485487707, 0.20776401648935008, 0.2395435635535748, 0.46097363567247446, 0.44778407868111475, 0.48651981592570936, 0.5466601796654387, 0.535751046348663, 0.4898033984461754, 0.4555286172625476, 0.41737619712603335, 0.4156148961692331, 0.4405426459360969, 0.5107812118688205, 0.488034257207259, 0.47322615713362215, 0.44026516171685876, 0.45286379266413995, 0.44970333342417135, 0.476392574427873, 0.48032112768931406, 0.39150854069191227, 0.26846033748783893, 0.27762778383122155, 0.5379724015534438, 0.5511156078723773, 0.5426280954328058, 0.5937961656052161, 0.592474785632385, 0.5464226088342076, 0.48143545009616134, 0.4517609218211163, 0.45803919499553786, 0.48157490026825006, 0.517659912897094, 0.5380017500213555, 0.5483948537069355, 0.543334705846945, 0.5446420204413965, 0.5505386374159204, 0.5656750219107065, 0.5748660302827886, 0.5092436871031438, 0.4453620530844657, 0.4262871394827013, 0.5308429209209741, 0.546217701123259, 0.5578864322351277, 0.6041983706967214, 0.5804295874501874, 0.5481100972377349, 0.5031728295124267, 0.46664418472640606, 0.4588428447802378, 0.4475543301535705, 0.47029762766134725, 0.4984647630503735, 0.5082513632620077, 0.5280040679709327, 0.5524592774669383, 0.561732499736266, 0.559205172690119, 0.5616200509434599, 0.5290486273816132, 0.4935621796438171, 0.47074570436272273, NaN, NaN, NaN, NaN, NaN, NaN, NaN, NaN, NaN, NaN, NaN, NaN, NaN, NaN, NaN, NaN, NaN, NaN, NaN, NaN, NaN, NaN, NaN, NaN, NaN, NaN, NaN, NaN, NaN, NaN, NaN, NaN, NaN, NaN, NaN, NaN, NaN, NaN, NaN, NaN, NaN, NaN, NaN, NaN, NaN, NaN, NaN, NaN, NaN, NaN, NaN, NaN, NaN, NaN, NaN, NaN, NaN, NaN, NaN, NaN, NaN, NaN, NaN, NaN, NaN, NaN, NaN, NaN, NaN, NaN, NaN, NaN, NaN, NaN, NaN, NaN, NaN, NaN, NaN, NaN, NaN, NaN, NaN, NaN, NaN, NaN, NaN, NaN, NaN, NaN, NaN, NaN, NaN, NaN, NaN, NaN, NaN, NaN, NaN, NaN, NaN, NaN, NaN, NaN, NaN, NaN, NaN, NaN, NaN, NaN, NaN, NaN, NaN, NaN, NaN, NaN, NaN, NaN, NaN, NaN, NaN, NaN, NaN, NaN, NaN, NaN, NaN, NaN, NaN, NaN, NaN, NaN, NaN, NaN, NaN, NaN, NaN, NaN, NaN, NaN, NaN, NaN, NaN, NaN, NaN, NaN, NaN, NaN, NaN, NaN, NaN, NaN, NaN, NaN, NaN, NaN, NaN, NaN, NaN, NaN, NaN, NaN, NaN, NaN, NaN, NaN, NaN, NaN, NaN, NaN, NaN, NaN, NaN, NaN, NaN, NaN, NaN, NaN, NaN, NaN, NaN, NaN, NaN, NaN, NaN, NaN, NaN, NaN, NaN, NaN, NaN, NaN, NaN, NaN, NaN, NaN, NaN, NaN, NaN, NaN, NaN, NaN, NaN, NaN, NaN, NaN, NaN, NaN, NaN, NaN, 0.48518120220007716, 0.54425339487007, 0.618733387854198, 0.6386718996916629, 0.6066776682158468, 0.5997286352382732, 0.5923667875486364, 0.5649270857939078, 0.535117028778925, 0.5310638974406002, 0.5694033817660705, 0.5951429178710491, 0.6075687559165713, 0.6302797822391776, 0.6478568653942041, 0.6266222392645551, 0.5950468683693848, 0.565634149034226, 0.4809219065869213, 0.3549686299591837, 0.2675819661038138, 0.4484013830435475, 0.4800060849238472, 0.5450518572442219, 0.5935099310402752, 0.6069342046334384, 0.5995318943338251, 0.5759872884040621, 0.5289974353011706, 0.5157262903456277, 0.5310579047966407, 0.5689902557078736, 0.5907699633762209, 0.5751570544746292, 0.5553180652098578, 0.576274959551794, 0.5937344301460575, 0.599032890238924, 0.553833074462389, 0.4416376511710462, 0.2648107598546257, 0.12975759399925996, 0.43857428057339853, 0.42629915849188416, 0.48080989836258037, 0.5324418072743979, 0.569129830182901, 0.5378443009612001, 0.48643377214392175, 0.4440088733595428, 0.4610163329195487, 0.5132155399680359, 0.5663317784743377, 0.5684585590133646, 0.5526202921141505, 0.5218817455471207, 0.534387375566377, 0.5710175332406418, 0.565368525876856, 0.5488888837299285, 0.4467452890073185, 0.2752844798438882, 0.1036703869419825, 0.46232778583997397, 0.4384859428768305, 0.5270894751585352, 0.56850260444718, 0.5549598124880389, 0.507786854038641, 0.48234871067059915, 0.4562767061800987, 0.4832995045822473, 0.49295873865985634, 0.5127410670671638, 0.5334627318087587, 0.5427064699712529, 0.5436400058199515, 0.5484479514161061, 0.5453699526806846, 0.5329213443577995, 0.5221473554967904, 0.4599073560909463, 0.38801516352406357, 0.35521597246110304, 0.5316829089150013, 0.5087227192539798, 0.4865235547339472, 0.560004414586853, 0.5289594824618918, 0.4714341387731937, 0.4352122271719011, 0.3964212397245145, 0.38220667402674946, 0.37644102363211907, 0.40814441507952703, 0.4504090694276738, 0.48854226137894846, 0.49118873938286606, 0.494805677330566, 0.49557772192045313, 0.47855718485227267, 0.4649492501607391, 0.46599035663748173, 0.41770198754036486, 0.40204252545818026, 0.2794000946263174, 0.42802155241572626, 0.47365632575919, 0.45029082027432976, 0.40006643097547573, 0.40114624292729406, 0.439245139681557, 0.45021957259571427, 0.41502199378718585, 0.35287702870155513, 0.31738735846253685, 0.3598711528873148, 0.4037425890801619, 0.44701132133149263, 0.4587135047191662, 0.44292782528932, 0.362806612653617, 0.317777778748761, 0.3698022214378447, 0.37099012812607024, 0.23530651216883325, 0.3346364257117975, 0.47140474688908723, 0.5444265491651337, 0.5493611744776901, 0.5331099875516327, 0.5279391749146761, 0.5446302379911369, 0.5028005675950765, 0.47336644199109057, 0.4835642845550677, 0.509670100315349, 0.5150084904250317, 0.4959532464778442, 0.5349463261598708, 0.544073729127091, 0.5391190977574082, 0.5130988777891538, 0.45067532685347556, 0.39294668048460546, 0.3387947243345887, 0.24889378542005663, 0.24840898390099878, 0.38068004570396463, 0.4283373552720467, 0.45557796640218795, 0.4272586453697833, 0.3897029680445221, 0.3929363758237031, 0.3480977747364165, 0.2953541724964992, 0.2992161483456623, 0.367495160919684, 0.3979397943532138, 0.4298098030101861, 0.40442931815435024, 0.38817445189533895, 0.37948737329126037, 0.34940535671557055, 0.3376016868518906, 0.29633432574349744, 0.26614778157585434, 0.19354124992362073, 0.3775271792440607, 0.37255402084917605, 0.33966334960304767, 0.3895871302249548, 0.44577641067547824, 0.422808073953765, 0.3710775391679292, 0.33161087902704506, 0.2816504453953585, 0.28364883556129034, 0.33984829795122806, 0.3507883398210279, 0.37345969905588444, 0.4044037793299405, 0.42161029213207785, 0.44237209144805767, 0.39982039377555373, 0.3604915034854869, 0.4106650601283788, 0.41131781049923755, 0.3828393366155226, 0.4965338575681101, 0.5393273752746804, 0.5350604568238196, 0.569812918725158, 0.6091887498860806, 0.54218202017426, 0.46109426805785325, 0.4688957799369806, 0.4395271968503788, 0.4700621956750503, 0.44490459080364847, 0.46626330051039877, 0.5011423420212608, 0.5080231087203311, 0.5004819446652091, 0.5524903195230128, 0.5680605895120668, 0.5229768943166055, 0.5280326807519247, 0.48524895963722414, 0.4558238404553264, 0.4368093621940434, 0.42676126936231573, 0.41073094250910386, 0.3798130283110485, 0.345884493223796, 0.3938790569175656, 0.3887517336417921, 0.39199178444934485, 0.38045388308682854, 0.41150411333057185, 0.36684856411985867, 0.3478447158790161, 0.364834601714333, 0.3427340457854398, 0.39134876803041174, 0.3918556137886287, 0.42907270158341204, 0.38475524674520206, 0.4367511219372295, 0.4676894164166634, 0.5140672430121831, 0.5954923432519239, 0.6314830245749304, 0.6599525289340392, 0.6845593912921433, 0.7078649024713458, 0.7100744223829076, 0.691886606664622, 0.6823375239138193, 0.6880981646831249, 0.6764388037181199, 0.6455475374039562, 0.6391882487308579, 0.6414339629509789, 0.6737089791292441, 0.7139253051652064, 0.7481228773433948, 0.7374178072917792, 0.696300387460644, 0.6732025518780322, 0.6480602935179037, 0.6342202826554915, 0.6231222071423834, 0.6686888703197241, 0.6929935738152251, 0.702613320775156, 0.7293668037488555, 0.7537715898948305, 0.7455415322254119, 0.712208554382607, 0.6827806169207093, 0.6400193914486494, 0.6042786396198506, 0.6120994266347302, 0.6451791767258592, 0.6994406198875095, 0.7575294610990122, 0.7990347394192439, 0.7992278434882345, 0.7667304749774214, 0.709074779997543, 0.653675066925381, 0.6200654322992535, 0.3694129555132379, 0.4105699834551084, 0.41583439335348094, 0.416855191146749, 0.39774027896379865, 0.3819177765468075, 0.35984306571254665, 0.3206303882077233, 0.329048676784525, 0.33588423096678727, 0.3295873611805342, 0.31921519752406946, 0.31756177100714184, 0.3509362917852946, 0.4041817488759802, 0.40703279094041883, 0.39427771514036936, 0.39740217794826743, 0.38018403783343657, 0.394630799140337, 0.34975790973419935, 0.3489712039518732, 0.36349011921331287, 0.39164963602731223, 0.36571736779448405, 0.35988032546040594, 0.3601011057046175, 0.3686845331997351, 0.3500590909691918, 0.32427494788649325, 0.29688364913496995, 0.3026008249738615, 0.31651984526456917, 0.3700798793136217, 0.386467122796027, 0.3881280382258395, 0.342706127654732, 0.33800664465674446, 0.3427454365446668, 0.3775565502395365, 0.4047581044036623, 0.4213684090893098, 0.6124477187548742, 0.678744377730198, 0.7299502913084304, 0.7363228190326112, 0.7090639152280346, 0.7076108530063732, 0.7044839319057782, 0.7011481372771051, 0.7009936618943947, 0.6491496234715736, 0.5887222045735624, 0.5985056105581991, 0.619558923030107, 0.6770043126913287, 0.7076372712834997, 0.7228606947938974, 0.7050999854181931, 0.6725605819377172, 0.6750636043258631, 0.6694584319130711, 0.6299575787126158, 0.3857458135544691, 0.43243458758121756, 0.46506129546061237, 0.45146973921351996, 0.4257717222516948, 0.40148097727010645, 0.36654666813714704, 0.32769055864860613, 0.3106321444463238, 0.3562570061435523, 0.38293626049331386, 0.3474755560819682, 0.3464963069209618, 0.39373315438740686, 0.44006218823354964, 0.47052651882405283, 0.42206052958101165, 0.3524094681668837, 0.3065888187149341, 0.315579816562669, 0.28656248406761126, 0.5298132951434684, 0.5449751240619707, 0.51962565695014, 0.4913679394865588, 0.4995740304723878, 0.4344797867705218, 0.49529690698723106, 0.4759478199642374, 0.4338795599008126, 0.4525285684414468, 0.519493772762076, 0.5134289366276552, 0.5252142204546978, 0.5093886527771195, 0.5006065743313569, 0.5235620846195731, 0.5276972688684111, 0.5292359342499691, 0.4742371649652848, 0.41937712407711275, 0.41776597016394884, 0.4019446013792923, 0.49660416828526355, 0.5109247726043675, 0.4845184905032484, 0.499543324264261, 0.519062764150676, 0.5582589575038926, 0.5327942607949716, 0.4535160071858665, 0.3562821984267117, 0.3236403964165925, 0.3610217395067374, 0.4432109709781355, 0.4539406698201891, 0.48769711514965225, 0.5356818082907127, 0.5060458169404974, 0.5305963739548218, 0.4938543496763587, 0.4310744975155852, 0.3705069943062127, 0.2132136728914486, 0.2644915304254093, 0.33072615326186905, 0.37952262145260235, 0.4139851109977598, 0.3891933804307593, 0.35080170575951397, 0.36072977783811605, 0.37534562327394544, 0.3075758723624143, 0.26771422932549493, 0.2868265662218681, 0.40787292914378054, 0.3885226452142687, 0.41380680762502253, 0.46483653318359835, 0.44638539145065537, 0.41251222581297464, 0.4011575823828879, 0.3448161464764593, 0.306435656354212, 0.37546516294617177, 0.4174207087322213, 0.5073859776783068, 0.5318173851998699, 0.5328976488806484, 0.5411162486230524, 0.5345546982416204, 0.50999254476314, 0.5204612376060914, 0.5243621319496329, 0.5147958087651485, 0.520833380236479, 0.515800237902951, 0.5441749370087486, 0.5833625810415627, 0.5783103839377515, 0.5581186473314885, 0.4968655951224666, 0.3789667547489252, 0.3410026563358821, 0.3598604167812094, 0.3339435672640086, 0.39557743500236414, 0.49322173558821913, 0.5195543332501715, 0.5123016354419581, 0.532538915444518, 0.5193650254276695, 0.4684751971523842, 0.459916285534466, 0.48750295349144335, 0.5122265654288926, 0.5413562427257458, 0.5198236815735248, 0.5003656758928972, 0.5368525418903928, 0.5690708517157574, 0.576962972018975, 0.5257471580328532, 0.32412621842575673, 0.19152450309558708, 0.20528638461463863, 0.4638101287823566, 0.3792668665890981, 0.384641453553006, 0.39860684168518995, 0.43188576528881345, 0.42621453315743285, 0.39980278259939067, 0.33588840918736834, 0.330362456015069, 0.39007295289543725, 0.428003750313699, 0.44420284254580106, 0.4290622069355946, 0.40626615022631835, 0.3986664443184981, 0.42629125453313627, 0.44923318552898617, 0.3975021319145172, 0.23368343234198893, 0.2199002211581791, 0.1594872220578857, 0.5327521837928065, 0.5100590922762996, 0.5048494206607053, 0.5186159290785413, 0.5250126799532986, 0.4966992463444409, 0.46447997101587607, 0.43659047515088356, 0.41268354982894684, 0.39288641657789736, 0.41726314420380095, 0.48746520972019647, 0.5061919958350484, 0.498480471286307, 0.5010786905656175, 0.5040125737574366, 0.5174724174315906, 0.5174757267264699, 0.44287387098302633, 0.4086312358145531, 0.3564678482706145, 0.5650089875785141, 0.5613576071696491, 0.5871619008023216, 0.5969621455824802, 0.5770260288324719, 0.5086413372043179, 0.45868818414582396, 0.45324039811164657, 0.464677339140585, 0.42551159466883925, 0.3973177639621771, 0.46093441877126967, 0.49816724965352177, 0.5295714473535515, 0.5446692777725451, 0.5415234926191597, 0.5457233417490484, 0.5586770218306262, 0.5456895205529849, 0.5136838080497913, 0.47249452328631136, 0.34415478506566904, 0.3752096920314129, 0.4758152385694114, 0.4892953676443848, 0.43059484356881494, 0.4433722096389782, 0.47631128495113195, 0.4149586966072548, 0.3658127404658814, 0.34416612761888193, 0.3680961252827886, 0.38468044202186213, 0.4289683431870192, 0.48163897501390646, 0.5177383907126678, 0.5069014992346829, 0.5247335978893001, 0.49217336818177937, 0.4111860275251639, 0.34747724733530444, 0.22887498865906192, 0.4140766768608586, 0.39941317976814006, 0.452049719636087, 0.4617528218444078, 0.4841247684700685, 0.440943752329307, 0.4313557485612126, 0.41072149757370746, 0.3772496068045129, 0.3466529398862672, 0.32760609125265355, 0.33895126310520596, 0.3847138025365773, 0.42580572321153537, 0.43064975427245805, 0.40696151151987736, 0.3958034202734253, 0.3840644129035946, 0.4052479602791538, 0.42878925416192404, 0.2874795408432567, 0.5492869255170106, 0.5465409866408293, 0.4909363858357828, 0.46782071783139584, 0.47573944495888054, 0.4795478137478909, 0.5099734897752368, 0.5650303209557174, 0.5665133961562127, 0.5479462950849205, 0.5285435455555613, 0.542327307386367, 0.5381030713547954, 0.5017038684519065, 0.47751670862930207, 0.4389827983684733, 0.4324211518343782, 0.5035067038694171, 0.6071077069253009, 0.5855924489666811, 0.5250813562831227, 0.5894440773554493, 0.6006043863568694, 0.6115834926876417, 0.583217832155387, 0.5743313163447025, 0.6142360747567429, 0.5873462879014631, 0.5499689617456587, 0.5459115353289615, 0.5254605060769951, 0.5017903257696937, 0.5647259395134233, 0.5822359846537505, 0.5724312128961249, 0.5666564486119411, 0.592382296135301, 0.6464920131272253, 0.6178420387067214, 0.5845678775896576, 0.549325102707131, 0.5435568666960183, 0.2848099141359125, 0.41759748723187773, 0.42817872092017817, 0.3932739280168156, 0.40016233946669694, 0.40354362538886207, 0.34922333275034606, 0.35769400479508445, 0.35045019270379657, 0.3491672350831357, 0.3491305173902983, 0.3872907750788132, 0.3867861696909765, 0.3920936007175268, 0.36736376058402204, 0.3867368674288954, 0.40275503819772895, 0.34924940711918767, 0.3525711308523714, 0.3180459022611214, 0.38070251701569785, 0.3897224020307629, 0.39546332416855506, 0.4352878620306578, 0.473153448985548, 0.5020286816382539, 0.4798031930433216, 0.43866664563054636, 0.40155102680338567, 0.40347496603517174, 0.4343011844297384, 0.45441988751603973, 0.4465127840765722, 0.44327552688391275, 0.45982429933492275, 0.5184469986641241, 0.5233910350836174, 0.4602178219507589, 0.35762674850149645, 0.2907298180270469, 0.22805519720303596, 0.21852257226073202, 0.3214711162311089, 0.3336727079295263, 0.3914407680355644, 0.4689366501191936, 0.5264304967309942, 0.49124956529891567, 0.4210221538825298, 0.34466342067592276, 0.3593629295750592, 0.41060285818660797, 0.45264572716274193, 0.4566068760060412, 0.43121331384716366, 0.418818011019539, 0.5062592937649308, 0.5511236720723619, 0.5124050781154013, 0.3783285043356109, 0.2574965072705451, 0.18315700833973544, 0.10913247914037813, 0.4360564469487245, 0.4366336989776941, 0.4640873225981417, 0.4934747843337443, 0.5384072060127163, 0.43617880360071964, 0.40710954832494517, 0.3756049155320044, 0.3800159990838385, 0.4392401134784431, 0.5026030962610217, 0.5307933698598288, 0.5191936986496589, 0.48264894083794846, 0.49441775252445985, 0.49736972690373293, 0.4533854089343983, 0.43865995071377845, 0.4098054137021618, 0.3674591049306422, 0.3655925239538065, 0.5972560193078936, 0.5888146346560451, 0.6109886489344332, 0.623364104190544, 0.6537044571954392, 0.6065671541315415, 0.5698504890093261, 0.49396478586147446, 0.4942690617817811, 0.4976675076548921, 0.5388320597504257, 0.5652832465454907, 0.571374436127172, 0.5870859913703419, 0.6073691373339951, 0.6436293482930373, 0.6313212310171072, 0.6039358815615407, 0.54662830086047, 0.5264040300033676, 0.5207638476368341, 0.5965345679557039, 0.5855887251790227, 0.5881490556540913, 0.5682369444741052, 0.6045461441706932, 0.6097324211235045, 0.5978439766781984, 0.5109448045347035, 0.44046425432915276, 0.4274574220718997, 0.47381771727194844, 0.5187386343344255, 0.5301254815573964, 0.5130007705598252, 0.5421844422855494, 0.5806523496030853, 0.6047045292051398, 0.5708945452774633, 0.5299907627506288, 0.4955787702213734, 0.47954180855888356, 0.22776948793770324, 0.3569814429741378, 0.4227229913148008, 0.4647981215883824, 0.507493909327852, 0.5397194383948356, 0.5353120588111236, 0.4726162444302965, 0.46019251089456825, 0.46944063821647886, 0.45513384406115814, 0.4243189392681216, 0.42088277307643857, 0.4606743402603335, 0.5018058996951733, 0.5262160671301374, 0.5219733525376845, 0.43722615605465714, 0.3651194643081239, 0.350817588879772, 0.29476629780898345, 0.29115890636093356, 0.3849093325976379, 0.4588653521957627, 0.4700956496991871, 0.4956352425320874, 0.4887950768814405, 0.4776104506866025, 0.410872714044486, 0.3917329675800617, 0.3662089149004321, 0.3706858342204775, 0.42451068232283284, 0.4642824191895128, 0.491079243138261, 0.5056869324908196, 0.5356691413940178, 0.5321056163062061, 0.4582272443226717, 0.36458684622236476, 0.33387493769418225, 0.23310064787755777, 0.2886587132326399, 0.33815480423894684, 0.36109622492095184, 0.36068227801256053, 0.34256461923369713, 0.31933738786550475, 0.32625948665171467, 0.30324017912830303, 0.2761463882905267, 0.29520794506073256, 0.3684956614770925, 0.3756074092818113, 0.29218546210004787, 0.2688336231067832, 0.3105517426773306, 0.3789265367899624, 0.42809895836186174, 0.4367241726045836, 0.3605710464207976, 0.24107323830110464, 0.17168967253497852, 0.44555169744658607, 0.44977999158099874, 0.46776094903725535, 0.4885306528946753, 0.4832568744175417, 0.4042010257920236, 0.33646187497467267, 0.34971511832233826, 0.3323404468921987, 0.3443081242468955, 0.38112442928277207, 0.4220809417389881, 0.4047212113706264, 0.40957661079311397, 0.4233151412465607, 0.4600413301951801, 0.46416586974214963, 0.47339015451515054, 0.4608170831230431, 0.40168856701839917, 0.4080083047359793, 0.4409725613604131, 0.4713480215021165, 0.4602038523047529, 0.5043256108628864, 0.48621426587916167, 0.5094116757328465, 0.49861766847208905, 0.4479563146350914, 0.3588213619895193, 0.27511084535831853, 0.28122559948319026, 0.3867888795808213, 0.3993755750481863, 0.42971682249843735, 0.4688081403845259, 0.49057081892665, 0.5390324043527044, 0.49882745375806564, 0.4613555368509189, 0.40003429195044743, 0.41007524428334374, NaN, NaN, NaN, NaN, NaN, NaN, NaN, NaN, NaN, NaN, NaN, NaN, NaN, NaN, NaN, NaN, NaN, NaN, NaN, NaN, NaN, NaN, NaN, NaN, NaN, NaN, NaN, NaN, NaN, NaN, NaN, NaN, NaN, NaN, NaN, NaN, NaN, NaN, NaN, NaN, NaN, NaN, NaN, NaN, NaN, NaN, NaN, NaN, NaN, NaN, NaN, NaN, NaN, NaN, NaN, NaN, NaN, NaN, NaN, NaN, NaN, NaN, NaN, NaN, NaN, NaN, NaN, NaN, NaN, NaN, NaN, NaN, NaN, NaN, NaN, NaN, NaN, NaN, NaN, NaN, NaN, NaN, NaN, NaN, NaN, NaN, NaN, NaN, NaN, NaN, NaN, NaN, NaN, NaN, NaN, NaN, NaN, NaN, NaN, NaN, NaN, NaN, NaN, NaN, NaN, NaN, NaN, NaN, NaN, NaN, NaN, NaN, NaN, NaN, NaN, NaN, NaN, NaN, NaN, NaN, NaN, NaN, NaN, NaN, NaN, NaN, NaN, NaN, NaN, NaN, NaN, NaN, NaN, NaN, NaN, NaN, NaN, NaN, NaN, NaN, NaN, NaN, NaN, NaN, NaN, NaN, NaN, NaN, NaN, NaN, NaN, NaN, NaN, NaN, NaN, NaN, NaN, NaN, NaN, NaN, NaN, NaN, NaN, NaN, NaN, NaN, NaN, NaN, NaN, NaN, NaN, NaN, NaN, NaN, NaN, NaN, NaN, NaN, NaN, NaN, NaN, NaN, NaN, NaN, NaN, NaN, NaN, NaN, NaN, NaN, NaN, NaN, NaN, NaN, NaN, NaN, NaN, NaN, NaN, NaN, NaN, NaN, NaN, NaN, NaN, NaN, NaN, NaN, NaN, NaN, 0.33852035320259327, 0.329883766075646, 0.3918205913695039, 0.4462169869681487, 0.4546510021095281, 0.43785976856555037, 0.41954092618086264, 0.3862215273681561, 0.37720855377127255, 0.38309331699525484, 0.4267797799486553, 0.435249270630304, 0.42536889727920085, 0.42459006061490123, 0.4642384946324814, 0.47468492349804303, 0.47189986808484696, 0.4236258760403759, 0.3348491343465056, 0.26052055224525705, 0.2523060691271301, 0.4171277820612287, 0.4270585122713403, 0.48199044428252036, 0.5226717368184284, 0.5241855261672663, 0.5152575824345521, 0.491904987142847, 0.4299130322505125, 0.4132258794696439, 0.4164542149628433, 0.48822029603539824, 0.5116879032558254, 0.47048569441451626, 0.43480076379952426, 0.46361461489409056, 0.4975936356969962, 0.5189215573316918, 0.4707486543066801, 0.39572510690303603, 0.37365063906886326, 0.3612972834771819, 0.6176179529835095, 0.6058657700840772, 0.6287510956276913, 0.6494467165963509, 0.6940650928692026, 0.6911791195289838, 0.6465506981911848, 0.5892072935220842, 0.5739890026802185, 0.6079304778711456, 0.6409412736709365, 0.6596320334837523, 0.6313043667682707, 0.612324070116876, 0.6301790551576889, 0.6653400581756218, 0.6615818849703557, 0.6292275271946605, 0.560000282483829, 0.5186064660718972, 0.49077700636951427, 0.6713872805620718, 0.6729102987894391, 0.6825472540070397, 0.6702392560576448, 0.6876722635925188, 0.666135323000429, 0.6388009326726767, 0.5955890665086727, 0.5679654252686952, 0.5885181965087415, 0.596870448792776, 0.6272202490192437, 0.6197785385437674, 0.6003079097594094, 0.6258368329972758, 0.6687763737105821, 0.6828883503757901, 0.6734543416254406, 0.5950827201022255, 0.5561621144076729, 0.5453132298217919, 0.670382012639814, 0.6874616859159184, 0.6919604292414633, 0.6881522324769439, 0.6769601989268631, 0.6432017555455206, 0.6214816516021993, 0.5988730656516791, 0.5651301464579702, 0.5421888778799294, 0.5210213005806282, 0.5528761193549616, 0.5965999250386785, 0.5960211671104614, 0.6385956398424225, 0.6578747729831533, 0.6796734571382006, 0.6698848335874964, 0.6048927318283396, 0.578554052820814, 0.5525284156524156, NaN, NaN, NaN, NaN, NaN, NaN, NaN, NaN, NaN, NaN, NaN, NaN, NaN, NaN, NaN, NaN, NaN, NaN, NaN, NaN, NaN, NaN, NaN, NaN, NaN, NaN, NaN, NaN, NaN, NaN, NaN, NaN, NaN, NaN, NaN, NaN, NaN, NaN, NaN, NaN, NaN, NaN, NaN, NaN, NaN, NaN, NaN, NaN, NaN, NaN, NaN, NaN, NaN, NaN, NaN, NaN, NaN, NaN, NaN, NaN, NaN, NaN, NaN, NaN, NaN, NaN, NaN, NaN, NaN, NaN, NaN, NaN, NaN, NaN, NaN, NaN, NaN, NaN, NaN, NaN, NaN, NaN, NaN, NaN, NaN, NaN, NaN, NaN, NaN, NaN, NaN, NaN, NaN, NaN, NaN, NaN, NaN, NaN, NaN, NaN, NaN, NaN, NaN, NaN, NaN, 0.42724786410990107, 0.4929248031329347, 0.5457282687296682, 0.5744287126338695, 0.5906243281953306, 0.6050786044968682, 0.5860479744174514, 0.5381536311910481, 0.5233336182248385, 0.5223743920682965, 0.5242607332253645, 0.5371155256719774, 0.5385123184191765, 0.5728626956911573, 0.6021614406250047, 0.6200316661187222, 0.6203660552041467, 0.5402684827307589, 0.44473640799665637, 0.3684224557450878, 0.3228568892517567, 0.3744209760385747, 0.43871792614269917, 0.5136809893617436, 0.5604698187707845, 0.5857979794728752, 0.5951725696829064, 0.5721511505579275, 0.5206029645515519, 0.5112001279026464, 0.5165931637633787, 0.5363799628657052, 0.5322466628542759, 0.5284511145004567, 0.5504885244909861, 0.5891447908646056, 0.6225904107177644, 0.6287039806272093, 0.547715859961925, 0.4415067759847317, 0.31616591150261875, 0.2629838394619191, 0.35062528908712526, 0.3865233326765062, 0.42401290427210264, 0.4695187977272203, 0.4840824036760606, 0.48220063509978, 0.44768925870488435, 0.390570121767232, 0.3777617399847619, 0.3886884162257188, 0.44171676275210253, 0.45899044362786684, 0.42877357536960947, 0.4338733530591725, 0.4857845709036728, 0.5205445939859115, 0.5533765363687136, 0.5197251718940982, 0.37197854271591263, 0.19451301589185155, 0.1114896827624835, 0.427188003733987, 0.4388946993858617, 0.42755038269221285, 0.4454886503491795, 0.44692477320990753, 0.4111514347836086, 0.38163963727735506, 0.34194512331204047, 0.3256860471454574, 0.32983975741633226, 0.3922170521296715, 0.43397731450880206, 0.4533980660721815, 0.4502957857491049, 0.45888948842498933, 0.4629423303365794, 0.47573209085977386, 0.4803432543828033, 0.4359846245066961, 0.31633492720321504, 0.26318589261789627, 0.4703423581222544, 0.46922873200018916, 0.478545426348317, 0.4945556597917327, 0.4797928657766799, 0.43015945456360843, 0.3894939684933183, 0.3762662873612571, 0.362120039359654, 0.359356158690578, 0.38104898650032937, 0.42313537566648785, 0.4611656109857667, 0.459758434798516, 0.4818845849741649, 0.4779163756614069, 0.49284047961100064, 0.48242815840770037, 0.4691487990857058, 0.40526846478646056, 0.3799813404007522, NaN, NaN, NaN, NaN, NaN, NaN, NaN, NaN, NaN, NaN, NaN, NaN, NaN, NaN, NaN, NaN, NaN, NaN, NaN, NaN, NaN, NaN, NaN, NaN, NaN, NaN, NaN, NaN, NaN, NaN, NaN, NaN, NaN, NaN, NaN, NaN, NaN, NaN, NaN, NaN, NaN, NaN, NaN, NaN, NaN, NaN, NaN, NaN, NaN, NaN, NaN, NaN, NaN, NaN, NaN, NaN, NaN, NaN, NaN, NaN, NaN, NaN, NaN, NaN, NaN, NaN, NaN, NaN, NaN, NaN, NaN, NaN, NaN, NaN, NaN, NaN, NaN, NaN, NaN, NaN, NaN, NaN, NaN, NaN, NaN, NaN, NaN, NaN, NaN, NaN, NaN, NaN, NaN, NaN, NaN, NaN, NaN, NaN, NaN, NaN, NaN, NaN, NaN, NaN, NaN, 0.4212769808276673, 0.46551228800551764, 0.5150013065998412, 0.5390461515064561, 0.5547017916589259, 0.5791278450461727, 0.5743010831551956, 0.533449270074431, 0.5197312117283317, 0.5206006368195296, 0.5237754540734804, 0.5162510045523847, 0.5158998546650921, 0.5495932703919915, 0.5815913539831078, 0.5752845157410276, 0.5576092188740258, 0.486283274059638, 0.4203653426358591, 0.34466307708398247, 0.32611518662155825, 0.4009909113850146, 0.4501150411360592, 0.5109066268775524, 0.5417790686409029, 0.5673303209163317, 0.5835038016883279, 0.571452473131071, 0.4998271420134286, 0.48299709836378235, 0.5043236562811988, 0.5340557356876103, 0.5395660839575113, 0.5401439375138273, 0.5530587079713972, 0.5885449236080491, 0.6024905907123846, 0.5805707982710192, 0.5061661150931198, 0.3953882913786992, 0.303741447249288, 0.28327971956988623, 0.4202474464671819, 0.41692906939367924, 0.43731021543087073, 0.46428368442566303, 0.4794050636714054, 0.4613886776922077, 0.42894855074369637, 0.3715888455088144, 0.34680170617659684, 0.39183636773766956, 0.47285922311999506, 0.49956190974092146, 0.44789935917862045, 0.4002128066501788, 0.43996963790266597, 0.4882138648404699, 0.4922548197470119, 0.4371186306045024, 0.30623967684770115, 0.27058783189661784, 0.23655630470378916, 0.49993140993358065, 0.4835603851337645, 0.49653780744399234, 0.5208895432525101, 0.5301778833877182, 0.4969887500177069, 0.4594611283627104, 0.40476043491299246, 0.3832722479125525, 0.39414055264864195, 0.47656254858680464, 0.49591635364105446, 0.48741376765201083, 0.46973692550594387, 0.5160114435332974, 0.5476948795494436, 0.5477210121184265, 0.5094497549781265, 0.4759897302868156, 0.42365435461513795, 0.3826486108262259, 0.50472277384606, 0.4974957803296973, 0.5162967100642539, 0.5464179383113748, 0.5260646900548818, 0.49392026741612105, 0.46732266650447285, 0.4120308255200268, 0.36698372041560445, 0.4011500169636971, 0.4409465908083334, 0.4621995261983282, 0.4533471714821293, 0.46277932501462204, 0.4764337651853118, 0.5468648843952171, 0.5284536209565774, 0.4710719137519707, 0.47839647840767585, 0.4518338151025939, 0.42261655086283334, NaN, NaN, NaN, NaN, NaN, NaN, NaN, NaN, NaN, NaN, NaN, NaN, NaN, NaN, NaN, NaN, NaN, NaN, NaN, NaN, NaN, NaN, NaN, NaN, NaN, NaN, NaN, NaN, NaN, NaN, NaN, NaN, NaN, NaN, NaN, NaN, NaN, NaN, NaN, NaN, NaN, NaN, NaN, NaN, NaN, NaN, NaN, NaN, NaN, NaN, NaN, NaN, NaN, NaN, NaN, NaN, NaN, NaN, NaN, NaN, NaN, NaN, NaN, NaN, NaN, NaN, NaN, NaN, NaN, NaN, NaN, NaN, NaN, NaN, NaN, NaN, NaN, NaN, NaN, NaN, NaN, NaN, NaN, NaN, NaN, NaN, NaN, NaN, NaN, NaN, NaN, NaN, NaN, NaN, NaN, NaN, NaN, NaN, NaN, NaN, NaN, NaN, NaN, NaN, NaN, 0.4827706316608388, 0.45538849235092044, 0.4670320596724907, 0.47595086683599186, 0.501308657895778, 0.4836224587996382, 0.4849078550887351, 0.4741729395136897, 0.4332162795542768, 0.41464441811447417, 0.4372640390333423, 0.4327494977314639, 0.44480692105676806, 0.48568359043144277, 0.5245961246445267, 0.5499789852800083, 0.5109814926258501, 0.48733352852513584, 0.4711737210312336, 0.46404512621936, 0.43496174268334237, 0.3194834853454421, 0.3719581966130763, 0.35839020927847565, 0.3826290140996719, 0.39162656242618116, 0.3945796725989383, 0.38243731212778237, 0.31684077619859186, 0.29696545931290047, 0.3364732484269942, 0.38840158940956343, 0.38656751731392197, 0.401625462071149, 0.4400066304066794, 0.45056400398866003, 0.4168367391292539, 0.3634196984485239, 0.28576181686501495, 0.29012414427482786, 0.365815094296433, 0.3277249790590617, 0.4155993566892029, 0.48022895306087376, 0.49304253448151975, 0.4994811653314155, 0.5813389888824041, 0.5334589216638636, 0.54223237654983, 0.47274273029169755, 0.4538542129148595, 0.5117675542181036, 0.5416774722045331, 0.5554608038842932, 0.5325669436400976, 0.5606008292829155, 0.6105417363174516, 0.6518065426267069, 0.5765991343973048, 0.5191178940624662, 0.5052930592769301, 0.5350307702885063, 0.5411524302112434, 0.3127968530408578, 0.3748564187546248, 0.4002543521181824, 0.33580563611504566, 0.36607935142605297, 0.30323298173682, 0.29065800217327614, 0.32663021429351535, 0.3734505911219434, 0.3854323257001589, 0.42146424343283284, 0.4557997781698344, 0.4777664359839639, 0.4151878346688935, 0.3861228649166452, 0.3789865034044725, 0.35096757796890526, 0.3701910744463355, 0.431656817979542, 0.4444655578963552, 0.4761245330373814, 0.3415838806649252, 0.35980070716912776, 0.39838235211159356, 0.4846040872672003, 0.49558487296736187, 0.4120939424903859, 0.3202389100549432, 0.32393359857060183, 0.35010125074117665, 0.39222695651391976, 0.4196474259015468, 0.4219672336885567, 0.446890018956227, 0.4369828005576733, 0.4492331897669588, 0.40977575242093295, 0.34160920939051614, 0.3206178940625071, 0.4032461705840944, 0.40543740153128605, 0.4165724901050658, NaN, NaN, NaN, NaN, NaN, NaN, NaN, NaN, NaN, NaN, NaN, NaN, NaN, NaN, NaN, NaN, NaN, NaN, NaN, NaN, NaN, NaN, NaN, NaN, NaN, NaN, NaN, NaN, NaN, NaN, NaN, NaN, NaN, NaN, NaN, NaN, NaN, NaN, NaN, NaN, NaN, NaN, NaN, NaN, NaN, NaN, NaN, NaN, NaN, NaN, NaN, NaN, NaN, NaN, NaN, NaN, NaN, NaN, NaN, NaN, NaN, NaN, NaN, NaN, NaN, NaN, NaN, NaN, NaN, NaN, NaN, NaN, NaN, NaN, NaN, NaN, NaN, NaN, NaN, NaN, NaN, NaN, NaN, NaN, NaN, NaN, NaN, NaN, NaN, NaN, NaN, NaN, NaN, NaN, NaN, NaN, NaN, NaN, NaN, NaN, NaN, NaN, NaN, NaN, NaN, NaN, NaN, NaN, NaN, NaN, NaN, NaN, NaN, NaN, NaN, NaN, NaN, NaN, NaN, NaN, NaN, NaN, NaN, NaN, NaN, NaN, NaN, NaN, NaN, NaN, NaN, NaN, NaN, NaN, NaN, NaN, NaN, NaN, NaN, NaN, NaN, NaN, NaN, NaN, NaN, NaN, NaN, NaN, NaN, NaN, NaN, NaN, NaN, NaN, NaN, NaN, NaN, NaN, NaN, NaN, NaN, NaN, NaN, NaN, NaN, NaN, NaN, NaN, NaN, NaN, NaN, NaN, NaN, NaN, NaN, NaN, NaN, NaN, NaN, NaN, NaN, NaN, NaN, NaN, NaN, NaN, NaN, NaN, NaN, NaN, NaN, NaN, NaN, NaN, NaN, NaN, NaN, NaN, NaN, NaN, NaN, NaN, NaN, NaN, NaN, NaN, NaN, NaN, NaN, NaN, 0.41830064045113957, 0.556263233919036, 0.5757846588541782, 0.55655618204385, 0.5474155678053652, 0.5573598611016339, 0.563262336713162, 0.5431115498451732, 0.5434444042053512, 0.5610499716631964, 0.5584068342066578, 0.5290070518702142, 0.5314191706671828, 0.5362819609981244, 0.5200538529014528, 0.5279186469864723, 0.5418154474562277, 0.5507896592041257, 0.565757936343311, 0.5857849107151897, 0.613233762269935, 0.2895171630983519, 0.3872759474081363, 0.470244924222725, 0.4751458385351087, 0.4019240911973765, 0.3853841343619057, 0.407649066588719, 0.396082776985464, 0.4174899953157829, 0.40645262592699566, 0.3933995225335496, 0.3949645963435518, 0.43124411498598053, 0.4616166190948692, 0.4828067374411472, 0.4833756212349822, 0.4375018411560261, 0.4074756631829924, 0.43602481684534694, 0.4769296139303209, 0.4497117603330809, 0.3494821519334774, 0.5211056525326282, 0.5354795221755487, 0.5038602997374346, 0.49818138365382125, 0.48911971164296236, 0.44630122335144423, 0.37637518569509887, 0.32853779903365476, 0.3258204182817989, 0.3762526861642616, 0.4016606511399627, 0.39878728589532475, 0.4422312361798093, 0.45869360917644403, 0.4528816728623909, 0.45219240671291305, 0.4276212578307807, 0.413037839306001, 0.4472407371028884, 0.3566277694202947, 0.33197658611428843, 0.3800438702641991, 0.38601648768601277, 0.3909872641596655, 0.4306587452206141, 0.387109874701372, 0.2835210915364377, 0.2327415574235313, 0.26197048708917525, 0.2739383715829385, 0.2511466793006387, 0.15896831933598196, 0.19416051233257375, 0.3008644927548723, 0.39711681139070815, 0.3516293365209904, 0.2550930410500051, 0.17285789760309492, 0.25055629049692557, 0.2909394040074856, 0.28947007086370685, 0.28009765086350846, 0.3133836790567327, 0.35224934645255407, 0.34037094156964326, 0.4425716815926935, 0.4156185390922253, 0.377712539487278, 0.4257117362869632, 0.5042926587564853, 0.46210207136007264, 0.39148524061964546, 0.4289989566982331, 0.46977556200261544, 0.5355848592375294, 0.46514183683522414, 0.47188082074904386, 0.4328964294359608, 0.40685125358797336, 0.42391701015186206, 0.4545044258569998, 0.39537163945262727, 0.49303714016102285, 0.5153393465578959, 0.5540929851613066, 0.6013334945921626, 0.6133474471214573, 0.6173011934701162, 0.6004707099554213, 0.5683667341265293, 0.5525517234463493, 0.5526086359599945, 0.5478531789442704, 0.555998066335117, 0.569929030385817, 0.6061307347677557, 0.6381223949893337, 0.6467212893173339, 0.6081794154834504, 0.5410194183619218, 0.4808534507245, 0.42570460866323906, 0.3738973915450324, 0.4721218481961121, 0.5213045763031552, 0.5730764905189811, 0.6132697585836713, 0.6578211904837399, 0.6643591383507835, 0.6324844676505649, 0.5780589569320155, 0.559438536367036, 0.5748974791004734, 0.57208333562379, 0.5710859563899446, 0.574975108971573, 0.6075505860233974, 0.6499118041444156, 0.6944488802380311, 0.6870254126134707, 0.5963416353808925, 0.5009100533303041, 0.41025709309321806, 0.3519031490731443, 0.31146481895087497, 0.3275988496558717, 0.3095628320081408, 0.40849464299345706, 0.4519599977413278, 0.4430108486618521, 0.39981186889599185, 0.332560801917087, 0.3182628290012335, 0.3329721286336035, 0.4081987013558924, 0.4337854474608295, 0.4423562741524526, 0.41300336563018414, 0.4619444694907415, 0.5146922401123344, 0.522735082997886, 0.45821837780462266, 0.3079711703021167, 0.1665642754032932, 0.12512845077482143, 0.4327785841560918, 0.4098723580758086, 0.3847470086415447, 0.42013009263249146, 0.45974606992525796, 0.4276452105758471, 0.377410334097923, 0.3296998926968461, 0.29083508237897204, 0.2957430580262433, 0.3607975020677996, 0.40427830556714667, 0.41530805372729224, 0.41240849053341005, 0.4294190914989756, 0.4503231634053915, 0.47410030068174763, 0.4660999806531737, 0.4187826257404069, 0.4058330163890877, 0.3914262900288633, 0.5218166974587699, 0.5260726901386027, 0.5222223891517133, 0.5042469293908165, 0.4891152960646631, 0.49438022847474117, 0.4533556045602255, 0.4056005860049562, 0.3584493116514918, 0.34211175954831846, 0.38389575794737013, 0.436226512729482, 0.4567926096481765, 0.44114066502125476, 0.45929834413915155, 0.5060620207667746, 0.5490369293702223, 0.5243595389002795, 0.507644082227892, 0.4768332384883584, 0.45983934153480704, 0.26632458431127654, 0.3469912571475934, 0.42520537867269337, 0.4307115730116171, 0.41142802908361004, 0.44804621682516615, 0.45470907294680013, 0.3940366745804298, 0.3456752124354163, 0.3390714718996792, 0.40669606619723403, 0.39196275206037334, 0.3677597960176118, 0.4066919525176421, 0.451416613109184, 0.47796134426705056, 0.4804187978076013, 0.4161798686969654, 0.3712622217768734, 0.34321848356309625, 0.31744869824933825, 0.4798106703678829, 0.45902172179698264, 0.4190296586487301, 0.39925319969732836, 0.40350127185531437, 0.4245068501604931, 0.41743698413660535, 0.4012367170656607, 0.4068498662839508, 0.3541970655188895, 0.35340838320170165, 0.37106043873709954, 0.4023329221718445, 0.4204459026379874, 0.42794332089300136, 0.47338795253555666, 0.478039820646752, 0.4347411283462034, 0.3951926760105455, 0.34659242632906817, 0.21288818107231566, 0.20920885533400402, 0.22320535527303498, 0.24787810144473965, 0.30424092029393035, 0.4097546702661904, 0.47111071291009343, 0.40355051002503567, 0.24946420251502968, 0.18404313081778978, 0.2631287651409402, 0.3365129489257545, 0.2701767919910238, 0.22891153449860493, 0.23423398077696173, 0.30730064174338667, 0.43015097993318424, 0.4142929528939654, 0.2655992275504487, 0.11354817384158575, 0.05253763814014739, 0.04030013563246401, 0.34352154129991125, 0.35607419203271495, 0.48480882475962744, 0.5046473969179625, 0.4845423274894634, 0.4228285922765051, 0.3972928104671927, 0.45814722601530783, 0.5143275794481726, 0.4955591741988616, 0.4365666406010155, 0.4211250025666822, 0.45453795186689205, 0.50325674054584, 0.4989537430864707, 0.4568978160949843, 0.41980073976774035, 0.4898201353340183, 0.4208207358651454, 0.4171371163424702, 0.30430708086638614, 0.3093170220879347, 0.4013759436290325, 0.5501498401649166, 0.5792525646725153, 0.5780466588575142, 0.5579294899141801, 0.5004752414974809, 0.5270848896028155, 0.5074772785701156, 0.46187970894705316, 0.4428165226686997, 0.4442112432393838, 0.5341722734569473, 0.5801528580371405, 0.5400337960410311, 0.5704792087956334, 0.595329492546244, 0.6048714689530065, 0.5907602940464434, 0.5531445149174526, 0.477530903819416, NaN, NaN, NaN, NaN, NaN, NaN, NaN, NaN, NaN, NaN, NaN, NaN, NaN, NaN, NaN, NaN, NaN, NaN, NaN, NaN, NaN, NaN, NaN, NaN, NaN, NaN, NaN, NaN, NaN, NaN, NaN, NaN, NaN, NaN, NaN, NaN, NaN, NaN, NaN, NaN, NaN, NaN, NaN, NaN, NaN, NaN, NaN, NaN, NaN, NaN, NaN, NaN, NaN, NaN, NaN, NaN, NaN, NaN, NaN, NaN, NaN, NaN, NaN, NaN, NaN, NaN, NaN, NaN, NaN, NaN, NaN, NaN, NaN, NaN, NaN, NaN, NaN, NaN, NaN, NaN, NaN, NaN, NaN, NaN, NaN, NaN, NaN, NaN, NaN, NaN, NaN, NaN, NaN, NaN, NaN, NaN, NaN, NaN, NaN, NaN, NaN, NaN, NaN, NaN, NaN, 0.18036535366457745, 0.4020262765348057, 0.4660099376157407, 0.4345830409023242, 0.3610270945692675, 0.3609263110267167, 0.39058804423921184, 0.37148350537315594, 0.3428430465526409, 0.33772400926204377, 0.32360248043507445, 0.2891826733582937, 0.28147116754280754, 0.34574295997514193, 0.38606112460637143, 0.41158764030018774, 0.38993933683993126, 0.34026470497122324, 0.33893473485095366, 0.3467124999102428, 0.2817333157077221, 0.35468952549386773, 0.46167301430567925, 0.5014267538456023, 0.4935156077994351, 0.4403064593146493, 0.4656142134888475, 0.505486696640922, 0.4637915085360902, 0.41915323324863885, 0.4033404547355703, 0.4582958704163989, 0.5102404244753812, 0.5144389881884929, 0.4837853196516853, 0.4738287017410627, 0.5009274576674394, 0.5213361554393998, 0.4797477320841569, 0.4251002446043014, 0.44245844369019, 0.4340447374094741, 0.450388771057749, 0.4813693474269533, 0.42381829495194456, 0.40035388860145293, 0.36192892702398627, 0.40136054612451255, 0.38348534505644577, 0.3025903159608657, 0.24512086946926234, 0.2684387092347034, 0.35815198925003044, 0.35501942324178043, 0.3510840595276055, 0.38088062540786405, 0.38787305187874105, 0.38933165669107384, 0.39225752133332237, 0.3472225954942486, 0.28588134687598504, 0.3531412284317086, 0.38110521099274736, 0.3627789954739293, 0.46353000075529543, 0.4471241239907743, 0.40396898425289185, 0.40916786338356703, 0.38097239476505895, 0.38032636926864105, 0.3891417550551459, 0.3217680679499668, 0.32007153587044557, 0.37663358200581704, 0.42999860670024964, 0.4547956763246739, 0.4538618422047461, 0.429040114686369, 0.4408470595316302, 0.44101020224161447, 0.4897811362971174, 0.47068892789383227, 0.4243497804467218, 0.40318432267694465, 0.44185482548259075, 0.49560658483481884, 0.495732926985547, 0.483100784547911, 0.5037871164447453, 0.4624134726403509, 0.41631105422094594, 0.4062277219641608, 0.3840737033382479, 0.37882728748472666, 0.408197307548047, 0.49451057988389824, 0.55606068765107, 0.5361896521119042, 0.5528925689923305, 0.5754758441206275, 0.5524732724668938, 0.5280531417400423, 0.5084619481315052, 0.4828720215836582, 0.41600079114495897, 0.4161875337336337, 0.4063804264069634, 0.39565955324267243, 0.42407157107482746, 0.47461882855451215, 0.5250841667950222, 0.5170456901684616, 0.486321007896808, 0.44739722321601294, 0.4359927612000564, 0.4099980590846957, 0.39278527712424205, 0.40431371948279177, 0.42963052652742295, 0.4736783935334816, 0.4933647120679976, 0.5266170110828381, 0.5215549431144033, 0.5045689260997291, 0.5025776342665907, 0.4764369770269038, 0.33716469095336254, 0.3618545433398573, 0.40365628113350766, 0.47535317167373103, 0.5351121976988579, 0.526787258653598, 0.5398691272328763, 0.5201029088614894, 0.5195992546515963, 0.5349118338724203, 0.5293420912855233, 0.49637843791889436, 0.47907115749425133, 0.4973923529284586, 0.5216337299321456, 0.5219084525295555, 0.5211316447542794, 0.5313784727731539, 0.5475405222862885, 0.5401275525606343, 0.5298305027501664, 0.2928929168208159, 0.3336319514764868, 0.39823047938177397, 0.4701518306092588, 0.5363455080228005, 0.5238240849534156, 0.5504907357902203, 0.49999554830369347, 0.48434201013168676, 0.4786017209760396, 0.47339678930103135, 0.4963972573773923, 0.49401603633257263, 0.5018502346031678, 0.5053204706536889, 0.5280499410600046, 0.5393313643742573, 0.5674308978650818, 0.554728355045047, 0.5319103252357613, 0.5008814148804507, 0.167862242728116, 0.23475293849689596, 0.35590102884345437, 0.43449453498780943, 0.5185231921817248, 0.551188094978762, 0.5509175572991943, 0.4634588416418984, 0.44568346307577283, 0.4179491239835457, 0.4063530667020488, 0.48199236198055917, 0.5209884003103517, 0.5591849915736812, 0.5468766655253982, 0.5359245368295987, 0.5451396951269303, 0.5609236141106728, 0.4971920348596894, 0.38914595507744776, 0.3526774180720025, 0.18956310896018402, 0.2752357458721581, 0.41595109764385674, 0.4689978736340539, 0.5159936178177426, 0.5402802894056994, 0.5319002092618091, 0.4649194651172603, 0.451001571020272, 0.43107159964315533, 0.4282205013429041, 0.510789748072704, 0.531742353295366, 0.5367559759497399, 0.5181614365581568, 0.5066877504380877, 0.5065129528788418, 0.49097052484458065, 0.3941473675656968, 0.3126091792626073, 0.25996608009371847, 0.4498395157819386, 0.491201171678554, 0.5433184229237238, 0.5763933980152927, 0.5844600180702272, 0.601526115265325, 0.5704274680700386, 0.5186577767978414, 0.4983746942558581, 0.5076533201866722, 0.52022311121549, 0.507124370785467, 0.5184956520253503, 0.5579173985608641, 0.5994811898799923, 0.6098268473721052, 0.5900379035520339, 0.5232370174458079, 0.4322182339110086, 0.34718815483468063, 0.3080871241089683, 0.40597388399202816, 0.47059207407835096, 0.5340502339476644, 0.5824858762393559, 0.5593416478387021, 0.5598547508039224, 0.5441722011129171, 0.481224799130671, 0.45361201743865215, 0.4662852959895378, 0.5039395393947548, 0.534185774881161, 0.5440740031117696, 0.5361685595290994, 0.5641759868847034, 0.5801099170683308, 0.5962627010635823, 0.5549659945132593, 0.4348258804680253, 0.32552213669384006, 0.2635061343318672, 0.40763178490892144, 0.45835220825346845, 0.4962622290609539, 0.4967339896058139, 0.5009780619790292, 0.4950346946452567, 0.48065509013364893, 0.4522473159028104, 0.40120289467565373, 0.41642252981932626, 0.4610667384020394, 0.49387424872881086, 0.4814201965270832, 0.4738945085372568, 0.4904972152918628, 0.5277298451123289, 0.5355673591959716, 0.5198863028768939, 0.4407508408648135, 0.3848470521925081, 0.30954209071781574, 0.5054418840104292, 0.524221814519215, 0.5373888412867139, 0.5492284458008209, 0.5189164243496412, 0.5215747560391566, 0.48534755609104613, 0.47397571972092367, 0.44907882898401913, 0.4487735578977066, 0.47533109198115797, 0.5248360191604923, 0.5324863220376354, 0.5138288660511714, 0.5262334459925982, 0.5648179293613841, 0.5801591892224126, 0.5734606278645685, 0.515646117710769, 0.44616749752136187, 0.3804721682962647, 0.4686908501110723, 0.49949820665859185, 0.5315150184120967, 0.5380847337390254, 0.5502675993843911, 0.4831725875030789, 0.4090025910880582, 0.400469617758065, 0.4301472512993797, 0.43078634655392534, 0.4558572372621559, 0.5037990502500788, 0.5178608160491092, 0.5118406716722194, 0.5276888651496741, 0.5549851018159166, 0.5471817943171529, 0.5347162983216474, 0.5226175362433256, 0.4625411206738697, 0.3683880927919282, 0.268987676201042, 0.4343239305486305, 0.48007796445235396, 0.473213870854323, 0.42328917241566294, 0.38223795321490817, 0.36692424091651776, 0.37586630201008864, 0.4014552575149056, 0.375791102881178, 0.30517589692434416, 0.2991362421128577, 0.35218816464974617, 0.45176640306493465, 0.5114539185646293, 0.473457675745025, 0.39189844463104606, 0.3141134291970274, 0.36356605307418705, 0.39592354592025203, 0.3927503599088141, 0.4189753101557747, 0.36795302973915306, 0.37975048455874405, 0.40313789698939695, 0.44444164885410153, 0.4430777469143324, 0.4666597996181682, 0.44710421991598737, 0.42133166195145844, 0.4305097343996428, 0.4713564248539143, 0.4589445135531865, 0.43281544225463997, 0.42509209367218737, 0.46359780902046893, 0.5143458018403112, 0.49783119848612367, 0.44311228400608643, 0.4215215076097317, 0.41620842254383605, 0.3743467231367714, 0.4714201836794737, 0.5744614417749625, 0.538697050128369, 0.565155962639177, 0.551753152022577, 0.4874709793052136, 0.4768899724649047, 0.48698107205744007, 0.47211222703771755, 0.4871587791503869, 0.4984530165507142, 0.4297113868510014, 0.457407580262206, 0.47278370584817814, 0.5313245817502036, 0.5718338806207284, 0.4799131945624494, 0.45048442054972393, 0.45141616106438465, 0.5186725632009144, 0.5703967684103981, 0.33607970795797865, 0.4768067868270287, 0.5318410196114146, 0.5327260698177196, 0.5164604285898513, 0.3967403899945655, 0.39217105121761575, 0.512557349071306, 0.4991898295346484, 0.4568003928348, 0.4079874328203497, 0.362883981229486, 0.5345046418755821, 0.5653118046673081, 0.5277469382299536, 0.5155984447073227, 0.3865788636502164, 0.5138966311139882, 0.5333140692200024, 0.48804168901097866, 0.4204937087064571, 0.18382909524291263, 0.22693131628954777, 0.3522165317336935, 0.41039373455072964, 0.4293529803498445, 0.3254527235417899, 0.3468764090116042, 0.39396821083341227, 0.43077904671874745, 0.38106021801054624, 0.37480317915479916, 0.30727236637924793, 0.29254457138606854, 0.35750282256954796, 0.5094830725886093, 0.5235335106247935, 0.40607365638518816, 0.3984202344983868, 0.4214337943799765, 0.42378312415555, 0.4388529941047644, 0.3815282554694454, 0.36917265565954166, 0.3398935866087583, 0.323506360144705, 0.2982548379348679, 0.29932933171026427, 0.3386609922366646, 0.3521087725260526, 0.3429638733682622, 0.3877548857549575, 0.37488145392043715, 0.3597974022266841, 0.37282973771957345, 0.3867988788985505, 0.37136741166037585, 0.36539139933675635, 0.33325827088357013, 0.3252255240060469, 0.2848367201145397, 0.2879372877561719, 0.2847915356295281, 0.274301404865638, 0.28170835126410515, 0.2474580619235049, 0.21798904229409946, 0.22607259790443446, 0.24124800374959932, 0.210847533500378, 0.16402554092964158, 0.15702371096406506, 0.16097648747943513, 0.19223497117814436, 0.2007613505250645, 0.18607878134779088, 0.18015090599597255, 0.18153621258948785, 0.22599086468723292, 0.2383547109150462, 0.184115666647719, 0.12318556840431776, 0.18388530945992754, 0.2009181688335751, 0.35804353621134594, 0.35381263406094215, 0.3568707729727853, 0.37532670873018076, 0.4256660442697413, 0.42966951788340985, 0.42051252844741127, 0.38749280952154014, 0.3729472786330168, 0.37138676732552667, 0.38741308502261795, 0.40184155013674067, 0.41812588245697474, 0.3940062465973495, 0.36170969511156614, 0.4093954076669935, 0.43352207008675425, 0.44180467776001486, 0.37836862242088615, 0.35557518529057697, 0.342827460203497, 0.5609586245700735, 0.5513664453052781, 0.5637935684079063, 0.5712613756335887, 0.6127359666114208, 0.638696260748375, 0.637927112941478, 0.6017743005831362, 0.5810061610819294, 0.5859357411020708, 0.6146366541108959, 0.6216039269301369, 0.6222830166711933, 0.6125540833067498, 0.6100587364065535, 0.6350997295012049, 0.6319630703299663, 0.6296448549098701, 0.5823489900090645, 0.5528672103362987, 0.5130041747445117, 0.6230399089907668, 0.6230233109946931, 0.6233450631474446, 0.604695308426243, 0.5845179123941411, 0.5890706995417248, 0.600047054984266, 0.5977667626804304, 0.5563532336662168, 0.5112835799634012, 0.5159100019335607, 0.5622980400104018, 0.588318507330636, 0.5932731717564586, 0.5828168220432896, 0.5707217269028568, 0.5553410688576653, 0.5676574924277781, 0.577731763820516, 0.5569119963454165, 0.544254055044343, NaN, NaN, NaN, NaN, NaN, NaN, NaN, NaN, NaN, NaN, NaN, NaN, NaN, NaN, NaN, NaN, NaN, NaN, NaN, NaN, NaN, NaN, NaN, NaN, NaN, NaN, NaN, NaN, NaN, NaN, NaN, NaN, NaN, NaN, NaN, NaN, NaN, NaN, NaN, NaN, NaN, NaN, NaN, NaN, NaN, NaN, NaN, NaN, NaN, NaN, NaN, NaN, NaN, NaN, NaN, NaN, NaN, NaN, NaN, NaN, NaN, NaN, NaN, NaN, NaN, NaN, NaN, NaN, NaN, NaN, NaN, NaN, NaN, NaN, NaN, NaN, NaN, NaN, NaN, NaN, NaN, NaN, NaN, NaN, NaN, NaN, NaN, NaN, NaN, NaN, NaN, NaN, NaN, NaN, NaN, NaN, NaN, NaN, NaN, NaN, NaN, NaN, NaN, NaN, NaN, 0.4664727562662781, 0.45183449793009756, 0.40038472688201565, 0.354626789093263, 0.3367635957681249, 0.3224759217959634, 0.33137687096628216, 0.33096284578782026, 0.31800685346154206, 0.3679052401851204, 0.4012462521912086, 0.3858215235557698, 0.3992340727593839, 0.3972737200014288, 0.376290563809757, 0.3601162257635978, 0.3242107225065744, 0.30505419091546276, 0.30114816054210636, 0.27303324866441253, 0.27655622471534763, 0.4065412058950336, 0.40836874934858824, 0.40963809688366043, 0.44081677079496956, 0.4376733246974386, 0.4317519959945433, 0.4432563521815139, 0.46224516999557397, 0.4602686909066282, 0.4632573290640554, 0.4899797895572779, 0.511758319401031, 0.48946944371620016, 0.45672538122511885, 0.42610951077017645, 0.4528532929668632, 0.46816447847335046, 0.4536899365881646, 0.38119145910947566, 0.37017070203363633, 0.3672820670463368, 0.5048640752447335, 0.5297549119445603, 0.5649961833474579, 0.6066276220479202, 0.6005774297471075, 0.5722911312505635, 0.5867877544878052, 0.5671895146847116, 0.5625874629819649, 0.5649443203401324, 0.5668031173777599, 0.5716524325548721, 0.5695171268850131, 0.5798675174640827, 0.6261022859894866, 0.6336586391956406, 0.6184003919575596, 0.6300669602215148, 0.5889744109820833, 0.5562400110837626, 0.543784096775096, 0.5724876993517148, 0.5666516277033853, 0.5604626478479896, 0.5688065852192681, 0.5808653533768126, 0.5657583621527713, 0.5500384420433637, 0.5415962722554739, 0.529101646023281, 0.5291316662962944, 0.5550610775542684, 0.5933527898770474, 0.5824650690506376, 0.5676018278417381, 0.5918731349190826, 0.5995299100977886, 0.5676457062527905, 0.5701849916420713, 0.5694802583268859, 0.5250923246497958, 0.5030364548441356, 0.4884959770892245, 0.4886756541408289, 0.47873165389152594, 0.44106375764549066, 0.45490637272884044, 0.46128594264674505, 0.4289494270218531, 0.4049608438569833, 0.41170060897840777, 0.4057536800785777, 0.42679395291894306, 0.4584874357412645, 0.5034881480667576, 0.4885875339737198, 0.4801903100325823, 0.45584306211655407, 0.4222152072275425, 0.4339699514599495, 0.4418259589446, 0.3899527264411879, 0.32590995829265984, NaN, NaN, NaN, NaN, NaN, NaN, NaN, NaN, NaN, NaN, NaN, NaN, NaN, NaN, NaN, NaN, NaN, NaN, NaN, NaN, NaN, NaN, NaN, NaN, NaN, NaN, NaN, NaN, NaN, NaN, NaN, NaN, NaN, NaN, NaN, NaN, NaN, NaN, NaN, NaN, NaN, NaN, NaN, NaN, NaN, NaN, NaN, NaN, NaN, NaN, NaN, NaN, NaN, NaN, NaN, NaN, NaN, NaN, NaN, NaN, NaN, NaN, NaN, NaN, NaN, NaN, NaN, NaN, NaN, NaN, NaN, NaN, NaN, NaN, NaN, NaN, NaN, NaN, NaN, NaN, NaN, NaN, NaN, NaN, NaN, NaN, NaN, NaN, NaN, NaN, NaN, NaN, NaN, NaN, NaN, NaN, NaN, NaN, NaN, NaN, NaN, NaN, NaN, NaN, NaN, 0.4040907222086478, 0.43988178460702027, 0.48536541693826896, 0.5114022682133589, 0.5452492236544412, 0.5775090055645373, 0.5488937448019494, 0.49992562960705955, 0.465859772834992, 0.47641167509087334, 0.4961314949774015, 0.520709292551886, 0.5111100753308976, 0.5020985051683623, 0.542335646376152, 0.556956839367557, 0.540213814830669, 0.46223894248990166, 0.39009651799732825, 0.3328528447524325, 0.31840786153642, 0.353175005658236, 0.36565815194765605, 0.434129610670783, 0.47044914609482275, 0.4963217535386471, 0.4910589968209311, 0.4287928051930289, 0.3763479821854399, 0.3594321169166872, 0.39918862250808645, 0.43511192173425606, 0.4714792666022274, 0.4726895811457538, 0.4677400556610604, 0.4727431729888225, 0.48767091780088284, 0.4612628649999698, 0.37926473491159524, 0.2998582531276657, 0.24861460923980405, 0.2569026095042664, 0.5201464460610427, 0.5417412880104089, 0.551606295156668, 0.5695625342114584, 0.5978455162695485, 0.5697961915256241, 0.5181990398678629, 0.4632839698094177, 0.44170850224175645, 0.49841385593390664, 0.5507108879709882, 0.546811573589551, 0.537377245324939, 0.5483919097988107, 0.5761318326010703, 0.5836267249655775, 0.5362263823475233, 0.49874794753860485, 0.41044951963091325, 0.34956113854151605, 0.33663977001420753, 0.5793218183691118, 0.5904520886453682, 0.5804015111451902, 0.5937057729476353, 0.6466885457218441, 0.6273934385807723, 0.5818177247465828, 0.5166413577764929, 0.4745159738299138, 0.4823657886353385, 0.5142679764555206, 0.565607579364321, 0.5671310857439414, 0.5572609694976225, 0.6166903557479767, 0.6434336653457751, 0.6365020480621848, 0.5864240242563762, 0.5168624074014206, 0.4692272324466091, 0.4470907512324119, 0.5905146932892668, 0.5903499767430094, 0.5645163453628023, 0.6057638011492404, 0.6432346366102247, 0.6115364719433921, 0.5714922848512328, 0.5131327142507232, 0.4601513735634381, 0.453246977757465, 0.48349730789125744, 0.5465633369169368, 0.5663670301679978, 0.5722883627867549, 0.6144492695806671, 0.6286862350004282, 0.6189042046844354, 0.5811495261023782, 0.535750495589662, 0.4789920589910009, 0.42606163575831185, 0.5166505427950062, 0.5458024774827185, 0.5775678136936377, 0.6043155637422641, 0.6311363091051302, 0.6276449358512363, 0.6158465059184903, 0.5970723370483497, 0.6109665263128823, 0.6145608090120066, 0.578429791766865, 0.5634892564251001, 0.5557872139941288, 0.585597610151568, 0.6113660621262098, 0.635890165017368, 0.6145359946336234, 0.5590818661418016, 0.5119082332794666, 0.4747491618128711, 0.4507172594236411, 0.507861399190523, 0.5431826505221394, 0.5809619938963616, 0.6171199001132206, 0.6518787609148532, 0.6540764128381283, 0.6279592887830685, 0.6018089512874568, 0.6083995901786046, 0.6115349628628223, 0.5939211950999511, 0.5784380849001859, 0.5865040101467313, 0.6140815317455266, 0.6434892612621081, 0.6882970486307458, 0.6759540454734089, 0.6085136902050113, 0.5314784199425983, 0.45631142766537963, 0.4186891798026755, 0.21837859897307707, 0.328580462696119, 0.4409492439218632, 0.5206021101170383, 0.5439082701120312, 0.49779361008764156, 0.46534545036061864, 0.4551930811075303, 0.4948115563920101, 0.5115994331658689, 0.5508859442540369, 0.5565466439887337, 0.5557108365743848, 0.5546366775701488, 0.584277833290105, 0.6115912963736595, 0.5781351709859341, 0.5385744150121252, 0.4145085819257334, 0.29516605304829435, 0.20014421226745535, 0.2850663766452843, 0.28619485197033795, 0.34622813924082907, 0.4255007978993408, 0.45263051466339815, 0.41077060921064595, 0.3599868974289052, 0.31516362899935985, 0.29503828737925053, 0.2931864419648721, 0.3154562368234688, 0.3965109106622571, 0.4395606431584706, 0.42967760903819024, 0.448363731348413, 0.47169868860074965, 0.4696957059752757, 0.45084600557452964, 0.41829433277685246, 0.3721056927096756, 0.3450098871578096, 0.4670543932416478, 0.4789141335452726, 0.4540520525333386, 0.4417213865708861, 0.4557171846195294, 0.4455756204703528, 0.4367512679402108, 0.38925182300198574, 0.3336166276216813, 0.3244509868528649, 0.3416379299574135, 0.3753755173582089, 0.4320129048150535, 0.43728094434649833, 0.46367397146863026, 0.46925319625547646, 0.4968974760450968, 0.491051929173242, 0.4875225126005691, 0.46055900531959043, 0.44730445038669303, NaN, NaN, NaN, NaN, NaN, NaN, NaN, NaN, NaN, NaN, NaN, NaN, NaN, NaN, NaN, NaN, NaN, NaN, NaN, NaN, NaN, NaN, NaN, NaN, NaN, NaN, NaN, NaN, NaN, NaN, NaN, NaN, NaN, NaN, NaN, NaN, NaN, NaN, NaN, NaN, NaN, NaN, NaN, NaN, NaN, NaN, NaN, NaN, NaN, NaN, NaN, NaN, NaN, NaN, NaN, NaN, NaN, NaN, NaN, NaN, NaN, NaN, NaN, NaN, NaN, NaN, NaN, NaN, NaN, NaN, NaN, NaN, NaN, NaN, NaN, NaN, NaN, NaN, NaN, NaN, NaN, NaN, NaN, NaN, NaN, NaN, NaN, NaN, NaN, NaN, NaN, NaN, NaN, NaN, NaN, NaN, NaN, NaN, NaN, NaN, NaN, NaN, NaN, NaN, NaN, 0.34957081731122236, 0.42753864177951495, 0.513691839220671, 0.5224030850479203, 0.5108955203077934, 0.5283463893203536, 0.5603728326788422, 0.5419648027099786, 0.510882461089985, 0.5039346691729418, 0.4745704442741354, 0.44712991087551707, 0.43618397164626593, 0.46597818264215957, 0.490680204706202, 0.5202443123381986, 0.5260830159438732, 0.4766936562870981, 0.450815384453214, 0.43005313702342207, 0.41312032040363844, 0.5578714996744981, 0.5530891387201305, 0.5934445030196853, 0.5763715931947057, 0.5475011912117889, 0.5512046712472577, 0.5847413229679329, 0.5664334456749094, 0.4981865488683154, 0.462375276038424, 0.4971075976386131, 0.5326483682618762, 0.5374500283566866, 0.5577487831160618, 0.5701402547520178, 0.5788299173659199, 0.5503892305552233, 0.5273231720824519, 0.5189215387129208, 0.4960149247761958, 0.43657576983013524, 0.36728048457988755, 0.48133937826976503, 0.49052323927781233, 0.5530619021694606, 0.5388372326569515, 0.542672290068944, 0.48694447574704114, 0.36028451542705725, 0.30587984673259444, 0.32852015396578854, 0.40007033924898183, 0.4279260533257175, 0.42098579309092976, 0.4207438182143785, 0.46466844841234656, 0.5149420598121325, 0.48741823577872695, 0.3926453563737654, 0.2836292989098136, 0.20566548258737782, 0.22036669716639706, 0.17803263471827926, 0.2750663961883723, 0.33500181783686334, 0.4264390612786066, 0.46435395273043617, 0.41140401818829453, 0.3402418439621188, 0.32783290593601533, 0.2902403958343731, 0.2856491990991159, 0.2974715126620514, 0.3503648134191778, 0.38931983834875356, 0.380553382014405, 0.4239300569219406, 0.4559189001487383, 0.4547499331812662, 0.42767807662516083, 0.3707113198078615, 0.31885053796052215, 0.2721567121355478, 0.44493150895586075, 0.4259423313210618, 0.4089184499661744, 0.5035609922143288, 0.5532517127092036, 0.5454433715656484, 0.4886361272260061, 0.45342752180634127, 0.41812810615734586, 0.405027960999661, 0.4349840915152737, 0.45843502972473316, 0.46144063152964615, 0.4668223549621159, 0.5224594484462379, 0.5682620625023178, 0.5807523772957724, 0.5067285129388256, 0.5149582985465097, 0.5094074743899859, 0.47630740423057966, 0.38101769823119563, 0.3986943511148405, 0.4361419378209969, 0.48606954709899713, 0.5219261608239474, 0.523279618514712, 0.5113885389058157, 0.4836542394416448, 0.4437177880382264, 0.43457916714869466, 0.39570660880830943, 0.36574054068273437, 0.3919967882333153, 0.42544113674178385, 0.48451134412727903, 0.5276114230542012, 0.5114187790094049, 0.4800955999268369, 0.4582666023042476, 0.4670287998958016, 0.46228863113597746, 0.38029010822959997, 0.423786354118062, 0.48741767209620673, 0.5364689175811116, 0.5461480998350543, 0.5107949425791727, 0.5158737778337261, 0.5314464564789855, 0.5405783287554857, 0.549251032959833, 0.5335733605083133, 0.4675854131239633, 0.45576874063144585, 0.486966027005297, 0.5217069161760945, 0.5261728360918301, 0.5129669467915584, 0.5103768425616102, 0.5354042882012505, 0.5551167975852009, 0.5468113502086149, 0.2987313506299862, 0.37434963274157784, 0.46564858515306434, 0.5056235073111156, 0.5219117890472661, 0.48458329283847534, 0.5005829329049141, 0.4992814387499818, 0.49609628676062595, 0.4935440384271499, 0.4907233076660762, 0.4842866088755832, 0.47236847284345684, 0.4948212598373028, 0.5039183965341021, 0.4880959221140491, 0.4723444707080127, 0.5090438871274591, 0.5350363642922618, 0.5388889723418434, 0.5174872238091555, 0.26916588941913266, 0.3521005947485331, 0.38147525189107895, 0.38312822462235785, 0.423798552596843, 0.42871266669359726, 0.4287115107185139, 0.3996148365061599, 0.36991870462379384, 0.36489089151655474, 0.39005206267281023, 0.4435872200935213, 0.43755191147182926, 0.4245354933448878, 0.41096209173002135, 0.4153368804224246, 0.3937975424948887, 0.4205690874974757, 0.4248081833879513, 0.41284522901062054, 0.4187759036978985, 0.23565909260462206, 0.3230421858496026, 0.39499300364273876, 0.4197606596479432, 0.47145473350036593, 0.47832747741664383, 0.4348691854445811, 0.39656767410266386, 0.36493940705788286, 0.3562767270081039, 0.38794183084735645, 0.4295113510316436, 0.435065624614087, 0.42586211538609914, 0.4157721789299184, 0.42029188859626293, 0.43190865667381995, 0.4034482325333728, 0.3396418770986856, 0.2935794147437042, 0.30320142708193026, NaN, NaN, NaN, NaN, NaN, NaN, NaN, NaN, NaN, NaN, NaN, NaN, NaN, NaN, NaN, NaN, NaN, NaN, NaN, NaN, NaN, NaN, NaN, NaN, NaN, NaN, NaN, NaN, NaN, NaN, NaN, NaN, NaN, NaN, NaN, NaN, NaN, NaN, NaN, NaN, NaN, NaN, NaN, NaN, NaN, NaN, NaN, NaN, NaN, NaN, NaN, NaN, NaN, NaN, NaN, NaN, NaN, NaN, NaN, NaN, NaN, NaN, NaN, NaN, NaN, NaN, NaN, NaN, NaN, NaN, NaN, NaN, NaN, NaN, NaN, NaN, NaN, NaN, NaN, NaN, NaN, NaN, NaN, NaN, NaN, NaN, NaN, NaN, NaN, NaN, NaN, NaN, NaN, NaN, NaN, NaN, NaN, NaN, NaN, NaN, NaN, NaN, NaN, NaN, NaN, 0.4299376878572096, 0.4615296961942005, 0.5220063948441057, 0.5638060063129933, 0.5830983960308807, 0.57072467939061, 0.5629960378494744, 0.5468148181127438, 0.5396872426970414, 0.5299357879198794, 0.5193276624471045, 0.524513522066234, 0.5387095250428264, 0.5752765702566931, 0.6007125485862336, 0.5934788265708003, 0.5699326063261829, 0.5012486311112758, 0.41492154971980166, 0.2897372484022091, 0.25890493303340945, 0.39360972472616457, 0.43871089804062285, 0.5073253186896756, 0.553062008871953, 0.5619679126752153, 0.5383670271596463, 0.5352718341197623, 0.5199180403686434, 0.4962430463574597, 0.5145135865655523, 0.5456266907047258, 0.5648947158179067, 0.5627124532213927, 0.5653489546920721, 0.5682281489426495, 0.5633223069525929, 0.5453060976290249, 0.5062429596463813, 0.39121640530580776, 0.2332592060028527, 0.15188941957630833, 0.4842963781405091, 0.48800990108999875, 0.572942536839804, 0.5338764099944528, 0.5159944508260564, 0.47213404928784763, 0.45650280502493296, 0.46571277947245093, 0.5091122737700446, 0.5069205320688273, 0.5097152325803043, 0.5503420278708703, 0.5453562829624024, 0.5407653237847874, 0.5020120891742033, 0.5388491572751304, 0.5027192393629037, 0.5141717266909341, 0.45527082770510224, 0.36512461880185776, 0.36749624638033546, 0.5153483776514292, 0.527980085665858, 0.5701639666752624, 0.5678012332083413, 0.5490692089125172, 0.49494539038006125, 0.468067948096651, 0.43395261765790283, 0.4543829586030678, 0.4510090345549062, 0.47151361570531986, 0.5258225968743057, 0.5646972785229937, 0.5635017037393467, 0.5700732579462617, 0.5584185674959737, 0.5594040832585895, 0.5692675398580801, 0.5571438292396154, 0.49149466773550665, 0.4389135313746758, 0.5026613079699459, 0.5075713847732727, 0.5425164122667455, 0.5418322974934984, 0.519715601787015, 0.4947996362515121, 0.4651698754951926, 0.4364968883603633, 0.4161798048135774, 0.40060456820170276, 0.4614060636111417, 0.5142019621724062, 0.5484061607431393, 0.5271553909646572, 0.5383201488390852, 0.5312286281776037, 0.5469077782725908, 0.5461813204676395, 0.5539675335072444, 0.4885195358045254, 0.4797876191417625, 0.44118620875104125, 0.561466491192522, 0.6118537560425927, 0.6173961472760039, 0.6206473311091545, 0.6354477982165053, 0.64761137024326, 0.6247657256819479, 0.594772818502326, 0.564857674326775, 0.535280251617409, 0.5403535330301001, 0.5577730358512564, 0.6243782166650705, 0.6605072406215693, 0.6556290963843747, 0.6456680910196996, 0.5897230360165153, 0.5639758507003733, 0.556763664078761, 0.5242564454556916, 0.32652585689060226, 0.42505524940666506, 0.48353120193913457, 0.4257017141230248, 0.3925593315284951, 0.3763808633632124, 0.39901458979853305, 0.3935761076537258, 0.35947710468140404, 0.30563442401922863, 0.3382228606260654, 0.4043422790742983, 0.44314794173979566, 0.46156984981041127, 0.44365631632184954, 0.42626803655133866, 0.41253559709750154, 0.3870135141620059, 0.3280228750006165, 0.24901958215173442, 0.20593865390911853, 0.30619488620176577, 0.29884536568300346, 0.31624046057724264, 0.32014868733533464, 0.29592808060789955, 0.24369449798781018, 0.2309069948654325, 0.14821912066862492, 0.08051844345609462, 0.1014259532895433, 0.1950316017582435, 0.2737501714048442, 0.2900038006024264, 0.22295289524183914, 0.20864944027719376, 0.22050809832147053, 0.23208869129204016, 0.26175571505156564, 0.19232586638877772, 0.20155516825679276, 0.2260527666356142, 0.39560036271809534, 0.4642445218697639, 0.46615496826271524, 0.4145341212428233, 0.38871952366147267, 0.37078483665888623, 0.38742487209507337, 0.3518362099266845, 0.31484180490694713, 0.29596104040102655, 0.387944708697507, 0.4625437199858743, 0.47291135703420106, 0.4340226000279452, 0.40497654543840333, 0.4031468667274998, 0.42127284944178744, 0.4299646937086329, 0.41707333990782725, 0.4055683221494089, 0.36174788390848933, 0.4549855075313772, 0.5167307995298364, 0.5325358149152303, 0.4638600959947394, 0.41763134469475893, 0.3605718977400713, 0.4120828845520488, 0.44005246081559374, 0.41312104177126024, 0.41192514283901277, 0.3940060220177731, 0.4208169237794143, 0.5332507226385731, 0.5120110641756854, 0.5467270260089178, 0.5165627527731871, 0.4703791961445927, 0.5018340240501472, 0.4947380918853766, 0.5181041940178692, 0.4410787492002239, 0.42412215215387106, 0.41105589293586153, 0.423612890787171, 0.42726094673999926, 0.45155342288244404, 0.4404808101874503, 0.45571183308720814, 0.46656470997350574, 0.5139270638511175, 0.5050298712632896, 0.5098563112632555, 0.4987817131679691, 0.4914228036121587, 0.48512042693019186, 0.4866975447514852, 0.49874603753818264, 0.43711388689824954, 0.35247251770564814, 0.33361463444449246, 0.30408285135852936, 0.286998111291326, 0.46886605700123185, 0.4949018500102258, 0.5252675965355944, 0.5615880789980877, 0.5712708413553759, 0.5201816661179867, 0.5141045742226724, 0.5118648614225528, 0.4884161816702786, 0.4850264332947092, 0.4936379658645718, 0.503132146905099, 0.5152783579909562, 0.5208680671287023, 0.5223029412766852, 0.5016568620970351, 0.4892029662483159, 0.4610466843362024, 0.4138779674088787, 0.36228858226204386, 0.3523865131768612, 0.37059719117516815, 0.3883264272971523, 0.4182643215425019, 0.4571231109004551, 0.4300140540671887, 0.35918738991971827, 0.42226337715821377, 0.4499089975050282, 0.47382597102979573, 0.45601472862676434, 0.47359238064734815, 0.48634578009460094, 0.545593767364554, 0.5180498179658231, 0.4905536599400625, 0.45057235140135, 0.398314545499324, 0.45346621496731626, 0.5023470400903401, 0.5283359020171992, 0.49254501392170047, 0.4311269412917969, 0.4554835214797042, 0.4800324012973519, 0.4950898658060872, 0.5008840757770632, 0.5091179323658915, 0.5272733899914079, 0.5420651132315758, 0.5109263403423061, 0.4896527650654591, 0.4815947651290596, 0.5039418643691541, 0.5536482617081602, 0.5174847830713213, 0.5272483260115175, 0.5143637261806437, 0.515706969284309, 0.5675269959940282, 0.5745640603883669, 0.5779540858221903, 0.5498916687965761, 0.4993134438683615, 0.500130393999494, 0.4929705327766059, 0.47549846990719286, 0.4545596398214319, 0.47302044566120305, 0.4726774967303152, 0.4815603568753537, 0.4473438766131899, 0.4162648755838307, 0.4210892763046327, 0.4525999193600723, 0.4836806456948591, 0.46523910289740744, 0.45984854479293424, 0.4725989224342053, 0.49889663082623426, 0.5068219061590608, 0.5245427078477513, 0.4971350483936081, 0.4426173733184443, NaN, NaN, NaN, NaN, NaN, NaN, NaN, NaN, NaN, NaN, NaN, NaN, NaN, NaN, NaN, NaN, NaN, NaN, NaN, NaN, NaN, NaN, NaN, NaN, NaN, NaN, NaN, NaN, NaN, NaN, NaN, NaN, NaN, NaN, NaN, NaN, NaN, NaN, NaN, NaN, NaN, NaN, NaN, NaN, NaN, NaN, NaN, NaN, NaN, NaN, NaN, NaN, NaN, NaN, NaN, NaN, NaN, NaN, NaN, NaN, NaN, NaN, NaN, NaN, NaN, NaN, NaN, NaN, NaN, NaN, NaN, NaN, NaN, NaN, NaN, NaN, NaN, NaN, NaN, NaN, NaN, NaN, NaN, NaN, NaN, NaN, NaN, NaN, NaN, NaN, NaN, NaN, NaN, NaN, NaN, NaN, NaN, NaN, NaN, NaN, NaN, NaN, NaN, NaN, NaN, 0.4230482289480378, 0.4661756078275622, 0.4871952540140945, 0.4796535262191085, 0.48694316632867757, 0.500254145188253, 0.4935527279081119, 0.45703119353605703, 0.44964501083494035, 0.44796799703853674, 0.47419209970026854, 0.4791978564797827, 0.48647091153630034, 0.5149297871354197, 0.532226824348212, 0.549997958683015, 0.5226662818695211, 0.43690905383242273, 0.36249909528409663, 0.28409220558317705, 0.251480425665014, 0.4220210123856008, 0.4583444829173841, 0.47093607119000663, 0.49552472708123196, 0.5275308799627377, 0.5317080819396386, 0.5036302352365494, 0.4080571083524405, 0.38977218750799536, 0.42152149735047134, 0.4931062567200899, 0.521840801976676, 0.5136587615342731, 0.5064870550703058, 0.5508505278570595, 0.5793559354738448, 0.5628205544554151, 0.4673567526204218, 0.31954518023203554, 0.2120485488326074, 0.17237730762210707, 0.5265678961402604, 0.524999630340445, 0.5169176351488739, 0.5487501351852496, 0.5800019401980835, 0.538244562185325, 0.4668823056066862, 0.40473033145004295, 0.41806199978209485, 0.47217076368263583, 0.5228478139143741, 0.5457623668676344, 0.5166720649094537, 0.5133690143849925, 0.513846481308346, 0.5530441104587521, 0.5340015712676107, 0.5036166416904294, 0.4629937330311166, 0.41975724468708964, 0.38768472888016287, 0.5587416001145499, 0.5575164788001195, 0.540316955278828, 0.5261432209323941, 0.5539011111664875, 0.5272411984371911, 0.4871634805490327, 0.45563228679643614, 0.44388631547693724, 0.4506624078128921, 0.49097392302296566, 0.5572660983375385, 0.5544796088539982, 0.5235825518102242, 0.5481419118605783, 0.5810573440166387, 0.5940186905277274, 0.5648631953307984, 0.5176783105595578, 0.4801296549695802, 0.43458272542978355, 0.5615665484305354, 0.5651164936565969, 0.5761797039833244, 0.5963053275559872, 0.5897009322685139, 0.5572081617162742, 0.5179729852817639, 0.4958762359604493, 0.47480751415013106, 0.4737007056217477, 0.4812123610355046, 0.5282789851366819, 0.5500902411199049, 0.5390995277868006, 0.5580680460809347, 0.5778077904699301, 0.572520391524798, 0.5745119911909589, 0.5521547411733432, 0.4847443899684891, 0.4452351217572338, 0.43032921323265655, 0.47265513076519255, 0.544974649121026, 0.5720971285885613, 0.5841207355798559, 0.6146464256470797, 0.5985236484209496, 0.5310701421284932, 0.5014401618632968, 0.525417969602335, 0.5608562716757652, 0.5602656480321531, 0.5476169602463423, 0.5718574468358909, 0.6016755919388789, 0.6069201718451435, 0.6105190237553447, 0.5310986553823374, 0.42031319677993056, 0.34772206113686954, 0.32728723179609626, 0.40115167499906185, 0.44977440265003255, 0.5310568464150381, 0.5753817076535387, 0.5903181666534003, 0.6109398434697824, 0.6035194814480982, 0.5225279000191985, 0.4909947999022953, 0.516568814284339, 0.5511094700440349, 0.5694334402006817, 0.563040521639381, 0.56603891687077, 0.6034844406210438, 0.6170009259537533, 0.6310809853196274, 0.5661140819885218, 0.43498861732877697, 0.2995380829467232, 0.23554211042745363, 0.44102097844845406, 0.4660059628055642, 0.48993115273521093, 0.4985638596052332, 0.5216390068210103, 0.519475568082342, 0.5105941243093144, 0.4438844399105709, 0.4084941903189574, 0.4194929858931316, 0.47671641286873584, 0.504405556239061, 0.47988167075101856, 0.4444716524012386, 0.4904210767345004, 0.5268813791089735, 0.5551015642358432, 0.5117633523966477, 0.3952023125586142, 0.2817939042310393, 0.19930048170330536, 0.5324559369531994, 0.5252322817602768, 0.5441744708714912, 0.5307522249693373, 0.5521832471297109, 0.5318756693336436, 0.49668760247411525, 0.4782737140582797, 0.4313148426626465, 0.42401069783977974, 0.4653791788778695, 0.5129183398566601, 0.5265779639672801, 0.5074894087653388, 0.5234735061342777, 0.5426288621222461, 0.578178387830906, 0.5875643186654789, 0.5319055007120725, 0.4222979319356074, 0.3567289604586746, 0.5507531992271268, 0.5354399341009949, 0.55791912710767, 0.568606442492122, 0.5868784439693473, 0.5459015180685522, 0.49947077642371673, 0.46848727720008665, 0.4449746444005366, 0.4461491821120077, 0.4573690521240392, 0.5003004885274437, 0.5244605883534901, 0.5210686949872108, 0.5286069419954424, 0.5316788067837732, 0.5715726723748963, 0.5650965521648558, 0.5467126394870233, 0.44525392606526504, 0.3872410835738809, 0.32887140597981307, 0.37376312121030425, 0.45741667089567734, 0.4752426083089343, 0.4711118664802446, 0.48910028404201034, 0.47856873555450624, 0.43416174613606096, 0.4152088615680528, 0.43939443180456206, 0.49477273055309906, 0.5328513159196349, 0.523546182079588, 0.531600040789648, 0.5272692395887807, 0.5220903361252237, 0.5369780618988764, 0.4687739279322911, 0.3403191266324666, 0.19489717162552747, 0.12452518705270446, 0.32544696689468444, 0.32068078839744, 0.4270518851382364, 0.4736000499255311, 0.49274176690844135, 0.5153228786349584, 0.49212836311211616, 0.42431329079504815, 0.4111631404437355, 0.45411984941878264, 0.5058215333294191, 0.5330656997337907, 0.4988483330847432, 0.48269315327310486, 0.4964797811501795, 0.5124141450283195, 0.5472256681860129, 0.47590123641175036, 0.3342750446847117, 0.1344653129300297, 0.06313710959939203, 0.40210546621129456, 0.39212736732616493, 0.40710182565462155, 0.44507451775609186, 0.4986776940206964, 0.4763804716904452, 0.44407210010599035, 0.3993238527203842, 0.42641867129398237, 0.45603343486089465, 0.5166533183076044, 0.5289124769974454, 0.4754954606273293, 0.45662140876767804, 0.48111828278721963, 0.5108613768007547, 0.5406479043456146, 0.49719991731789337, 0.3589585030614271, 0.1433605381964613, 0.06862800571400336, 0.5189961540497405, 0.4923322631709573, 0.4532523439982365, 0.4870443318530956, 0.4917176284830229, 0.45614126829661333, 0.4204930067443725, 0.415241638397978, 0.408663486530907, 0.39800531175241344, 0.43245455140866496, 0.48231083302291694, 0.4853910596357167, 0.48633201725672076, 0.5079965687547431, 0.5114769316420963, 0.5280077892892677, 0.517328536422043, 0.45515884327173256, 0.3393672218453874, 0.26784343709844455, 0.5291129876722691, 0.5242854193454687, 0.5081805188462296, 0.5282012567091164, 0.5448640882453633, 0.4956882252204953, 0.4420080275897479, 0.4169916582522899, 0.4132140032144462, 0.3918722354498886, 0.44039616485834504, 0.4706828107330317, 0.4815705104538013, 0.5061747883505568, 0.5311277964582876, 0.5009657289480802, 0.5120772156514131, 0.5410412374482823, 0.5105711406312913, 0.41512612933392684, 0.37467607963107347, 0.22636472677513964, 0.16811632291531023, 0.30799622987294456, 0.3498435911916588, 0.37585151427895286, 0.39161110653792786, 0.3221061648226399, 0.30396239442923806, 0.29747862297765604, 0.31715230671126254, 0.3401478159903953, 0.2943200740176269, 0.27080784121763113, 0.20262796998402297, 0.2166612997721945, 0.25542519126998986, 0.28045537138545623, 0.2997236420450779, 0.30102616023344425, 0.3067337416188494, 0.24381408070856636, 0.4297147848312564, 0.4599743251957847, 0.4902698379172038, 0.507520720676572, 0.532993283896224, 0.545574642266366, 0.4945167723636678, 0.4514107745234895, 0.4361564329730017, 0.4155593525908219, 0.405149663713444, 0.40926602035940113, 0.4285301368109718, 0.4627881301596883, 0.4836439609204682, 0.5108651183391265, 0.49346228324152785, 0.42491822429876697, 0.3523534878272245, 0.3036020674363897, 0.28237621786153316, 0.3118853108514325, 0.30624674095442456, 0.33460863794157836, 0.34144752687548086, 0.4155370392532967, 0.4437167158521089, 0.36098035607616624, 0.2708808774507574, 0.2127723636208826, 0.166506994364221, 0.17681361720653138, 0.15553928476351403, 0.14870938143447623, 0.19950198538373756, 0.2614932041018295, 0.35602391181900306, 0.43538739171093105, 0.33904092124674634, 0.2330768259954308, 0.16533635683929823, 0.14382043387080512, 0.37302187001083464, 0.3014887601147798, 0.23381631555908455, 0.2596530713162179, 0.3177538569380072, 0.28812138142887234, 0.219712006204305, 0.15934178244311284, 0.15728539051618273, 0.15538609942582338, 0.15427021591150458, 0.1645685505130812, 0.1332226405472298, 0.14794305264700677, 0.19140823257946096, 0.23914961852049002, 0.22000857804131, 0.17281430474168286, 0.20676065058506643, 0.2617866188365385, 0.3139682284993893, 0.45090311059810567, 0.4509436471672569, 0.4549663908753555, 0.5143043624221406, 0.533931788591329, 0.4897567328695483, 0.42775992246139155, 0.3661691525092921, 0.3335467140415286, 0.33283501759150924, 0.34081264982875964, 0.3917651484099932, 0.39132253733303957, 0.42669288415109247, 0.49471386790294664, 0.5249817281319111, 0.4553883534506611, 0.3639198313964477, 0.35536651271429204, 0.40559540294381397, 0.4284384957623379, 0.34069436452249674, 0.3440579577261239, 0.4135162589569846, 0.41661453197662784, 0.43110230691730494, 0.45446441447231256, 0.49333604653188434, 0.4557257491613306, 0.42610567425726814, 0.4247078126842654, 0.40928651585935, 0.3773218838781143, 0.37185788973055534, 0.4031761517052113, 0.4176957448670503, 0.43451031158009096, 0.4076711688224953, 0.3410670563276618, 0.3276586295870693, 0.37131111234267267, 0.3834063873057235, 0.5653065125740504, 0.552885432666913, 0.6009590275800321, 0.5605287206071327, 0.5666454702243059, 0.5900599240842299, 0.6021367359032654, 0.5987992239832929, 0.5430827653119294, 0.5180716018586913, 0.5296754408454872, 0.5491666448494665, 0.5627793040781559, 0.5475074367912482, 0.5608145666618537, 0.5692064331178219, 0.5430527681353574, 0.5552732240992467, 0.5060948530648423, 0.5231476832446951, 0.5704279129611112, 0.36050350001532583, 0.2937858269915332, 0.27855312953291367, 0.30869728460360224, 0.3087858595302126, 0.3658827739954121, 0.39799167268850244, 0.34582737110319, 0.29647484347985514, 0.32078185778456025, 0.34961703376940984, 0.3905306273482814, 0.4046785615623883, 0.3497421672386331, 0.32741259268018774, 0.3364260598392245, 0.3886351691863344, 0.44438256643662466, 0.3476156205129562, 0.2292731656634299, 0.18920575563450262, 0.35536879104617514, 0.4078020360160357, 0.3946012689144028, 0.36238117755957355, 0.33920889408135196, 0.3343560756933875, 0.3891551658606362, 0.4104580116148259, 0.31937815472733067, 0.21961061985311808, 0.20348922969344724, 0.32773022474261454, 0.469651792754117, 0.45720244316984004, 0.44440924466670134, 0.43715344115288607, 0.4193267978758599, 0.4882945438787576, 0.42668086017971507, 0.3863395964208847, 0.32199578397335826, 0.419174809113592, 0.4737289548295425, 0.4618266529523729, 0.43250581912281033, 0.3513672099242252, 0.2997566561260401, 0.40874762790517316, 0.4179101264465926, 0.33336118720118024, 0.26754607473529907, 0.27282432450922806, 0.34344830266537857, 0.4196778197360434, 0.3976963218563812, 0.3946173282610341, 0.4010522165121671, 0.37428494256015976, 0.40932917894616605, 0.43733167961338054, 0.46666784684339024, 0.41741532742220283, NaN, NaN, NaN, NaN, NaN, NaN, NaN, NaN, NaN, NaN, NaN, NaN, NaN, NaN, NaN, NaN, NaN, NaN, NaN, NaN, NaN, NaN, NaN, NaN, NaN, NaN, NaN, NaN, NaN, NaN, NaN, NaN, NaN, NaN, NaN, NaN, NaN, NaN, NaN, NaN, NaN, NaN, NaN, NaN, NaN, NaN, NaN, NaN, NaN, NaN, NaN, NaN, NaN, NaN, NaN, NaN, NaN, NaN, NaN, NaN, NaN, NaN, NaN, NaN, NaN, NaN, NaN, NaN, NaN, NaN, NaN, NaN, NaN, NaN, NaN, NaN, NaN, NaN, NaN, NaN, NaN, NaN, NaN, NaN, NaN, NaN, NaN, NaN, NaN, NaN, NaN, NaN, NaN, NaN, NaN, NaN, NaN, NaN, NaN, NaN, NaN, NaN, NaN, NaN, NaN, NaN, NaN, NaN, NaN, NaN, NaN, NaN, NaN, NaN, NaN, NaN, NaN, NaN, NaN, NaN, NaN, NaN, NaN, NaN, NaN, NaN, NaN, NaN, NaN, NaN, NaN, NaN, NaN, NaN, NaN, NaN, NaN, NaN, NaN, NaN, NaN, NaN, NaN, NaN, NaN, NaN, NaN, NaN, NaN, NaN, NaN, NaN, NaN, NaN, NaN, NaN, NaN, NaN, NaN, NaN, NaN, NaN, NaN, NaN, NaN, NaN, NaN, NaN, NaN, NaN, NaN, NaN, NaN, NaN, NaN, NaN, NaN, NaN, NaN, NaN, NaN, NaN, NaN, NaN, NaN, NaN, NaN, NaN, NaN, NaN, NaN, NaN, NaN, NaN, NaN, NaN, NaN, NaN, NaN, NaN, NaN, NaN, NaN, NaN, NaN, NaN, NaN, NaN, NaN, NaN, 0.5177190991523207, 0.5345255053576157, 0.5733472545507783, 0.6116335327184275, 0.6282669901438677, 0.6416575199007261, 0.6087543152397554, 0.5736653925398089, 0.5711906744983193, 0.5782194100139016, 0.5743920112629323, 0.578766997417999, 0.5862644338083991, 0.6161905080398995, 0.6426850489562366, 0.6618040577915243, 0.650269760470691, 0.5861831099554806, 0.5239048575757166, 0.44489779263252044, 0.39936646369263207, 0.4827116548235098, 0.5188571263361488, 0.5920470284964271, 0.6511243330096742, 0.6840722674359982, 0.7038653982877306, 0.6660411482941115, 0.6077750251427239, 0.5905052725711036, 0.5925951296438164, 0.5969800599683562, 0.6030580411905032, 0.6070774216451601, 0.631335968279146, 0.6783327682791757, 0.7191909965861513, 0.7184447027430014, 0.642222291191343, 0.5293601585518202, 0.4331960575834039, 0.3914234438902831, 0.32702622700458744, 0.37139405279132054, 0.48852759404701956, 0.5649007312717135, 0.6211821698005597, 0.62250559075474, 0.5669490091489653, 0.48502176197534225, 0.47822473593217013, 0.5225638838430655, 0.5421851250576015, 0.5407479437099625, 0.5144388280239065, 0.5249004162861316, 0.5894580514565785, 0.6554595066127956, 0.6501233996841311, 0.5669564627701414, 0.42848985264401657, 0.31629612108053856, 0.254031127955925, 0.38193733496429794, 0.4148111115138377, 0.4578427980436116, 0.4604444063170008, 0.4853041827232857, 0.45001567632516837, 0.39128635516860827, 0.3835594897219454, 0.36608626657737187, 0.3857219087372709, 0.3949594043383867, 0.41228565018690067, 0.41342822751967023, 0.4155783608648565, 0.4621024530958512, 0.49195421975146353, 0.4806593445508965, 0.4286737618793159, 0.38247039171721803, 0.2865612377494056, 0.2833467189900494, 0.4396642802664591, 0.43649103674658435, 0.4794721983498408, 0.5114617516514893, 0.5238829169339366, 0.4954949959237528, 0.4552182643312849, 0.420572069812601, 0.3826416743268692, 0.3680179111252957, 0.3790249479418391, 0.4058212391449718, 0.43865963609286873, 0.44841695467754805, 0.45986106085327505, 0.4732814014510585, 0.5098516024207286, 0.5132684148515555, 0.5010529770184264, 0.4336055066683252, 0.4040503313200848, 0.41467339324056823, 0.4355237824616398, 0.4510370060912018, 0.46783797649752423, 0.47848017923887226, 0.5050715200856328, 0.4733048575926552, 0.4161363821744441, 0.4188791299524, 0.4485561915139531, 0.4472772792010137, 0.44019919947216546, 0.4300840333070658, 0.463147484683318, 0.49392009225091593, 0.5012344392686005, 0.46041888549767157, 0.35076374175713804, 0.2828233371514335, 0.26106008983205387, 0.27893207440322215, 0.3907648202956768, 0.4186459316028869, 0.46855641180587315, 0.49777405909491557, 0.5205606051575009, 0.5434519169730876, 0.4722965273827777, 0.3815377478105666, 0.36882662515646475, 0.4214450160026536, 0.45123876141222546, 0.43835350094231357, 0.4295024648521754, 0.4511135628947792, 0.4956956052956136, 0.5368538718408228, 0.4860321315427967, 0.3762129417990041, 0.29587495263417196, 0.2512813968103634, 0.2374980913588388, 0.46821455319635613, 0.45734934490112816, 0.46498980144566315, 0.4608773662110675, 0.4943143078223752, 0.4694094206060104, 0.42201308615351335, 0.35772889289207277, 0.34026982763578245, 0.3717013176956888, 0.41492835089497165, 0.42189869977202543, 0.4207264428470947, 0.4208352841790682, 0.45260924674764913, 0.4976599201891664, 0.45998613816417766, 0.400085717328242, 0.3321290129223306, 0.33016429518432916, 0.36418473194459766, 0.5452844336955249, 0.517661360997733, 0.49735233319501704, 0.47842284567697835, 0.5152387044767641, 0.508190459243362, 0.48814997650176406, 0.41485821882866486, 0.38165013107923135, 0.3875177021310099, 0.4071583919765519, 0.43035241944953284, 0.42679498228540935, 0.42171438184650734, 0.43857602177464483, 0.4998632824869256, 0.5187920940761569, 0.4803735130290017, 0.45184762525329925, 0.46685848933348556, 0.45111520261997706, 0.5316564298962513, 0.5335243450818831, 0.523821954317373, 0.5349859944490315, 0.5617615774432542, 0.5587006715804885, 0.5306295349316617, 0.4668358681410755, 0.4174595343804098, 0.42977034997325214, 0.44313062775684386, 0.4465218867213664, 0.44423021177328853, 0.45102995134826973, 0.4907225026673031, 0.5199645288127148, 0.5326936684251332, 0.5033350289649714, 0.48479743917484414, 0.46152249794445366, 0.4554837499701112, 0.38917081079974175, 0.39244318649785137, 0.3947591331752571, 0.4273911535282166, 0.4609844698570944, 0.461184030918931, 0.43290593832607777, 0.3750205750732773, 0.35758867652512727, 0.41159645968177144, 0.44575823798027564, 0.43524910387237004, 0.39368183810266205, 0.3837142102218607, 0.4018860998678788, 0.4351738006796613, 0.41153165567909916, 0.33110807412220883, 0.26249252132437007, 0.23853615850345883, 0.26138984537212584, 0.39114516212683725, 0.36457531310490754, 0.3499234422520555, 0.3487649018225442, 0.406004617971051, 0.44710884226647407, 0.41332505622853916, 0.3505167889526068, 0.31040465985236165, 0.3678220411279552, 0.41728964500566385, 0.43349173576631067, 0.3936079454238137, 0.36420498722271016, 0.38328844874912, 0.4439624546713741, 0.41201302456897165, 0.32999166097916516, 0.25592272497634905, 0.2259133426804107, 0.25685189506382494, 0.4816499189156477, 0.4209917766504972, 0.40667263497677136, 0.402482169209078, 0.4264301229723817, 0.4201103628336333, 0.3926655058573461, 0.32563750960648397, 0.3451576643598784, 0.38410740880157923, 0.4083878166736566, 0.45673870356983587, 0.48600360950309385, 0.4770830750860055, 0.46806109308562294, 0.4883078227573635, 0.44821054514885483, 0.41990722327322466, 0.4023523098885874, 0.35827084866067105, 0.3754607757971652, 0.5235198956059118, 0.5106283322903308, 0.49896563879052697, 0.4974365368127201, 0.5259281404056496, 0.525398583038749, 0.510608931852531, 0.47418206397373025, 0.4588840919852679, 0.44935945938755306, 0.451826867178023, 0.513664915255788, 0.5472468880788701, 0.5589553942317441, 0.5631287340036777, 0.5646476850284922, 0.5196254690562613, 0.5276502212070577, 0.5122664248666194, 0.4950726798495551, 0.49881826195114704, 0.5267869544814519, 0.5306224423200774, 0.5116518411133065, 0.5262200085337996, 0.5486291881263153, 0.5456397819776465, 0.5159619143553077, 0.4428009840723746, 0.4256255639667121, 0.4201913521152295, 0.45778007295872586, 0.529603694236678, 0.5865568803477632, 0.6080173586508525, 0.5985744520514568, 0.5841122695756388, 0.5538185039931146, 0.5536170875146575, 0.5334681172145832, 0.5097252195846158, 0.5212763762454435, 0.4399382594914198, 0.47864420440126565, 0.5238656110916076, 0.545338096738631, 0.565803968623924, 0.5844705877125095, 0.5638080213180263, 0.5194322802149713, 0.4851756356064821, 0.4566835869804107, 0.44096402119696393, 0.45789540263472467, 0.4913203981487418, 0.5664252260407016, 0.606701519208479, 0.6164339471780954, 0.5675852200228275, 0.4849127802906081, 0.45767695744824305, 0.4872955569988329, 0.4663678734032425, 0.19946801051682506, 0.2771962601039418, 0.29726096856696194, 0.29290224175171364, 0.34441488906842965, 0.3779321604074546, 0.3051961519931107, 0.2318624954054455, 0.2710519982962131, 0.32551583746397633, 0.3168262386650936, 0.28327405954127177, 0.25456948446227634, 0.2576066211601564, 0.2618438936333315, 0.3306040328522912, 0.3175096440298424, 0.24631164466486555, 0.2143596740389221, 0.27670168510803556, 0.3140707207538953, 0.20221234258262888, 0.14983754291920914, 0.06311772511993669, 0.041023824493590114, 0.07152456260831998, 0.11957332818198325, 0.10077028319833148, -0.02424910567389955, -0.0712840846979912, -0.02694698229393004, 0.05587649297789487, 0.08170665440023465, 0.05041152395907181, 0.03344571297062895, 0.06463591078283162, 0.0886221152899842, 0.144037760778859, 0.10864663131294804, 0.05504368519095827, 0.038916959377320676, 0.08554404003540073, 0.5224060377042962, 0.49636875549253895, 0.427022082874492, 0.4193049700171435, 0.4352128659582451, 0.47611070445115317, 0.4838582616653769, 0.40424055886296834, 0.33529888085314785, 0.32953699441578255, 0.39972830749830074, 0.43971169212062156, 0.39549032956124025, 0.37305284244540193, 0.4256400694853842, 0.4663102854820195, 0.47133990248244406, 0.449448517115938, 0.4230771504922319, 0.4386089976661584, 0.4616809081177155, 0.4041508453512397, 0.47584928403828164, 0.47318680530346513, 0.4839520623177103, 0.4916918543976893, 0.43493855295054273, 0.4600682749647462, 0.4748909096138783, 0.442401425842749, 0.43949000631002094, 0.42149416727065897, 0.43924426037927994, 0.4994858742544567, 0.4816141405882066, 0.5106167977005016, 0.5085497082193546, 0.47040000111271757, 0.5040621844996815, 0.4954492129463036, 0.4726250940696212, 0.4235049760734398, 0.16408514834845392, 0.22508865673914766, 0.3558849283689027, 0.39589770953960257, 0.35111416801957707, 0.31674332145526846, 0.2913903524313092, 0.24808595490499902, 0.2770372645263815, 0.2947789186073562, 0.256922880568112, 0.282214539199575, 0.31596769379700884, 0.348159762695617, 0.392244032059752, 0.40401977835868874, 0.35777639806389483, 0.29601471885712743, 0.2313714749033996, 0.16459895207918143, 0.13436614651144851, 0.38486979571353486, 0.4176513342385804, 0.4488896003972701, 0.49216533125031114, 0.46501231396147563, 0.45400138645910854, 0.42141426839628504, 0.42241313605773056, 0.4036323781148354, 0.4123903306961759, 0.4023798469106363, 0.42007613967412627, 0.4017756170837386, 0.3889866791136323, 0.4318909433100134, 0.4698667180433953, 0.48731296005731256, 0.4520052409638415, 0.40895959066485005, 0.4042744288141145, 0.4021781261391962, 0.600544181219245, 0.630619412402972, 0.6240012765967047, 0.6086077504567665, 0.5995827630011026, 0.6001309620198828, 0.6293677828486618, 0.6219144864365495, 0.5762663044711656, 0.5330681139682177, 0.5332190134047577, 0.5439645291974133, 0.5477913155146081, 0.572037990307084, 0.5983581206738425, 0.6173620581728679, 0.5994742940510082, 0.6107696729348979, 0.6397585802788824, 0.6133528287945167, 0.545087027573861, 0.4449744688272579, 0.4612762178661887, 0.43589553485206534, 0.45896620937822774, 0.4717457745294138, 0.3963185269870203, 0.4179123437958348, 0.5084816294753371, 0.4755418821348956, 0.4311198585248088, 0.382413222508813, 0.41907685696050806, 0.52497263321207, 0.5176517863441475, 0.50120106082001, 0.45432986288298705, 0.3431806697228048, 0.48464481882390564, 0.5490598269947494, 0.49003188094995903, 0.3890865820543587, 0.29503399638926375, 0.3163663020878713, 0.3875749019473102, 0.3733512743489446, 0.3493506852007928, 0.3668704757573891, 0.3153969093624664, 0.3429008686672303, 0.3421593042188868, 0.31722801076687523, 0.355234363778044, 0.4021376046618535, 0.42900255060583625, 0.4167623550651387, 0.3991632650474372, 0.39478951670973234, 0.42747657478906226, 0.39243856267555244, 0.41189391143842763, 0.4151585376853442, 0.37574258298179875, 0.5761632306303438, 0.6137498232134421, 0.6650504536788739, 0.7176240656379466, 0.7499929368465892, 0.7429487822156492, 0.7131275978022624, 0.7015642321064935, 0.7092512965099531, 0.7079663351695525, 0.6729150328124455, 0.6540199268062283, 0.6523377199878078, 0.6910435439839493, 0.7356982980055958, 0.7670929624571381, 0.7586695934097695, 0.7226108648101021, 0.6989615425192686, 0.6732825343378086, 0.66210461935186, 0.6316443070489574, 0.6763369685138271, 0.7150625146365494, 0.7501662457475964, 0.7836357267266675, 0.8076540154909188, 0.7973743302474231, 0.7738182053567426, 0.7474457183045004, 0.7053946300570535, 0.6616933072466131, 0.673258166655168, 0.6959867125324917, 0.74063671774372, 0.7898771370876865, 0.8360223658344552, 0.8508611657124417, 0.8234795439633936, 0.7648681936201337, 0.7015608178187036, 0.6642493286170138, 0.5048107050744819, 0.549969053947986, 0.5711813350356136, 0.5911581594935753, 0.6045108146404397, 0.6163442937846793, 0.602379324287936, 0.5855912292253382, 0.5687560406872154, 0.5477036155884857, 0.5434781814223653, 0.5663555672126813, 0.5457024866118281, 0.5521922368195542, 0.5805329411697878, 0.6139991203685359, 0.6192459448524806, 0.6121037043499066, 0.5438785939542149, 0.47982662181284613, 0.42521384890059655, 0.3138098229019822, 0.34162214509343974, 0.38864831724902266, 0.41080469081733506, 0.41124768854400884, 0.39587155593160606, 0.3821660425809626, 0.34192230304071003, 0.3001535699402511, 0.2873679600749903, 0.28258333485227144, 0.2917450231593132, 0.3497545018327513, 0.3985365159854025, 0.4045648658568428, 0.3847387213242525, 0.38774932219099756, 0.3739052751419149, 0.3577599489792356, 0.37620142997866834, 0.40608067196880016, 0.34975179735199696, 0.36641681120316283, 0.3783923941429694, 0.4090054797598486, 0.42449365020181246, 0.39385348289628824, 0.39023016096737945, 0.36155295552407896, 0.3213332985556431, 0.30034892874205654, 0.30508272236806955, 0.3385336336204925, 0.3848775214432235, 0.42485609249858886, 0.4301476599782199, 0.3911355371399643, 0.41020336790902656, 0.38710448982067674, 0.37353468012456476, 0.40544393545646606, 0.4232359226204694, NaN, NaN, NaN, NaN, NaN, NaN, NaN, NaN, NaN, NaN, NaN, NaN, NaN, NaN, NaN, NaN, NaN, NaN, NaN, NaN, NaN, NaN, NaN, NaN, NaN, NaN, NaN, NaN, NaN, NaN, NaN, NaN, NaN, NaN, NaN, NaN, NaN, NaN, NaN, NaN, NaN, NaN, NaN, NaN, NaN, NaN, NaN, NaN, NaN, NaN, NaN, NaN, NaN, NaN, NaN, NaN, NaN, NaN, NaN, NaN, NaN, NaN, NaN, NaN, NaN, NaN, NaN, NaN, NaN, NaN, NaN, NaN, NaN, NaN, NaN, NaN, NaN, NaN, NaN, NaN, NaN, NaN, NaN, NaN, NaN, NaN, NaN, NaN, NaN, NaN, NaN, NaN, NaN, NaN, NaN, NaN, NaN, NaN, NaN, NaN, NaN, NaN, NaN, NaN, NaN, 0.28738554115025466, 0.2120967687036946, 0.2457838857942731, 0.3688383395954878, 0.3521689908169882, 0.2885048667826323, 0.24847979908454815, 0.2535251363037102, 0.2721318471177886, 0.2867528219158639, 0.32259115120442355, 0.3152561180569393, 0.30855139627137473, 0.33841327681262134, 0.3749276536512865, 0.3825423795820724, 0.31678200299146086, 0.25269631368141693, 0.21592851130253574, 0.16302491723097065, 0.14916502883758673, 0.4156152438480759, 0.3648464919829989, 0.306391068406452, 0.3399941540237756, 0.3960671125353252, 0.41795530425015776, 0.4274548811810698, 0.36440873976998056, 0.326162746755582, 0.32616666629311913, 0.40982442456226875, 0.43860302394618483, 0.39262130560357295, 0.34466681399731186, 0.3966576726314311, 0.49704906767777224, 0.494986713822112, 0.43621084553206, 0.2590022137631938, 0.15531392393057022, 0.12837616761387036, 0.3342106406955956, 0.34642297504973407, 0.2967185919177547, 0.31084310076313115, 0.3612648420959996, 0.34286899070691423, 0.2960996779146492, 0.2654802493004325, 0.24860139968315012, 0.28373989355053647, 0.3444946668216384, 0.3011204551530092, 0.29007412578995634, 0.3047504717973919, 0.35391172548566735, 0.38498050243051474, 0.41209759331673923, 0.34252794784968493, 0.2211234142634918, 0.14146789624519285, 0.16613574151960991, 0.26047040381420944, 0.4421256985462425, 0.4241554222540456, 0.42788142259676604, 0.4428199425748744, 0.4201971037811777, 0.3680252905233417, 0.3475374936727282, 0.3106210540706932, 0.3486576090472353, 0.3887844303851158, 0.4085742563822901, 0.44023181845913323, 0.4304230194550893, 0.39941202961641464, 0.4217121224460404, 0.39955441696163907, 0.41081661313989815, 0.3612599181208796, 0.27756816451171473, 0.233903161004953, 0.33083477288482377, 0.530281973312135, 0.5230275332358925, 0.48461471210536633, 0.48197300361845963, 0.4414395606093401, 0.4364061761102985, 0.41296343814210446, 0.3904818261866143, 0.4144219042368483, 0.38916289399305565, 0.3996335396537512, 0.4492817310204798, 0.46112562667680596, 0.4815719954898477, 0.5343098855998708, 0.5105708888576053, 0.4707442030704178, 0.45565424549112765, 0.4442673794570693, 0.4519149695145723, 0.5433214635977416, 0.6207832255256052, 0.6675223837089348, 0.68834330356695, 0.6902742821807708, 0.6264606130467297, 0.6349863940035677, 0.6489800038561232, 0.6776021545511869, 0.6560208069267056, 0.5750953758491321, 0.5524666770319802, 0.5692377054234256, 0.6220590456787809, 0.6728016576101331, 0.6783790617764954, 0.6451970413114552, 0.6233080163879007, 0.6306036426060331, 0.6477970143042631, 0.6520136705023634, 0.4599624660813433, 0.40819164051181, 0.4811863548314794, 0.45284883163075756, 0.474494386140416, 0.49272691320281103, 0.48730014423678647, 0.46028348214368403, 0.48006500334627505, 0.5266537463735019, 0.5064551594504738, 0.4979611743880389, 0.524492009259128, 0.5547078102234234, 0.5421764496468937, 0.5506419645754688, 0.5627792344154419, 0.5571243868303991, 0.5556980224708784, 0.5171185116150702, 0.47209022913192267, 0.3062042189527084, 0.3079460916555178, 0.44454115639410047, 0.5680431824682699, 0.6425565208617385, 0.6379177823282308, 0.5456355042945843, 0.42385430019941367, 0.4957167207097457, 0.5627079415735095, 0.5201340351109671, 0.47393840705401113, 0.43468178467886537, 0.49332430585401615, 0.5986935209555916, 0.6776888764158387, 0.6582723013389241, 0.5747706024886488, 0.44814657673919506, 0.46078103554053146, 0.44943858858217384, 0.1143573022570484, 0.17262976357646612, -0.040040525541405754, -0.07094405213647544, -0.0611884308716458, -0.04727172021095697, -0.011174849366314235, 0.04213781601878632, 0.051067041234050266, 0.022872776236921147, -0.008616526867950319, -0.05023537329107561, -0.04448744884368238, -0.0463339651155582, -0.024913497562214552, -0.03555310485411112, 0.0005226752971554885, 0.060961823159095374, 0.06565808234721493, 0.07086157094646343, 0.07058100023793121, 0.3111294796853804, 0.3687082884297182, 0.2905224021022474, 0.2119152971177223, 0.2198278476142451, 0.20814994413014545, 0.20861895771734854, 0.2051459256047501, 0.24400762973560497, 0.24314884145385668, 0.26776754562111255, 0.2957459591288276, 0.26520753564540395, 0.2545687534809782, 0.2439822345931487, 0.23692074974943741, 0.2430312864688795, 0.2786912458521404, 0.265431211268308, 0.3161882391740039, 0.3130662400048557, NaN, NaN, NaN, NaN, NaN, NaN, NaN, NaN, NaN, NaN, NaN, NaN, NaN, NaN, NaN, NaN, NaN, NaN, NaN, NaN, NaN, NaN, NaN, NaN, NaN, NaN, NaN, NaN, NaN, NaN, NaN, NaN, NaN, NaN, NaN, NaN, NaN, NaN, NaN, NaN, NaN, NaN, NaN, NaN, NaN, NaN, NaN, NaN, NaN, NaN, NaN, NaN, NaN, NaN, NaN, NaN, NaN, NaN, NaN, NaN, NaN, NaN, NaN, NaN, NaN, NaN, NaN, NaN, NaN, NaN, NaN, NaN, NaN, NaN, NaN, NaN, NaN, NaN, NaN, NaN, NaN, NaN, NaN, NaN, NaN, NaN, NaN, NaN, NaN, NaN, NaN, NaN, NaN, NaN, NaN, NaN, NaN, NaN, NaN, NaN, NaN, NaN, NaN, NaN, NaN, 0.43771950777271373, 0.47279146382985104, 0.5196778807027718, 0.5433576390801308, 0.5415354784511689, 0.5465606819706537, 0.527777447826908, 0.47220055324339294, 0.4593625396910896, 0.48027523109910886, 0.5194543394344858, 0.5204087583207824, 0.5125497789217744, 0.5320653167038054, 0.5541258728397715, 0.5623601372489841, 0.5557843190209656, 0.487292760851356, 0.40231277887237266, 0.2868542822455867, 0.2474873793881183, 0.44791567907253804, 0.46681442349275754, 0.5437481605063615, 0.5377600610168015, 0.5526678033404967, 0.5687657878111456, 0.5451507423516544, 0.47161073814917276, 0.4250698573520213, 0.45212531422732777, 0.5012037749364399, 0.5172886754545785, 0.5263814121697902, 0.5256633782309316, 0.5534475888469708, 0.5685729146290197, 0.5503927282929048, 0.47542592270757933, 0.33838424219571445, 0.24976071348411466, 0.19554203741016146, 0.47151646128342223, 0.5039101102965743, 0.5138229988621538, 0.564321011748162, 0.5631245108310948, 0.5340076652060947, 0.5067075980271118, 0.4636283158691323, 0.4389643401274988, 0.47322280935809863, 0.5162870337704338, 0.5482830255036005, 0.5434006725092226, 0.5072556057549217, 0.5173117630705892, 0.5393685181462136, 0.5230186694669414, 0.5066346710637126, 0.4285389114452119, 0.31840661869362463, 0.24155248126680423, 0.5463257054099061, 0.5408047491584962, 0.5227424719519306, 0.5671604077981022, 0.5801406275405045, 0.5364759955284099, 0.48812870129036495, 0.44613069820174756, 0.4465081537665637, 0.43878108713852154, 0.47554233461542256, 0.5062327460744588, 0.5204059531336701, 0.5141191577504979, 0.5404417969752513, 0.5556949639786458, 0.5455221503585364, 0.5287004450721108, 0.47346352666061076, 0.42362759820851487, 0.38310568946394313, 0.604462430230405, 0.603530132104696, 0.6113004155133588, 0.6274308252080089, 0.6192086493706492, 0.5661438977862105, 0.516618101363586, 0.46310122291690325, 0.42896874232262006, 0.4235033043690383, 0.4478445179920438, 0.5055381373825152, 0.5341375772973201, 0.536785388534373, 0.5446639084559775, 0.5959392117033809, 0.6016216305575423, 0.5511936698625601, 0.5269439751064479, 0.46689294775536344, 0.4189071422392459, 0.5009982051381292, 0.5286396292005272, 0.5554250016981104, 0.5509525441080596, 0.5502809363941895, 0.5671144005137201, 0.5575260687374936, 0.525242327351804, 0.5058888450159847, 0.5135417111503767, 0.50656397231815, 0.523037718579325, 0.5315827130684809, 0.5614190992805025, 0.5786887904449064, 0.5901151341662934, 0.5617192761330136, 0.499004894421182, 0.44994984000836225, 0.42253817009765327, 0.4131796263525661, 0.46791860482188596, 0.49693202461349956, 0.5278326495750177, 0.546159323215497, 0.5610655380918278, 0.5787389445152646, 0.5464907385054815, 0.4744824548872253, 0.4422554022357223, 0.4625469658888267, 0.49164685978818196, 0.5230679120252227, 0.5273691337476806, 0.5381635355842327, 0.5617350874555949, 0.5965859566700904, 0.5870492447651379, 0.49618411479065094, 0.388080219664918, 0.3248199483521838, 0.31384425789835846, 0.4375946135104145, 0.41976242981850714, 0.4352934189548433, 0.45503087203500686, 0.4755632173445418, 0.4602421291980908, 0.41741443845782555, 0.33942461792668055, 0.3054981641167382, 0.347155041779484, 0.43867736840724403, 0.47424601451253945, 0.4675863865774301, 0.43559310452901007, 0.4515182899500043, 0.49031544998779975, 0.5123230727126421, 0.450069208564316, 0.32971546447952593, 0.2793632412424728, 0.26748752599436143, 0.5499846956726203, 0.5240751780255191, 0.5040900940895091, 0.465155689233437, 0.5321164524409764, 0.5435900295542129, 0.520921051464557, 0.45592797663069357, 0.40780543177597317, 0.4097135950608527, 0.448006713436422, 0.4857162883801638, 0.4901955214867216, 0.4875309402276498, 0.5112442830699389, 0.5533654468472008, 0.574196466208672, 0.5280044266265655, 0.5006860260947938, 0.47143129989561605, 0.45016577173143374, 0.5408376213315735, 0.5405774560448855, 0.5414359893955806, 0.5448672818526729, 0.5678602204569823, 0.5692331787555006, 0.5462308766291314, 0.49102466307712983, 0.4413385403608494, 0.4302272155328393, 0.4647249666351048, 0.5081406549106902, 0.5070454770001346, 0.5013250324700921, 0.5377287041678758, 0.5737283944409222, 0.5843351736965897, 0.5540398230204376, 0.5048068751661745, 0.5002413551933053, 0.4668590914011575, 0.3289002326786888, 0.29965409874572185, 0.2898559704129144, 0.31321916912842707, 0.33895310804310574, 0.3557849068624622, 0.35376229763341843, 0.29016270143736167, 0.26363360687952325, 0.30907835196929845, 0.3811346430789048, 0.35922276065427006, 0.3457380545474511, 0.3542571344389517, 0.3488773686528748, 0.35771064734330305, 0.3492789601101195, 0.2991216349187033, 0.22133748954728616, 0.17511943870664096, 0.14173099360973948, 0.3876903223551339, 0.4056247030929374, 0.4382783126515451, 0.4468419823034641, 0.49702747252394597, 0.47730557957633396, 0.44506606587939207, 0.3842191642239895, 0.3895752443516164, 0.4282054186145357, 0.48170229009712207, 0.48329302576883276, 0.4484315921347742, 0.42234854903053093, 0.44425619670361605, 0.4858856160755847, 0.49212165836802546, 0.4352523894065206, 0.28160044354023583, 0.22075927051448027, 0.21732551939031228, 0.5763587275791945, 0.5821884116969598, 0.6138209932263967, 0.6380852187061207, 0.6763198389650265, 0.664755932120755, 0.6279015372009724, 0.5970658110473591, 0.5943587899516068, 0.614992012034118, 0.6299847797574113, 0.6257408688845992, 0.5986458904227653, 0.5955860241751831, 0.6465638069556877, 0.6847241977954145, 0.6537367295343425, 0.6079713878545872, 0.5512649587842726, 0.4955528150094739, 0.4669918629702637, 0.6009323989670182, 0.5989649845467395, 0.6232839526677757, 0.6058138263126892, 0.6492087747186203, 0.6260161517126965, 0.6096260734262409, 0.5493403256637919, 0.5340611037191151, 0.5446858186906368, 0.5593580025836916, 0.599726511832551, 0.5888407776922104, 0.5698808728402099, 0.5888150082366165, 0.6161468787466254, 0.6031648146812527, 0.6070763984009896, 0.5669736456529332, 0.49834455546957396, 0.48184663429648045, 0.6067192087343363, 0.607649186389787, 0.6025122543414014, 0.6014165006105339, 0.630689870332952, 0.6242212809190197, 0.6033371221422396, 0.5531525710939783, 0.5086605342722901, 0.5098819745504954, 0.5263061319172943, 0.5650385064482176, 0.5652469173986009, 0.5526990717416312, 0.5738016634438609, 0.5824144415475762, 0.575231311462824, 0.575082032517202, 0.575493917301688, 0.5070487716701768, 0.46350722531029204, 0.34863272900286263, 0.3162544141636199, 0.30606582568769025, 0.36486801376091854, 0.44822061326616863, 0.48412069382647555, 0.48110610724862457, 0.4522531047615777, 0.4014603458638757, 0.38879565952947676, 0.34680528258205906, 0.3205583802045969, 0.3219046619180551, 0.3709334642032038, 0.41886955556879885, 0.43160957172379405, 0.43920950002522996, 0.4545424024593113, 0.42935790106210736, 0.3615518785732791, 0.4319082736658065, 0.3857029864490797, 0.31131672626636253, 0.2726803570815836, 0.3561010115628101, 0.4475613750474864, 0.4598909820323096, 0.4496897404683532, 0.42504460296082036, 0.4104580390129568, 0.41174715001429657, 0.37678468831222306, 0.33298554952765225, 0.31637493686197465, 0.37326968980637765, 0.4248511861697753, 0.4316615305509326, 0.42799999345279227, 0.43786430611488747, 0.4156832546355533, 0.3560033204184805, 0.40630687475540544, 0.37187024902899957, 0.29375798489321725, 0.25826963947276066, 0.3607201782085199, 0.4736363491752149, 0.43837282486644097, 0.43644375400827135, 0.41635281657486084, 0.44157396952116945, 0.4464965774362866, 0.42282607840079706, 0.4310293366611898, 0.41771574912603054, 0.4601233905125738, 0.48207419892312753, 0.5048114408648867, 0.5077122885757149, 0.5036494306809751, 0.4292214444065756, 0.34588164363434504, 0.3555241706244661, 0.2656628709976637, 0.1589393943716326, 0.15822346857154865, 0.29241549651335275, 0.4311619603679834, 0.4210487708371716, 0.40501769268314336, 0.3852156494893267, 0.4074060502469212, 0.40619914346253333, 0.3879821320485384, 0.4446172728262686, 0.4655222432384038, 0.5010017369431446, 0.47944420511835956, 0.450636523484795, 0.4707594692804172, 0.4570181726455938, 0.36895516822510804, 0.2496581289835114, 0.2559928139958724, 0.03353204891868238, 0.010512923326635736, 0.19260618695383833, 0.3749366050782875, 0.45020358444032954, 0.3998524642733154, 0.377671865932286, 0.3168518726815318, 0.3200962812304542, 0.33783539262879125, 0.338319746906886, 0.37200759857997256, 0.41692919150503865, 0.46421467049387166, 0.4689778657715082, 0.42029194935105185, 0.40747420570379445, 0.37030110200806116, 0.290015836492787, 0.22899975022739585, 0.23571374828700353, 0.37230735913210056, 0.4324354350885657, 0.4692795271785919, 0.47507348600077615, 0.4668783969389409, 0.46328682517342074, 0.4730640744829854, 0.45151795167257824, 0.44120793384011464, 0.4532201960366101, 0.4556672616142954, 0.4547704317132816, 0.4654849715718134, 0.5095009043188329, 0.5122344301567938, 0.47459900316963055, 0.4188044969680117, 0.3760864370624561, 0.3455916904041618, 0.3278028215376786, 0.2954276443245146, 0.2690374318027639, 0.34099716465869884, 0.40800329056551604, 0.46666002376636984, 0.46298920747492583, 0.4501682269325116, 0.4062235177178149, 0.339050665644384, 0.3151402099384507, 0.34749943301180475, 0.3971694339450679, 0.37757414791130534, 0.39204989876508656, 0.44720653351836026, 0.49257384441030944, 0.4830504923909722, 0.4072744974282234, 0.3022316848851082, 0.19753543357219355, 0.1843205656980616, 0.19497137775496423, 0.38641746664306487, 0.3650012099644869, 0.3708659259683864, 0.437081019410715, 0.45271197821361736, 0.3804976292965639, 0.3251290476807648, 0.3255131602601972, 0.3275680715684355, 0.34628332978582166, 0.3692319848956137, 0.38206130790663384, 0.38522148916124493, 0.37095926042167465, 0.40430991115609427, 0.42632562724474204, 0.3753065669553171, 0.36398989561487327, 0.32861780481311925, 0.2717843711570915, 0.2457704105221174, 0.43880698466147394, 0.41051803545823795, 0.38626527934594596, 0.36061974342797704, 0.39646440716028164, 0.41891507280578033, 0.40196638892206643, 0.36952874869212976, 0.36007255728617027, 0.3668079963731471, 0.3617078140262716, 0.37859603321757695, 0.38604097997423137, 0.377738460877558, 0.42092998609086607, 0.4554990151683626, 0.46332547110359373, 0.39736952514298585, 0.38934184000453215, 0.3374424711552051, 0.3044595062723691, 0.4533162747751314, 0.4183783941094618, 0.42822649094735277, 0.40491648530530094, 0.45918162368793497, 0.423778115521108, 0.40825714322977774, 0.3723563128924325, 0.3629141069591241, 0.378982489557943, 0.38719502147195034, 0.43313600400616253, 0.4168079995000795, 0.36355938797412196, 0.3970519552279703, 0.42646448518972835, 0.4550803208373519, 0.4132892886230941, 0.43768590929287593, 0.3926388694082428, 0.3696826976702211, NaN, NaN, NaN, NaN, NaN, NaN, NaN, NaN, NaN, NaN, NaN, NaN, NaN, NaN, NaN, NaN, NaN, NaN, NaN, NaN, NaN, NaN, NaN, NaN, NaN, NaN, NaN, NaN, NaN, NaN, NaN, NaN, NaN, NaN, NaN, NaN, NaN, NaN, NaN, NaN, NaN, NaN, NaN, NaN, NaN, NaN, NaN, NaN, NaN, NaN, NaN, NaN, NaN, NaN, NaN, NaN, NaN, NaN, NaN, NaN, NaN, NaN, NaN, NaN, NaN, NaN, NaN, NaN, NaN, NaN, NaN, NaN, NaN, NaN, NaN, NaN, NaN, NaN, NaN, NaN, NaN, NaN, NaN, NaN, NaN, NaN, NaN, NaN, NaN, NaN, NaN, NaN, NaN, NaN, NaN, NaN, NaN, NaN, NaN, NaN, NaN, NaN, NaN, NaN, NaN, 0.5756632877619701, 0.6113091013786173, 0.6651352803519788, 0.7148511227178046, 0.7464843274898253, 0.7395520779189775, 0.7093894382243242, 0.6970388177374351, 0.7082237037005961, 0.7093663421170469, 0.6737062398991696, 0.6537486480878193, 0.6528206335092644, 0.691289703239395, 0.7329388287527573, 0.7644172826259678, 0.7565602200521244, 0.7206304713753482, 0.6966742824744143, 0.6735901651205315, 0.6605228136242453, 0.6172598209329133, 0.6578397267045772, 0.7089061806447392, 0.7567375348572543, 0.7938183904969726, 0.8029379643346919, 0.7807169719438941, 0.7622052903861423, 0.7530360139509727, 0.7329912325168179, 0.6871919699372129, 0.6760652097225173, 0.686747111284648, 0.7313645284749626, 0.7866801807500103, 0.8354052044397247, 0.8430340977274422, 0.8027482576793638, 0.7556752570848174, 0.7153248771464196, 0.6961580932183299, 0.6457111569158519, 0.6936901589943348, 0.7367139948071464, 0.7684919291010768, 0.7993632562611104, 0.812863840551628, 0.7976075886376768, 0.7784605820400272, 0.7627547694985953, 0.7251365765392349, 0.6856835367425563, 0.6971342240510511, 0.7142699236744614, 0.75596055227695, 0.8049706588007944, 0.8455582676942488, 0.8481440977084928, 0.8160345589178963, 0.7646076471034, 0.7153185857434755, 0.6762361379757891, 0.4113239125728632, 0.4736414848175458, 0.5125834405104077, 0.5400648853137598, 0.5507135665265982, 0.5444912947719246, 0.5287292602081519, 0.5202892910246787, 0.5189217964848142, 0.4820065850578746, 0.4601687522356664, 0.46490937687601436, 0.4717453931299331, 0.49335248282084004, 0.5346458540034473, 0.5484452123903152, 0.5598131745487345, 0.5422767778830049, 0.5033645588468393, 0.44879292254641245, 0.39468316669735937, 0.31602878269552603, 0.35572431403152127, 0.3927966057515129, 0.41306372101850775, 0.4010153685693447, 0.38338195010374393, 0.3634331674517039, 0.31987519696519545, 0.2908693755213241, 0.273482338864866, 0.27299321452292225, 0.267241878141198, 0.32109492733775247, 0.35681759659537987, 0.37051670646726464, 0.35730697423030683, 0.36003632467349644, 0.35024902397135865, 0.3443361334523344, 0.3656691357401544, 0.3867465356830787, 0.2797981535561109, 0.34118683524639126, 0.42491394652088776, 0.48105985828112363, 0.5056888353568444, 0.5124533686712929, 0.4762823663226014, 0.421586768805475, 0.4120227881448057, 0.43923336701606686, 0.4715532296897945, 0.4593502332432616, 0.44332457360843786, 0.4512817683795686, 0.5128100652103784, 0.5467830468693485, 0.5533002271482446, 0.46239640028297246, 0.3174876446484553, 0.22446911207924022, 0.166610655195506, 0.24501036326463374, 0.2694394238139696, 0.4103280163399858, 0.4497656744144803, 0.4837099413632464, 0.47545429330102856, 0.42552807719209773, 0.36668681351907445, 0.34981235972661157, 0.39647339458297554, 0.4523504065186596, 0.443038469981523, 0.4116099401240924, 0.40850108690523407, 0.4720797883784767, 0.5089597519096019, 0.5175470833463364, 0.4592500804002902, 0.28562351123901875, 0.12287942857303387, 0.06076778084397074, 0.4177807961870256, 0.40583792798801716, 0.4654416475274156, 0.5079269205813457, 0.5327575679365797, 0.48847561673624135, 0.43786588553084144, 0.378986251758019, 0.4175621933210449, 0.45250985639366353, 0.4846479328106765, 0.46035787873719186, 0.4120852046753319, 0.39276619089125026, 0.42213778480508635, 0.4789352363275806, 0.47043582953170954, 0.4565817968999376, 0.3605128698854898, 0.23476656181973163, 0.19400256175379046, 0.5369524864255274, 0.5411859638857213, 0.5385957687408898, 0.5556678132294982, 0.5701610362586882, 0.5270884110129186, 0.4842121685683482, 0.4466123054745276, 0.44623241056139334, 0.44950171730175226, 0.47714880419000966, 0.5023256762140523, 0.5273903634568352, 0.5211405618109547, 0.5449730419208197, 0.5642432935485162, 0.5788185818740995, 0.5738905498473135, 0.49840495379814304, 0.4127648457477082, 0.40514986677915227, 0.548501128226622, 0.5546660064001709, 0.5729493041947924, 0.597547248410874, 0.5929552603581555, 0.5310357081488314, 0.49188240103645325, 0.45426855030187474, 0.446338434514255, 0.4550916668492432, 0.46441844628170986, 0.4960312144550261, 0.5173794103392673, 0.5647309832643566, 0.5993009409404094, 0.5813540731150022, 0.573504904898412, 0.5648979391257727, 0.5417151263210035, 0.47746745300264043, 0.44736454135737624, 0.2967682905519451, 0.3996972454534117, 0.4542342117230422, 0.478576200089563, 0.48536113677412424, 0.4569509937151508, 0.4100830660911294, 0.3692149551122241, 0.3676243248676076, 0.3520673488645653, 0.34163319910167955, 0.374182539265963, 0.43352771853262995, 0.45100797861307995, 0.45954657594495424, 0.4373520950742778, 0.3745195634683692, 0.3348136522530264, 0.3221229918460326, 0.21309081458675314, 0.148107068169604, 0.34250345035862567, 0.3529597591693519, 0.27673944440765696, 0.33644251969073286, 0.3911588363057099, 0.3679348728176665, 0.26768201077659104, 0.17974851712909795, 0.15449335314315596, 0.2166605645781355, 0.17170678468876294, 0.17336321869604876, 0.1571208197141295, 0.17447692050332986, 0.26693096308217557, 0.34056160703094474, 0.29410159200935676, 0.23249381906843905, 0.1905920790082912, 0.20762092097449908, 0.2739936399900703, 0.2638318700567056, 0.2880704884732988, 0.37778010262464723, 0.4469146728403939, 0.41864656081800466, 0.46875189055719885, 0.43585196148869787, 0.4281859772093041, 0.41077524740392063, 0.34466201789680034, 0.31774398615959654, 0.3258887366242667, 0.38451879915848963, 0.39887503664432494, 0.42124917206216517, 0.43405735924911376, 0.41641486468894173, 0.44478370948738893, 0.38037193366446603, 0.3238278194194351, 0.3241810824778016, 0.22413315434949022, 0.2357701493587381, 0.25340508332771106, 0.33727044507489273, 0.3176330134169029, 0.16936897500870055, 0.11643100181871019, 0.16754633047603779, 0.1982157994758278, 0.22232088618682155, 0.1921996306605702, 0.1957082176749006, 0.27668880108800525, 0.28285481654245687, 0.2903699081838974, 0.2768592673897665, 0.283281413216523, 0.2843172257663496, 0.22597564260708639, 0.17836504267705902, 0.29572148228527667, 0.15638561118683147, 0.24885222584177338, 0.33641255168229817, 0.42151425820924365, 0.46437497842151865, 0.3743605790005639, 0.31509607926036265, 0.31804558447953796, 0.3325741698860717, 0.33159895309040255, 0.34194429087319994, 0.3830146589687206, 0.43133670064688384, 0.43841985004217376, 0.46316247800114646, 0.4782416805047053, 0.4551466806863772, 0.41160295939500713, 0.42418930988940823, 0.4241691673487731, 0.38710894194750683, 0.32489942483176754, 0.30765939574438694, 0.31407617304230645, 0.25615662036650694, 0.2539521849827487, 0.25122297160640683, 0.20371584587229352, 0.18226291319286633, 0.18705686151042064, 0.20317785119317977, 0.21206291673760447, 0.23359073537052683, 0.27748401723143234, 0.3090597354516903, 0.30711261315206073, 0.2663064858464063, 0.23099729963519883, 0.16556486963282283, 0.15459845586776144, 0.11176199277023607, 0.07067977364275958, 0.44994756054697616, 0.4509980533163346, 0.49788095213195604, 0.5455509710723702, 0.5036250543360504, 0.5194389562908515, 0.4572469034807043, 0.4365620310095151, 0.4667686546660532, 0.4433754132082184, 0.42866790758060785, 0.4044905840581194, 0.4751659922300411, 0.5458926345862933, 0.5618457281690743, 0.5789710888666528, 0.5258320403777347, 0.4601075956553802, 0.4633931736696125, 0.48277515340751403, 0.40254188449835515, 0.36688216560832393, 0.3698143766706588, 0.34450107449800055, 0.23828099839556477, 0.18505794152966332, 0.23707606511685697, 0.33351876605924285, 0.3910024392616523, 0.39325061987023036, 0.3556796291823913, 0.38769693778749326, 0.40343610020369225, 0.42876911858844236, 0.4368986927837965, 0.37178890013237864, 0.32873871596052706, 0.3488223359316709, 0.39161381763275416, 0.46559797608096926, 0.36849788401075456, 0.2495949735947839, 0.38382327842630026, 0.45220088077671783, 0.506711057790234, 0.34509081104288597, 0.2003544869363265, 0.20135405500332626, 0.3521442921828657, 0.427201083223429, 0.30962882742106806, 0.24836690722342974, 0.2673912452354367, 0.3823544301655725, 0.4199104645737657, 0.33288142357317924, 0.15913217806496333, 0.08199122491595848, 0.2140047824176055, 0.4206440442154763, 0.4333948393660972, 0.36342679082922835, 0.38631080990336614, 0.34515494635278515, 0.381815248567679, 0.4349358430386491, 0.47498615880498624, 0.44714897859350655, 0.40020789031475784, 0.41677875096149536, 0.4621382232465385, 0.44971653931661193, 0.3461782686773005, 0.3324193615815531, 0.4130553599430451, 0.41463568726517663, 0.44545667136448236, 0.49604361321382784, 0.44830494099892726, 0.4410650568045832, 0.4321256319264963, 0.4779905150923619, 0.4901986717591815, 0.3673014013679416, 0.3178710884661905, 0.3659075284036188, 0.4343393495878656, 0.4818909005107239, 0.47973106290745726, 0.48570364182283593, 0.4809989933859877, 0.4420314331931365, 0.4220756045990688, 0.44560369667805144, 0.47879926106700427, 0.4684352344086854, 0.4553674882873185, 0.45945196301560887, 0.4753402512347456, 0.49055998132248296, 0.49672510900817785, 0.43650897750807993, 0.3135711936854546, 0.23447715364001742, 0.21133238250380626, 0.3292317630325748, 0.3913243699764924, 0.4765463032896732, 0.5102248108064164, 0.5200556587750059, 0.5031913772230876, 0.5075090346205663, 0.4499071812015377, 0.4328948084689729, 0.46004839598044694, 0.5136366756156662, 0.5268658506026591, 0.5207307325834148, 0.5022176695499748, 0.510193078054414, 0.5300560535254426, 0.5481984585493194, 0.49714574157577546, 0.3339663143968605, 0.20993563059346165, 0.18816987354947676, 0.43075541399258926, 0.45523808054370324, 0.5231572099534377, 0.5532866408655019, 0.5342130329868234, 0.5017593967069076, 0.49599532571787647, 0.4514375489682266, 0.4538005365048527, 0.4662900508167614, 0.5381053537845433, 0.5466544109649685, 0.541573035833552, 0.5063690568494827, 0.5078986553978201, 0.49830573745040824, 0.48525979076487796, 0.48613903837146083, 0.4090849067873951, 0.2875828875536195, 0.26409822821695944, 0.5100313853882604, 0.5106967594897107, 0.5581401878660048, 0.566098392424425, 0.5708860336841631, 0.5240940915609004, 0.507499648117136, 0.47394074904755074, 0.4532161608326736, 0.44548673899525804, 0.47082966216318833, 0.5255080304024715, 0.5490984031167513, 0.5568673566578813, 0.5527495230227863, 0.5589166782234323, 0.5760266960278926, 0.5858817904470237, 0.5226179426197944, 0.4380258036842076, 0.43408299609038814, 0.5381813434201075, 0.5243804298591939, 0.5801134311001899, 0.6032655195740539, 0.5935072200658968, 0.5628104224841827, 0.514826553713383, 0.4769945856014207, 0.4398321078806221, 0.4371691571247742, 0.47352199477582513, 0.5082688377587955, 0.5340938830293975, 0.5418302277492482, 0.5754282501675044, 0.5667842593348671, 0.5781831716735806, 0.5609845730647817, 0.533897576154243, 0.48993187973302343, 0.4463719886029486, 0.3655024570715077, 0.4394892643053665, 0.5102001523683117, 0.5447350329243624, 0.5253045994905152, 0.5356245107556683, 0.5190396545926336, 0.47702552956116356, 0.4521221212965809, 0.4765401952856655, 0.5229865723719102, 0.531660207794889, 0.525558390990617, 0.5392577231679803, 0.5774074260738296, 0.5741287951900087, 0.5840489962996466, 0.5129750117681804, 0.4019572105076818, 0.26416286561185126, 0.19270282145297882, 0.3495932346496356, 0.4094936962181272, 0.4937613014792109, 0.5389518121932377, 0.5346009246458037, 0.5249671196379605, 0.509936836578356, 0.4481970859811862, 0.41833523888526347, 0.4450244155572304, 0.5049002474233693, 0.531072496715989, 0.5139558939044966, 0.48202380319530447, 0.5342159682859069, 0.5551129199807585, 0.5717202691576677, 0.5177488732948549, 0.3898331024006603, 0.2084347846490419, 0.12102200569031425, 0.5086622277781185, 0.5088098605183858, 0.5092287472484446, 0.5392854538099041, 0.5491553151601293, 0.49822561027380263, 0.45834085540951564, 0.44203276857660706, 0.4515242643951844, 0.4777682555803045, 0.5103770200879706, 0.52576565322597, 0.4612521484621764, 0.4594267164449449, 0.499580358910036, 0.5352608832529928, 0.5358044986968293, 0.5143525920845015, 0.4597407859342001, 0.3270682963071008, 0.2893750035790681, 0.5714823340024173, 0.5613494967212646, 0.5597999908287629, 0.5888587953436891, 0.5675374789264537, 0.49932794508828426, 0.443604817284982, 0.4161144703407661, 0.42666013887540205, 0.4544384382438046, 0.4973874616323682, 0.541938917198576, 0.5508827595439557, 0.5722771589495841, 0.5557749804583989, 0.5785021396356032, 0.5808589654048968, 0.5551637801850907, 0.5388433776420873, 0.4778364534470537, 0.42072655179451307, 0.5682371430312818, 0.5822726418530809, 0.5986869410701942, 0.625168248312566, 0.5888988786969487, 0.5363339687024041, 0.48719967410854964, 0.4767759766371577, 0.47639534299261227, 0.4753321719617883, 0.4910766554847978, 0.541119876357107, 0.5617693249559876, 0.5508543161278608, 0.5887710020626905, 0.6043969116689284, 0.6030525687901329, 0.6173344925888243, 0.5524877378859704, 0.47873430742957224, 0.4445021264696952, 0.5510825030597366, 0.5862900450895939, 0.6204756498226521, 0.6563776473351478, 0.6787341750284499, 0.6923561687851006, 0.6702533061321055, 0.6392486268829687, 0.6337583626245897, 0.6258754938281444, 0.6061373860915767, 0.6077952450022465, 0.6158718352665681, 0.6625185740090085, 0.6935658379860108, 0.7188371731530993, 0.688216702065079, 0.6176299614078805, 0.5698197624030127, 0.5338472018810493, 0.4975450446345845, 0.5874286457152698, 0.6302875705705111, 0.6682654323215608, 0.7063782387738132, 0.7399483669767962, 0.7571114824597068, 0.7360157049966496, 0.6963530106845978, 0.680786466150783, 0.659035692602043, 0.6408269478630253, 0.6494832315747248, 0.6518084540719831, 0.6923546013448847, 0.7325982394936527, 0.7703197888312282, 0.7717082828517096, 0.6996690221820805, 0.6306281611672504, 0.5875052289453624, 0.5586996856735368, 0.4525297282540275, 0.500960863150014, 0.5730097415565442, 0.6204080340486724, 0.6640198272214956, 0.6711730394478822, 0.6385974812991787, 0.553461111178796, 0.5069008176335457, 0.5183787060916161, 0.5495197436386878, 0.5658235995186551, 0.574025460740841, 0.5932697383285939, 0.6382054370993927, 0.6795317222656052, 0.6874363315294816, 0.6496442949412241, 0.528155501526867, 0.42925213915721533, 0.37440863116043976, 0.3393408310821823, 0.3753053485322414, 0.4420616294014953, 0.4451205231987781, 0.47742803647577603, 0.45683116058165013, 0.4279671661656753, 0.36024314823525244, 0.3254334396450769, 0.32534153470080074, 0.3618971570473573, 0.4186759246190993, 0.4343674310678445, 0.4421428884033631, 0.4644636226333998, 0.488556214809002, 0.510967247930325, 0.47370782496513747, 0.4392805403681663, 0.39152354003192813, 0.36092974668410077, 0.4790688480733516, 0.5034471662497988, 0.5089629582425561, 0.506891592997956, 0.5147759780614654, 0.5073730330653423, 0.4820156759477908, 0.4503832701212065, 0.35985092764342463, 0.3352534003636272, 0.36814786834194596, 0.4486980882258766, 0.5079284763777571, 0.5059911062586937, 0.5001968436362615, 0.5170018737392545, 0.5476872722379031, 0.5497215414985024, 0.4868738147359045, 0.4643188437547367, 0.4357219407873694, 0.3864375805968252, 0.4089962518074087, 0.4827886596429822, 0.50218875137573, 0.5313005636820662, 0.5427972614546163, 0.5252896155283734, 0.4590777986967055, 0.4378304394631263, 0.4671091991856658, 0.5082489085108628, 0.5138109231868236, 0.4994202365070008, 0.5264925631726908, 0.5546300558774625, 0.5656294476579886, 0.5533299432157355, 0.4538335049147111, 0.3453075065121404, 0.22414890440725407, 0.1773331309718304, 0.35636909112246584, 0.36720403534597573, 0.433843351847704, 0.46741342135509345, 0.5155952564484221, 0.5123787478768522, 0.488957402163754, 0.4169604391970397, 0.38034199237459004, 0.42868712928643676, 0.5035050186283403, 0.5145051507106426, 0.4755088759907827, 0.47337554050897657, 0.5155835944080954, 0.5506112660478079, 0.5450777175972201, 0.4664309984216924, 0.3386123266471834, 0.12654242880735442, 0.03825133286362435, 0.4778597390289051, 0.48727000239595253, 0.47256953271275404, 0.4780087165705168, 0.5544386251522923, 0.5280920063547001, 0.47438728353825654, 0.44126846449760226, 0.4487168116093728, 0.4843903394829498, 0.5529687732103818, 0.5385390319423299, 0.51680662190744, 0.5063907243515617, 0.5494392142335223, 0.5675758198982541, 0.5655830552501517, 0.5432252012612722, 0.45056517964540266, 0.3357433051233331, 0.25937588722398586, 0.5519659777607578, 0.5332133031834659, 0.5564958629154129, 0.5199120623003466, 0.5373577989300156, 0.4851880040883406, 0.4301683284413336, 0.3974777371616156, 0.3917409180978866, 0.4134924445534529, 0.4970630053443943, 0.5578512307084739, 0.5517046269232725, 0.5180234759783681, 0.5057647081054506, 0.5539722010964346, 0.5302269821133262, 0.5053136156426972, 0.4566662847358396, 0.46028752078145724, 0.4043307077719192, 0.5705545544940905, 0.5735931477066246, 0.6025099635798982, 0.5874486784356859, 0.5875858436420448, 0.5451817069012639, 0.5074772139044416, 0.46545036703882237, 0.4386621512927969, 0.45967457917321414, 0.4899203360272768, 0.5568052205854188, 0.5477485319930491, 0.5494469333997173, 0.5878877643090828, 0.6087391474498373, 0.6093294286605498, 0.5262532898704048, 0.5332300669275194, 0.4635314176761943, 0.4360748436353101, 0.323760720587928, 0.3355703687328376, 0.3428235023013726, 0.3019854582920996, 0.26846200307207935, 0.27149918945081053, 0.315764451223531, 0.3424521501638106, 0.3371968770170099, 0.30706375477404185, 0.3428556091211156, 0.37832463012316514, 0.39599711208221766, 0.38721857974793694, 0.3778345448382755, 0.3647641063866494, 0.3361859226916429, 0.3464770873445622, 0.35856400727396126, 0.35425934171070333, 0.3441002589131606, 0.3982314608452991, 0.43459599744156063, 0.4652053737136437, 0.496690315505312, 0.5036684914962771, 0.5075403585477325, 0.4982803779767035, 0.46437870104312573, 0.4235541783238013, 0.4103737146495547, 0.4140169968538384, 0.44110814302299517, 0.4625709393127799, 0.4805242600554959, 0.49468083758325726, 0.5200624241092083, 0.49136222673667346, 0.4261687058037641, 0.3679468517625644, 0.3207357400722376, 0.3023205902826613, 0.2949310372017702, 0.28767643113564023, 0.35032672107438856, 0.4124186733400949, 0.4889957640829627, 0.524710132838589, 0.46529768614205286, 0.3360178311490097, 0.2868583460759728, 0.3309389991415779, 0.3753035305164866, 0.37685539987002153, 0.3627215849738596, 0.3730617920307039, 0.4455895259787218, 0.5184944565700941, 0.5064317015252159, 0.38119711007742535, 0.238668664949882, 0.1986316848901444, 0.18426305001074972, 0.4062325736625503, 0.41856855256962705, 0.43238126930780935, 0.39654058387293556, 0.3710644731516837, 0.2997533497803432, 0.28085515078606604, 0.27462088107648497, 0.29556290498656457, 0.2921780921089253, 0.26001217646274777, 0.2840572207112181, 0.32975188800099214, 0.3612312784996541, 0.3411545428141863, 0.3288400902384212, 0.34376136132377727, 0.3415737313128422, 0.3816974834567109, 0.408795631978876, 0.3972973132789567, 0.502094135647792, 0.5324181355295585, 0.544373764374804, 0.5316678278015159, 0.5286368650068858, 0.4665569669535704, 0.4374952931884652, 0.4152252840474573, 0.39230964158994636, 0.39207735304783997, 0.39324607447858767, 0.4056022676897513, 0.45278810256779517, 0.4621807019618951, 0.47242337483715735, 0.476639413170642, 0.4708467141466848, 0.49873942739849536, 0.493276607507466, 0.49090143296219774, 0.4760234590222192, 0.34398543968415035, 0.33937876723522825, 0.3464837629106204, 0.3630444689391033, 0.2897233208050179, 0.34024389640877306, 0.35083773306121235, 0.3472126880525488, 0.3783480664008822, 0.34133948304962225, 0.3442645777806559, 0.3367681210466836, 0.33957598555013635, 0.34013428465061973, 0.34865136681142167, 0.4136127729924527, 0.38967466873291695, 0.34709379173578986, 0.3546464969208982, 0.39656315801996017, 0.4190223585946945, 0.4956113778352594, 0.4370959027420711, 0.3899675475025953, 0.3989087825467103, 0.4374484594592729, 0.460420401512249, 0.46578478903638193, 0.4641341605179947, 0.48060317970530675, 0.4954562031336971, 0.4496012436347394, 0.3945381613827724, 0.39308726791363996, 0.4190574067173623, 0.44093343179131533, 0.451311609182469, 0.445150562056519, 0.48308595323821424, 0.5052694460929761, 0.5406962807526595, 0.5514518029749857, 0.3514251314811892, 0.3207634608768968, 0.35086112148585963, 0.3656117018207708, 0.4144440784397747, 0.40486368747125423, 0.406256635488691, 0.3819612960316098, 0.3965040074213555, 0.42276113750440264, 0.40546019546232215, 0.37040885241062915, 0.3719782076370006, 0.3773578371658154, 0.414806450264715, 0.4120257385414042, 0.41592995997262805, 0.44048772044311024, 0.46197831877108536, 0.472862594965578, 0.4570230696500122, 0.28027008555491645, 0.2961376893031436, 0.34247796192463503, 0.3838077270842602, 0.46247688564289485, 0.4691626249362162, 0.46393742133061355, 0.3946193655195112, 0.42757909609515216, 0.44731459635388204, 0.43955190915954206, 0.44455256186329395, 0.4586670213215841, 0.47315952307128134, 0.4821109750231199, 0.4815427756497356, 0.4745304402638176, 0.5061452937074153, 0.4874609963485595, 0.47104776436994966, 0.4744783863645144, 0.20917435548253507, 0.23955640610741322, 0.3380145013945426, 0.3902005937092104, 0.4198604469526053, 0.41291487663905596, 0.3796053417668136, 0.33885892959916813, 0.3808627334385945, 0.40526265454215155, 0.4124160033537998, 0.4581067466712347, 0.47169461455255973, 0.4876869045099973, 0.47534423355774263, 0.43483814484784794, 0.42954986507502735, 0.4443324163716276, 0.37655701054918317, 0.33281720155189426, 0.35100595791563405, 0.4780224996376462, 0.4700568284498269, 0.49466472175652826, 0.46606523467203287, 0.46063125744441574, 0.4676941722402502, 0.4954606492049663, 0.5158378071704994, 0.49782085504662205, 0.5101220573503803, 0.5460056793530651, 0.5491535589757194, 0.5403045171080015, 0.5185401412791756, 0.5008856695048302, 0.5237773725520988, 0.539151913269076, 0.5295094998932048, 0.4937057199562916, 0.4528060058204914, 0.4104286786601992, 0.5115825401487414, 0.5308623474956792, 0.5232306788971586, 0.5404585277096907, 0.5576911329603399, 0.5852537856687445, 0.6054059354879554, 0.5723633252924655, 0.525322255138668, 0.5367644260242056, 0.5813993931223506, 0.6057847989429382, 0.5855264556033161, 0.5570482772048048, 0.548427672638592, 0.5764467305082268, 0.5975298472650652, 0.5728116517416003, 0.5147722727437243, 0.47499186665352666, 0.4489792376527906, 0.6657845625789462, 0.648193708915119, 0.6376328414611833, 0.6656943352489992, 0.7105981332119019, 0.7205571773263086, 0.7211823398656937, 0.6781659235312489, 0.6517500775214436, 0.6746248730046535, 0.6810560034109379, 0.6767046235504726, 0.6540062940078782, 0.6360613009420456, 0.6982970330986477, 0.7473228445118076, 0.7172181864993853, 0.7018853363793028, 0.653365612844116, 0.6230799693212952, 0.6096475842898599, 0.6373655057862996, 0.6463244832718232, 0.6285139906296903, 0.6051935936678808, 0.6627585631665084, 0.6723266617132354, 0.6706665876214944, 0.6558408863522907, 0.6303412798963526, 0.6262396966245617, 0.6283822712432663, 0.6572536561374531, 0.6447430131739164, 0.6083391725389614, 0.6449915363081454, 0.6784013940267664, 0.6701756810935747, 0.6934694296791007, 0.6585663250202414, 0.6107440507182063, 0.5855799277658693, 0.5421653734372746, 0.6049844779475642, 0.6057334096012856, 0.5791828403152972, 0.6021546423742904, 0.5624880398353683, 0.5150911419911229, 0.5480272033697454, 0.5412419155236626, 0.5008841081454067, 0.4830620242693519, 0.5139498404771741, 0.5974051235024359, 0.559904157637976, 0.5741690444878816, 0.5972031698858503, 0.5359814705281825, 0.5905166734338023, 0.5801026874203148, 0.5274940720942211, 0.4946424188829624, NaN, NaN, NaN, NaN, NaN, NaN, NaN, NaN, NaN, NaN, NaN, NaN, NaN, NaN, NaN, NaN, NaN, NaN, NaN, NaN, NaN, NaN, NaN, NaN, NaN, NaN, NaN, NaN, NaN, NaN, NaN, NaN, NaN, NaN, NaN, NaN, NaN, NaN, NaN, NaN, NaN, NaN, NaN, NaN, NaN, NaN, NaN, NaN, NaN, NaN, NaN, NaN, NaN, NaN, NaN, NaN, NaN, NaN, NaN, NaN, NaN, NaN, NaN, NaN, NaN, NaN, NaN, NaN, NaN, NaN, NaN, NaN, NaN, NaN, NaN, NaN, NaN, NaN, NaN, NaN, NaN, NaN, NaN, NaN, NaN, NaN, NaN, NaN, NaN, NaN, NaN, NaN, NaN, NaN, NaN, NaN, NaN, NaN, NaN, NaN, NaN, NaN, NaN, NaN, NaN, 0.4565919913611661, 0.47317424577269684, 0.4816638474840537, 0.5401281178914434, 0.5709054290012915, 0.5759598651770592, 0.5439735134952639, 0.4969330832432458, 0.4678443719157513, 0.4791131858568116, 0.5179847559998741, 0.5171464724946023, 0.5386889047641726, 0.5604959745634148, 0.6034383572452752, 0.5934361061275059, 0.5609501801195977, 0.4607516759709426, 0.3551272385608811, 0.2478372288508571, 0.178018400711394, 0.42074726912598015, 0.4547102903121156, 0.5322126898395346, 0.5482857825040979, 0.5715728353972415, 0.5631665818639745, 0.5286837107078295, 0.4942559608263805, 0.4878991338764003, 0.5220913517002469, 0.5533907813263718, 0.5976681206660992, 0.6029094314091423, 0.5996733420753724, 0.6241180796040083, 0.5943751869437053, 0.553534509015959, 0.4711929410511586, 0.3853904590826472, 0.25287664234335466, 0.10420054813231273, 0.35273403802106895, 0.3686369331663704, 0.4151180637625854, 0.44477747281334507, 0.4730696503309575, 0.45258116020241335, 0.3955179995536303, 0.38449365507205935, 0.3694978996213592, 0.477743019791736, 0.5185051204819985, 0.5352958403149745, 0.5060842590248431, 0.4965575932353278, 0.5036136850729537, 0.5227657119136754, 0.4968127141473048, 0.4384633277158434, 0.31323822168395316, 0.17893595666313947, 0.11363097269677083, 0.42821556158759616, 0.39237061243488713, 0.3971293148693071, 0.4847120595842927, 0.4766833580589868, 0.4161524911893365, 0.3310138315035038, 0.3028811976448664, 0.3539986162242799, 0.4008655455665811, 0.44274792335524, 0.47610985024993735, 0.5135612462294459, 0.534139368617252, 0.5250595469034276, 0.5117235139433202, 0.5063778018036291, 0.48511042622220213, 0.4281248759746487, 0.3691520592824314, 0.35568736844917676, 0.48569757370134664, 0.4920709891549221, 0.5233067260039207, 0.5123858693833169, 0.4976987715429638, 0.43700276480285477, 0.39095200757844956, 0.3671344724920528, 0.37368727790367884, 0.3587667609260896, 0.39099169845910936, 0.4205693016630325, 0.4576464965972612, 0.45036642548627226, 0.496608660209584, 0.4561502139723048, 0.4326853476162468, 0.455940857234473, 0.46292868367579376, 0.43816865360848095, 0.4115038281817825, 0.4101184048267666, 0.43415015521328915, 0.5044428836250505, 0.5111788049727232, 0.5046287537257402, 0.5228276338626272, 0.5177083243541756, 0.46617065887703096, 0.4535996652744808, 0.4731899125752524, 0.49493500036158744, 0.49716083866781924, 0.5008824181876015, 0.5332379856137168, 0.5583276341923155, 0.5568737826181746, 0.5525750955164701, 0.4667740581739238, 0.3702282978264671, 0.26225030577495223, 0.2183097445928782, 0.4211718366052267, 0.45456565693176443, 0.5719610471462266, 0.568654668071576, 0.580925095591113, 0.5526434208697864, 0.5317848569947787, 0.47449567989544655, 0.4326889893736752, 0.4659333849514914, 0.519626553942375, 0.568800256802487, 0.5307819002725246, 0.5183024177593948, 0.5391668065499219, 0.548039122329154, 0.5669914828840835, 0.5367003054290771, 0.403422848409306, 0.3057111647973355, 0.2289931362952219, 0.5516293046589003, 0.5587384095389033, 0.5512499593634241, 0.5587980389739837, 0.5658908971138368, 0.5330419307783562, 0.4750689911184864, 0.42790365060472657, 0.45481283158180635, 0.5043218741549221, 0.5171140026622167, 0.5727684480237999, 0.5914304879828081, 0.5654422864573072, 0.5577385373719493, 0.598412766160012, 0.59460587234203, 0.5696611107363789, 0.4925215464942769, 0.43609632268105636, 0.28966955852005266, 0.6022977335504176, 0.5938037393289017, 0.6281892609420318, 0.6717038781594514, 0.6408916250496642, 0.605117331105522, 0.5546693401880443, 0.5249691667921835, 0.5243921433299692, 0.5424881381701958, 0.5588122668719595, 0.5827067716895051, 0.5953485371349662, 0.6032615363354168, 0.6128615489486182, 0.6525919549512176, 0.6506016505386931, 0.6358359993760503, 0.583734195878883, 0.5600818869010191, 0.5046296673063, 0.5614430504090356, 0.6088156549595687, 0.6012528213951904, 0.6348547214643641, 0.6267079363888538, 0.5839255280452643, 0.5524251256041088, 0.5200902105842368, 0.485265150178271, 0.5034125452544823, 0.5240925514601178, 0.5501020949319411, 0.5594188956617825, 0.5503369717012145, 0.5990940134952486, 0.6006598814572063, 0.6225635932142749, 0.6066528815245443, 0.5360134744332471, 0.4428992748307849, 0.4447738339575811, 0.40217719840971733, 0.4478071369649685, 0.5383152203531355, 0.58443996102672, 0.6027300809799683, 0.6345225194693419, 0.6081871533242581, 0.5457379272020344, 0.5082932915284225, 0.5372599421959782, 0.5626724680316446, 0.5628276906618789, 0.553917892986574, 0.5660923650468692, 0.6004201665180776, 0.6108989509613851, 0.6279824171425108, 0.5622671111797902, 0.4486799857291786, 0.3477417111815873, 0.31880075438522887, 0.3966858609186842, 0.4469616376921794, 0.5414475768322546, 0.6013434485700839, 0.6239841280644446, 0.6467122789694909, 0.6281346126311311, 0.5536882523326676, 0.5077366597113907, 0.5312229512471435, 0.5607465077908732, 0.570449541164701, 0.563072280520136, 0.5646308263796749, 0.6055511506699998, 0.618739333741321, 0.6344454681259607, 0.5894276961100693, 0.46219092451981353, 0.3022650604345632, 0.23545177129406678, 0.44818935502330864, 0.4961607421508429, 0.5565734569431628, 0.5557410366537401, 0.585921021563954, 0.6030144647206767, 0.5968535277522959, 0.5323202701698667, 0.4857335435739693, 0.48353925507475315, 0.5141888540511574, 0.5438788190425322, 0.520703557558198, 0.5136767984445916, 0.544832522194438, 0.5554071438974486, 0.5771173820776369, 0.5740724153899468, 0.48104017357721324, 0.29331488359491786, 0.21205476118146765, 0.526150649687181, 0.5520478153131072, 0.5763539356739545, 0.5875353555641795, 0.6014539290243125, 0.5878106834400835, 0.5524940791311312, 0.5079863343924585, 0.4823158495613441, 0.43763841473665605, 0.4565448118449983, 0.5123086161736563, 0.5341324021023388, 0.5297772818335041, 0.5525494340439339, 0.5940626974341768, 0.6071632256539331, 0.6018103600747945, 0.5586677072923419, 0.41384794622651777, 0.3538820271392691, 0.5569406103043453, 0.5205801314361029, 0.5603680670596001, 0.593300088915428, 0.6070825931286071, 0.5887121040622817, 0.5462149422902031, 0.518115066975357, 0.4677688092122742, 0.42302509710948943, 0.4380321453438797, 0.4741177874421232, 0.5194778487282593, 0.5342456514723474, 0.5672373717584765, 0.5682418235139721, 0.5842980710146795, 0.5938549928015833, 0.5512162370145616, 0.4339597337031736, 0.37058305723287127, 0.38150351669421445, 0.4270443190463128, 0.522060534744267, 0.5336609039458774, 0.5180539207145696, 0.5267311683213889, 0.502533907417374, 0.4657749374567693, 0.45403600893855056, 0.45975453177751363, 0.49964272995968523, 0.5231525597061214, 0.5257862441149903, 0.5236695722849333, 0.5473960175613714, 0.5560183840407564, 0.5610859687015205, 0.5017901359401931, 0.3985093501577265, 0.21234502056822452, 0.16767564022851236, 0.40731658736711934, 0.43989714730857754, 0.5304298786328433, 0.5587576420349304, 0.55046417739884, 0.5388254261922862, 0.5254619817808864, 0.4814009839849837, 0.4584581335516707, 0.46533514626973144, 0.5440729443647679, 0.560977937261245, 0.5374335747590891, 0.5198783633342091, 0.5334655900090766, 0.5359400673553175, 0.5529640303948712, 0.5404945342153593, 0.4133587152681648, 0.19074143711246597, 0.08520923066483324, 0.48041314576032096, 0.4577873947111321, 0.512014569855729, 0.4871618564516517, 0.5074041812642293, 0.503832440056144, 0.4779261512404144, 0.4591683166662781, 0.46632295940904744, 0.4894866403544317, 0.530975051729026, 0.5312540555245255, 0.4968274251397353, 0.4581364822781591, 0.47638663864994607, 0.5048983890467407, 0.5259376146264736, 0.5415407446313398, 0.4591776059824282, 0.2785572910880035, 0.15200922255649252, 0.4956328904024181, 0.5086467566828078, 0.5106670128826963, 0.551968183238379, 0.5359938436790667, 0.4956000668399705, 0.47012251485426126, 0.44801788666276177, 0.45757732293447834, 0.4666123741831798, 0.4677152407450444, 0.49051188067913293, 0.51386360608123, 0.5124517228674672, 0.5351876475589161, 0.5111988608279883, 0.5081048278003578, 0.5062451647696663, 0.5503839755558566, 0.4165192190191393, 0.3662323415324879, 0.48538419875661565, 0.5375953286369377, 0.5025128760809904, 0.5303593370719942, 0.5495234328752057, 0.47100935954470907, 0.4269031327995035, 0.4170373308918028, 0.43147844337340135, 0.4156326100493009, 0.43223408980482114, 0.45333422048021355, 0.4693544024332857, 0.48673125953177876, 0.4980477917385171, 0.49522058043244166, 0.5065661541828548, 0.52315988737232, 0.5363205544039822, 0.45959205871151415, 0.4460962091259868, 0.5507800640993922, 0.6031530195596527, 0.6507403791085766, 0.6811957643706511, 0.688059090275542, 0.7000413786916783, 0.6847353614309948, 0.6549365768372677, 0.6412419621744194, 0.6176993510910107, 0.5955809783135506, 0.6134484741851236, 0.6255740781175333, 0.6681870277150603, 0.7079476569727237, 0.7258815828952551, 0.7072781891077473, 0.64669363197533, 0.5893037199218304, 0.5198990567819836, 0.47622826162374543, 0.44437726796676136, 0.5099055521232592, 0.5902231394187892, 0.645820869787488, 0.6745694623393127, 0.6882113204776379, 0.6590160329170338, 0.5921062830133696, 0.5615252545065285, 0.5414513842954582, 0.5409067877733841, 0.5628612180662658, 0.5715263779150233, 0.6162449276443435, 0.6763647626913468, 0.6991068128213266, 0.6855989535634184, 0.6024880532674041, 0.5090231358710662, 0.41746826708464535, 0.3704671357376094, 0.4897805741366992, 0.5014684990585234, 0.5368095172314294, 0.5493747086184967, 0.5335050358636324, 0.5134969840136675, 0.4750913359072041, 0.43467637087676, 0.4193211068073703, 0.4666285580200256, 0.49371340566738414, 0.5119331015024942, 0.5270291096555876, 0.5201338078254024, 0.5535774772367308, 0.5767589531114002, 0.5453830227347944, 0.5019217919872025, 0.44195014194280385, 0.3855503185632749, 0.35918900985955793, 0.5334642947488321, 0.5483950570623333, 0.5586687373850507, 0.588244861623749, 0.6168773171587172, 0.5995384170748623, 0.5223950691337198, 0.45973182337588026, 0.43265840163648583, 0.4322140330776763, 0.44321678999478403, 0.4976883169971156, 0.5157805515944408, 0.5400899570156409, 0.5616386242562218, 0.6156988862130505, 0.6050535672637333, 0.5677004639485865, 0.5284865623729469, 0.4851005771978677, 0.4373531199341139, 0.5535426586199432, 0.5727417170032699, 0.5678660228823043, 0.5998905618643533, 0.6292422804805199, 0.6128646011891432, 0.5610919516463284, 0.5186384830185606, 0.45551894061272813, 0.42676305742484677, 0.438706448993347, 0.4945142400954254, 0.5191729835902226, 0.4980202202489964, 0.5551073377493875, 0.5972478794259204, 0.6260192352765848, 0.5877728995884292, 0.5345462911258947, 0.46990485970217466, 0.4588311827419808, 0.6107212020975281, 0.6527347259459474, 0.7071797557842374, 0.7504547167673425, 0.7750455871265539, 0.7696992844285009, 0.7338908906744404, 0.7137318878846759, 0.7155710816642818, 0.6967342166721907, 0.6544503258358424, 0.6522235746947306, 0.6672222460710622, 0.7197854182428683, 0.771867905196126, 0.8091866292535207, 0.786228602224759, 0.715369689400929, 0.6821051344224044, 0.6581685089505871, 0.6458666528825792, 0.6008201629813263, 0.6548949107374944, 0.7059277321407067, 0.7527701489005942, 0.7853793129733456, 0.7988671000163517, 0.7724998607321828, 0.7364206206535715, 0.7224650647151365, 0.696235683525869, 0.6588207950687205, 0.6581052928259488, 0.6838650551687435, 0.7323106489179484, 0.7814147097151752, 0.8304657119131207, 0.8322942977708533, 0.7686077883340188, 0.6975318923421503, 0.6588472382358376, 0.6379807186638239, 0.5305686594103438, 0.5796769578980793, 0.6323418589703834, 0.6679957481808466, 0.7150108446553749, 0.7385551340181113, 0.714567578946009, 0.6561613789269942, 0.6139089517004553, 0.612597165045523, 0.6222751041900556, 0.639825428938083, 0.6407470067180923, 0.6471642324222732, 0.6918813663432188, 0.7508890088322449, 0.7632069456914744, 0.7089097223925859, 0.611924410157737, 0.5378394299715924, 0.49638008188787014, 0.31799309198018, 0.3380674462264937, 0.3763667108490989, 0.40753916358126735, 0.436640750371906, 0.44003657768164633, 0.40177933644037084, 0.32858763489373005, 0.2826183096064137, 0.2627076699862064, 0.30164620540979115, 0.33640708059994706, 0.3591500854679909, 0.371453773914932, 0.39711746475438503, 0.4343269588942544, 0.4610038291342695, 0.4179558793298522, 0.3462179723371601, 0.30243256009904873, 0.3003963109040382, 0.351126749585209, 0.34448434364653346, 0.3591990226762027, 0.3939308401614552, 0.43517692813018694, 0.4390524479169704, 0.4216993671852473, 0.37193212850478347, 0.3130821575852786, 0.28635419253945016, 0.30770177632201756, 0.36105324348520207, 0.3994287127741999, 0.39108879127275825, 0.41717974601046093, 0.4195028218158707, 0.46319728970002644, 0.45870053289398455, 0.42678855876650934, 0.39703761447861713, 0.37931519163130734, NaN, NaN, NaN, NaN, NaN, NaN, NaN, NaN, NaN, NaN, NaN, NaN, NaN, NaN, NaN, NaN, NaN, NaN, NaN, NaN, NaN, NaN, NaN, NaN, NaN, NaN, NaN, NaN, NaN, NaN, NaN, NaN, NaN, NaN, NaN, NaN, NaN, NaN, NaN, NaN, NaN, NaN, NaN, NaN, NaN, NaN, NaN, NaN, NaN, NaN, NaN, NaN, NaN, NaN, NaN, NaN, NaN, NaN, NaN, NaN, NaN, NaN, NaN, NaN, NaN, NaN, NaN, NaN, NaN, NaN, NaN, NaN, NaN, NaN, NaN, NaN, NaN, NaN, NaN, NaN, NaN, NaN, NaN, NaN, NaN, NaN, NaN, NaN, NaN, NaN, NaN, NaN, NaN, NaN, NaN, NaN, NaN, NaN, NaN, NaN, NaN, NaN, NaN, NaN, NaN, 0.45426985458308655, 0.4807191102707423, 0.5427717471110769, 0.5694929512663982, 0.5618515477411573, 0.5682227265200537, 0.5638478209830984, 0.535623547057693, 0.5190079251335978, 0.5201447855053976, 0.5532424254308324, 0.5604908444751582, 0.5568571724817235, 0.6042242845408841, 0.6306062432287715, 0.5986655973924817, 0.6027964196484158, 0.5634460658089551, 0.49240519963607804, 0.40582835242421456, 0.34337893209316794, 0.4463342313766319, 0.4828644331642688, 0.5441115138178277, 0.5520549581735108, 0.569650154772687, 0.5761710745659299, 0.560786484414208, 0.49694025742927306, 0.46997894068683976, 0.5007806168873629, 0.5326401199507792, 0.5261214955911719, 0.5326285929135358, 0.5506350840393356, 0.6037437784372011, 0.6022000305535491, 0.6012420357462438, 0.5088110172174234, 0.4057062333587849, 0.3157636480027966, 0.27098233468969124, 0.546008688477245, 0.590655631566861, 0.6420788570175218, 0.6695930599558273, 0.6915472138067612, 0.6512128396636643, 0.6191592176353068, 0.599227993283353, 0.6016002508184193, 0.596821922673943, 0.5872884568959477, 0.6028286411627304, 0.6203382924413823, 0.6420341462486456, 0.6969283747079588, 0.7157557978651773, 0.6992914671468238, 0.6472367769808894, 0.5889441320277087, 0.49933467756885, 0.4990158964687906, 0.560637121373936, 0.5739490403098728, 0.6074080232661561, 0.6509679271939277, 0.6754631308224549, 0.6351903873793895, 0.603921272304116, 0.5935138281852538, 0.611052263368982, 0.618524205039373, 0.6111718470131964, 0.6234198609512224, 0.6059282787458907, 0.6194172849260069, 0.6629091895276494, 0.6831925953669763, 0.6725508510486771, 0.6557163474906768, 0.5868866831269098, 0.5456814515202205, 0.5407638092361976, 0.5987203925404992, 0.588689467046636, 0.6251419155613381, 0.6562938146282645, 0.6512704156468305, 0.605670282269817, 0.5688673120354226, 0.5662068077757932, 0.5734079338492228, 0.5906523185240159, 0.5795814957431902, 0.6231523855404391, 0.6166405916539971, 0.6177103856161754, 0.6649848288810284, 0.6825747456217707, 0.6553996354252827, 0.6228190089523353, 0.5471961637256784, 0.47294845336082786, 0.4558894277465198, 0.5084562468584592, 0.4583357547731465, 0.38038783167577733, 0.3366467976939237, 0.38790530308544424, 0.4982783187357273, 0.5359600439332366, 0.5596759191692174, 0.5460913950948019, 0.4945513960154221, 0.4978781102938337, 0.493208939458091, 0.44591730873529895, 0.4271771646250469, 0.3890546575107669, 0.43445666474277067, 0.48815963657028566, 0.5726663196605761, 0.5834363109506465, 0.5633020972618245, 0.6168457511120224, 0.5266598192667549, 0.5578107408306137, 0.618056769071168, 0.6691620175874619, 0.7084888585751693, 0.7012495402596437, 0.653131388741518, 0.6317272545127842, 0.6548749744951607, 0.6640488681957276, 0.6409035954189105, 0.6017817121413974, 0.5957292594552042, 0.6434751833461141, 0.6923148811372792, 0.7173501081990619, 0.6898691037308776, 0.635340240186162, 0.6063336745462032, 0.6105083684977023, 0.6036269229395592, 0.44037666575898504, 0.37892900252809664, 0.3100116607288505, 0.2240679342521536, 0.22708647686480696, 0.14858181384145716, 0.16049388227588593, 0.15740617535719625, 0.2561863725493823, 0.3057518234549716, 0.32354709490465955, 0.30278563135550124, 0.2710812507153228, 0.2773541768601708, 0.2626723140774671, 0.20226234288339712, 0.1938120838093306, 0.22554064236330076, 0.23563768356864073, 0.263099974260813, 0.25645947409443365, 0.41942093854599966, 0.36922304243390763, 0.35273117507477586, 0.3667360934812809, 0.3937563357949358, 0.42191014588913817, 0.44961163294795714, 0.43283597544992247, 0.40017493439819374, 0.3443354547765187, 0.324321292037039, 0.35807515659686545, 0.363156294495164, 0.37666612121595805, 0.39884762370348675, 0.40652169608469474, 0.5011124363753305, 0.5145801283997555, 0.48742487654381983, 0.43385695313295725, 0.1630781189783118, 0.4677603730552412, 0.407487548204891, 0.42970807348136253, 0.41690172550270777, 0.4420896176957947, 0.432865405695451, 0.4501208198217946, 0.43939416657707175, 0.40833743598393324, 0.3754762238541674, 0.3736688554388474, 0.3829429168857435, 0.45347384318767964, 0.48803310782759723, 0.4984214302691321, 0.5073139818118564, 0.4683840869517071, 0.4319945968408851, 0.4204514565455536, 0.40102740875181014, 0.4112996656123153, 0.3437034385282379, 0.27465357859513156, 0.2983244411315616, 0.20506468688894586, 0.21388568576905514, 0.3683987793746402, 0.2949078943688177, 0.2649455959369284, 0.35430260648882395, 0.28860265493078646, 0.1861695160225395, 0.2510106508672021, 0.3133809638153361, 0.15865076025875444, 0.13432461166427948, 0.25525954081835023, 0.28548331830219326, 0.49376398860964066, 0.2849062669109684, 0.5188709811125061, 0.68206391336345, 0.3001780846671297, 0.28322699047240435, 0.29112935844439586, 0.10661969297748769, 0.19678804890399776, 0.14055237493717782, 0.2814496786866548, 0.2568949971984171, 0.24150287893036484, 0.240989727410529, 0.15131956649528006, 0.2314325766396877, 0.2558476027565619, 0.15854199790091836, -0.04977858852277929, 0.1543785702458753, 0.21680478139263576, 0.40492740032673813, 0.3197137373913599, 0.5716325471163326, 0.684503124456841, 0.2470607423772881, 0.24331502034115962, 0.32612988965419487, 0.4058061974141786, 0.40070619549791153, 0.28480536764103703, 0.31696373035253395, 0.3190993328447589, 0.32222992496916336, 0.33951922632907044, 0.25484275308897836, 0.3019546541459238, 0.3456882709560914, 0.2846936226348598, 0.2585221554786373, 0.2672259835482506, 0.2207646568161835, 0.4455340223202629, 0.40603668573698964, 0.459095308648113, 0.639468125286777, 0.31285468167121827, 0.2470164963870956, 0.1940683191070685, 0.16623266897712152, 0.4133809480585952, 0.2975646433160109, 0.27080213126747255, 0.21434881451088414, 0.20321920272090085, 0.23303072633979122, 0.2669542332545086, 0.2684826425858795, 0.2322481720802747, 0.10140019895810505, 0.20523450869660767, 0.3168023656453772, 0.2522452438944912, 0.2521021805503961, 0.24894617902519095, 0.5220757402235334, 0.7159921358543039, 0.3415898313017301, 0.2912450565099993, 0.14526107646974254, 0.17855368921348422, 0.2877083928131989, 0.24652393215110466, 0.20698133215475414, 0.1975383675840832, 0.14470100813863324, 0.1274027069690557, 0.22983634639027647, 0.2478561796221527, 0.2676370556613806, 0.06250932526974856, 0.21766125226384653, 0.2436477930206439, 0.1861037550768349, 0.14524557941175467, 0.24685859653609635, 0.5551601854589929, 0.7262944277549317, 0.3366391602796015, 0.3533194802878892, 0.3643854841431387, 0.4824915608325613, 0.5159421578695277, 0.4827528943497806, 0.44516643599486067, 0.40528332595825667, 0.3866839722578708, 0.40256235684369185, 0.37418643346842045, 0.36874022715097043, 0.4206548546455935, 0.45380183647886985, 0.5072926697707952, 0.5204521615980141, 0.4885589477763418, 0.4121704238929709, 0.30800269189377855, 0.2040604486589349, 0.18652110244627965, 0.5574276307015037, 0.579515328311322, 0.6421559364688472, 0.6852638032352887, 0.6926094924392814, 0.6435772053100626, 0.6445154522982496, 0.655474969161343, 0.6455810500758904, 0.6120727652390499, 0.573292912256778, 0.526917591285912, 0.5195057578087187, 0.62760261482186, 0.7094298606883053, 0.6959254340737983, 0.618350314463957, 0.5833274743006106, 0.597871710014321, 0.7100553423188974, 0.6781634507520836, 0.3870524562489027, 0.3967070135702506, 0.37997222176690915, 0.3688934937556874, 0.28398393199215716, 0.29870490832404256, 0.303727219150306, 0.28861505608194343, 0.31233164739066566, 0.3001034412872714, 0.33192920939233006, 0.39367846662699296, 0.39543375342105896, 0.4104254585737973, 0.3009007256711528, 0.23632342665319006, 0.30543449787346805, 0.3387711176236171, 0.39141799047571424, 0.29212277673991144, 0.10905492334375134, 0.43122600534254524, 0.46400676741108543, 0.4731569602887764, 0.4219472010546223, 0.3292336072512314, 0.30569219490270233, 0.3579512413698584, 0.3597892093285434, 0.33008365603000334, 0.32324031914325685, 0.32672251428848226, 0.37455086814860117, 0.41614634427118496, 0.3995165475098272, 0.3417482484949326, 0.3006109908356306, 0.329901777014582, 0.3840140834575144, 0.3496236271758352, 0.4227463547547722, 0.47024042467872185, 0.4403605547635191, 0.4797310543109037, 0.4833112347185385, 0.5007841249049649, 0.450093373206798, 0.35237630411860565, 0.3809137780777223, 0.41981572398735817, 0.418791292019946, 0.4096076793381737, 0.3801968335159028, 0.4071859676060812, 0.40780193215090293, 0.4115790738965088, 0.36194063404753374, 0.410449750965899, 0.4188338165041107, 0.41246863863906374, 0.4133251918972315, 0.47170675658509653, 0.3216002535694136, 0.24765775335941087, 0.3129034669376604, 0.38207312015726547, 0.40299065038396215, 0.34137742722454023, 0.3616750918471659, 0.4149879279823589, 0.4102220891079152, 0.4129056357619083, 0.4153992721900393, 0.4233544714520032, 0.42868895994423495, 0.44417151589453857, 0.4887629186440968, 0.464491817499018, 0.40552149153420686, 0.40613666687433025, 0.3890717529481158, 0.3764781069684001, 0.36269702889657474, 0.3518430513706596, 0.21682722079738034, 0.36017605868127, 0.3694297726872065, 0.4264760801641664, 0.46346982957243904, 0.46928042828956046, 0.48145836348215965, 0.4423567424044942, 0.40955968253928066, 0.3893841482316265, 0.4131229892305875, 0.3943729916286735, 0.40739361940403385, 0.4022572203824827, 0.46492747781438554, 0.5125168213553061, 0.525047789366669, 0.4455509874303419, 0.40840387981160764, 0.37925086325614366, 0.3231618248468177, 0.3358826705937864, 0.21037737300730056, 0.18327629214430372, 0.2483918688906473, 0.3134905597645469, 0.2883093088864157, 0.2364408315020572, 0.16697008227145127, 0.13400067016456316, 0.1811981427940462, 0.28497310889396954, 0.32139909417976964, 0.2749768654154993, 0.21152710220327592, 0.22901428019025344, 0.3370152977313336, 0.3707723696483418, 0.3070088489126305, 0.19399853759851535, 0.10508694391178885, 0.03678669194046301, 0.45482714688379844, 0.4557141190805681, 0.4189678633111021, 0.3988681230474162, 0.44134219421484344, 0.39972001531678997, 0.384510353858054, 0.4300460781667526, 0.44494801557204466, 0.4385128354711565, 0.41030181552257616, 0.41709013411235196, 0.4595189289851487, 0.4101549176346028, 0.4304537938467986, 0.4612186637106764, 0.3970837402004865, 0.4612712779897695, 0.4839616502997909, 0.43285763404694727, 0.39623766267529575, 0.4596301093687882, 0.4641724368103439, 0.4933284669466244, 0.530414053688302, 0.5463415923567525, 0.5158662168063659, 0.471000717258367, 0.43064153694926216, 0.3867870069135239, 0.38665236816607945, 0.40260618658226344, 0.41104098085500357, 0.3987910696758945, 0.436098468958191, 0.49577027829924436, 0.5167177079976109, 0.4779965789202419, 0.4141016504698541, 0.3915417909660843, 0.38955579316234784, 0.4338304175915272, NaN, NaN, NaN, NaN, NaN, NaN, NaN, NaN, NaN, NaN, NaN, NaN, NaN, NaN, NaN, NaN, NaN, NaN, NaN, NaN, NaN, NaN, NaN, NaN, NaN, NaN, NaN, NaN, NaN, NaN, NaN, NaN, NaN, NaN, NaN, NaN, NaN, NaN, NaN, NaN, NaN, NaN, NaN, NaN, NaN, NaN, NaN, NaN, NaN, NaN, NaN, NaN, NaN, NaN, NaN, NaN, NaN, NaN, NaN, NaN, NaN, NaN, NaN, NaN, NaN, NaN, NaN, NaN, NaN, NaN, NaN, NaN, NaN, NaN, NaN, NaN, NaN, NaN, NaN, NaN, NaN, NaN, NaN, NaN, NaN, NaN, NaN, NaN, NaN, NaN, NaN, NaN, NaN, NaN, NaN, NaN, NaN, NaN, NaN, NaN, NaN, NaN, NaN, NaN, NaN, 0.43893456067790343, 0.4466768902319987, 0.4535041775459981, 0.4054786464643502, 0.3565595848435958, 0.3482574576759306, 0.40559599632152105, 0.434703066078482, 0.4123413467289029, 0.40533638958888696, 0.4262281966639866, 0.4172168784079368, 0.4521736794209859, 0.4597126351587411, 0.4433327008192629, 0.42472878319374086, 0.40831385599787945, 0.4167502103852329, 0.38739251617781006, 0.3756985397242623, 0.3524035649756769, 0.5148166590723672, 0.5233727018407329, 0.5124963014680328, 0.5316912617114777, 0.5672253210399499, 0.5784033572717598, 0.5983810054684462, 0.5444187536150644, 0.52400678102607, 0.5567480345427628, 0.5266671168386208, 0.5299142150941485, 0.5169811714481102, 0.5082154389939006, 0.557568801928448, 0.5969244534099208, 0.5839258642148819, 0.5778702066644942, 0.53299252904371, 0.5469511686122379, 0.5467203254916496, 0.521184269776974, 0.5291211966713545, 0.463261003439418, 0.4701422690832373, 0.5660151493261403, 0.6104404854594171, 0.6137073453387472, 0.5459457259610369, 0.5058822130182092, 0.5585418096210917, 0.559789985444014, 0.5792608698853323, 0.5122064067529027, 0.4759217361344141, 0.5310989175973277, 0.5893139019617483, 0.6070619336483755, 0.6370814665667539, 0.5751689060124148, 0.5444423710288688, 0.534005963317192, 0.5735324154536156, 0.56082763343992, 0.555346874968013, 0.5803096231845326, 0.6419447786561842, 0.6620928446568551, 0.6624153860173299, 0.6103900239415004, 0.5904140513708589, 0.5605827166464904, 0.5535457993354852, 0.5887287588913993, 0.5763138188666693, 0.5719462350849195, 0.6262105194604388, 0.6779293196586923, 0.6697399675346208, 0.6362678191880909, 0.5959435170099022, 0.5643839021207049, 0.5426727422896314, 0.5873318790312037, 0.5838609463308019, 0.575092478429319, 0.5739118650956105, 0.5924202708822222, 0.6086893686031016, 0.6053935318059243, 0.5711080030180855, 0.5541697689471817, 0.5203734742422822, 0.5256493139774638, 0.5611042112162636, 0.5866835872473012, 0.5946615592449718, 0.597587719911838, 0.6027597741677462, 0.6131432035340838, 0.6184788970455547, 0.6061376882121288, 0.5451724613552893, 0.5044711479651655, 0.36756897587075776, 0.4115941485992052, 0.4304742924045253, 0.40901518358920247, 0.355345763181985, 0.36285231391801487, 0.38833917544227103, 0.4799806009100929, 0.47797881308733337, 0.4360550229248657, 0.4096097878047775, 0.40996611216337614, 0.47509269570096024, 0.5167898217406051, 0.4906683198042557, 0.48503071104792733, 0.4042762816954341, 0.4500662488626386, 0.5215103113297735, 0.4825520483926402, 0.36564852498136013, 0.2717148922540404, 0.3005839813008498, 0.34159048448821056, 0.36986130737378825, 0.33823990845961555, 0.30052674816899966, 0.30046437761183686, 0.38168809412794547, 0.3872312244641899, 0.3679345040223889, 0.3440099005282193, 0.3360581075376177, 0.37938914495423076, 0.4025999661493025, 0.4021121864834044, 0.3434472609230368, 0.34038656839063713, 0.380803724864694, 0.4164628946024167, 0.3371095833535411, 0.3229729630222554, 0.415229147175889, 0.4810468016555254, 0.5131901816190415, 0.485346385310122, 0.4711525682521995, 0.40978497049718826, 0.38029239749992955, 0.35247749764924746, 0.40928740737653097, 0.43139348723899085, 0.41313065898205165, 0.42337767236360574, 0.45202224856061557, 0.48718423743952266, 0.4854602226551868, 0.45728213169283094, 0.39436155374003856, 0.3948968554245104, 0.3764515046738162, 0.32314163026735754, 0.38340430874529713, 0.2360582664944688, 0.31715646908036876, 0.37374264720588635, 0.3891199879295158, 0.365255617357552, 0.2944905571407693, 0.2868802108762565, 0.32937582485755224, 0.33470971937664096, 0.3771386747757271, 0.411989137176893, 0.41278268498544485, 0.44557358607824277, 0.45736541965339317, 0.3991526767077883, 0.37963645236646265, 0.3519386149688881, 0.3187849389868809, 0.38906855589232214, 0.38197182595406065, 0.4318191519485511, 0.34281715233960514, 0.4425575828926118, 0.4857599466239675, 0.5010656795573817, 0.45518230416226724, 0.4041723649732479, 0.3628537467024052, 0.339143040610503, 0.37093711765445286, 0.40480604943307064, 0.38575876853801533, 0.3822412459101353, 0.4103087784451689, 0.428064153025491, 0.4370724853468988, 0.4516584363436899, 0.4480028484666029, 0.43722409389442485, 0.43810292185155947, 0.42919678722091154, 0.41753607282117056, NaN, NaN, NaN, NaN, NaN, NaN, NaN, NaN, NaN, NaN, NaN, NaN, NaN, NaN, NaN, NaN, NaN, NaN, NaN, NaN, NaN, NaN, NaN, NaN, NaN, NaN, NaN, NaN, NaN, NaN, NaN, NaN, NaN, NaN, NaN, NaN, NaN, NaN, NaN, NaN, NaN, NaN, NaN, NaN, NaN, NaN, NaN, NaN, NaN, NaN, NaN, NaN, NaN, NaN, NaN, NaN, NaN, NaN, NaN, NaN, NaN, NaN, NaN, NaN, NaN, NaN, NaN, NaN, NaN, NaN, NaN, NaN, NaN, NaN, NaN, NaN, NaN, NaN, NaN, NaN, NaN, NaN, NaN, NaN, NaN, NaN, NaN, NaN, NaN, NaN, NaN, NaN, NaN, NaN, NaN, NaN, NaN, NaN, NaN, NaN, NaN, NaN, NaN, NaN, NaN, 0.4523023422102426, 0.46110713998536385, 0.4788484527411699, 0.5288536450719235, 0.5393911632121544, 0.547037577488362, 0.5445244402936912, 0.495083678583367, 0.47295104659704296, 0.4898983452034603, 0.518038040281658, 0.5252731799996069, 0.5249950148588297, 0.5376036314100978, 0.5763451860138431, 0.5835547503042203, 0.5650457503511194, 0.48776923832920344, 0.3856461184815912, 0.3055752168360385, 0.2635531820347504, 0.39497075152110833, 0.40834995248921546, 0.44633009094880094, 0.48455678147329895, 0.5195134956584647, 0.5272276104165432, 0.4933469922237873, 0.41765335724019104, 0.3797047470351091, 0.4095912125555169, 0.46545693078120287, 0.4720004801960739, 0.465842281060191, 0.4521822265699355, 0.5040442640205269, 0.551576045644111, 0.5422011617898042, 0.4623457189409494, 0.3143430526394198, 0.2068325320715752, 0.18239789501673886, 0.41857570627585244, 0.4149074557395293, 0.4286923382115936, 0.4284100015232198, 0.47030484118576293, 0.4560332560350669, 0.40773961813955345, 0.34955636516423794, 0.3346973561353404, 0.3703263334477316, 0.44046601309653327, 0.4444906070222742, 0.42534639253368667, 0.4005404758488014, 0.42187878117652167, 0.47996209211131136, 0.48487397725997555, 0.43292471688274264, 0.37389645224649204, 0.3000381196906626, 0.26723855757963794, 0.5109097697130646, 0.5013950012146816, 0.49237624277054015, 0.48042602731973777, 0.5164226775516512, 0.4934157668323196, 0.44901153345288625, 0.38015518485553085, 0.34446964309243094, 0.37905388863420253, 0.4303762289767481, 0.4576887816191549, 0.45424883604839467, 0.4409718819527096, 0.4695044271372929, 0.5214280446893826, 0.5176477470942461, 0.46219707762952333, 0.4630322801120102, 0.4385944703346384, 0.4169279806476664, 0.5483367630733733, 0.556969129263833, 0.5703683939996186, 0.5830747035988146, 0.5791509078271101, 0.5548236680939717, 0.509092524785548, 0.4574971009768699, 0.4161039643213129, 0.4296630871561733, 0.48031946858362434, 0.5064392424248412, 0.517286245017095, 0.5158447088130229, 0.5435942070840895, 0.5728976315738035, 0.5802355586514351, 0.5362940286929411, 0.5240049745273823, 0.48121991135941133, 0.44462957842289874, 0.443065027585044, 0.47719030794145595, 0.5215726645636974, 0.5602818574873817, 0.5930901791679277, 0.6230561497910043, 0.5747076313186772, 0.5123047316055666, 0.4875525190194631, 0.5195435616044616, 0.5452997221215466, 0.5499720055645442, 0.5278836793094004, 0.5424612308307442, 0.5923748430360478, 0.6107238820772631, 0.5876119900622426, 0.5062921835623287, 0.41849388729596576, 0.349870488153035, 0.34321140576944487, 0.41844209864016585, 0.46782625350369056, 0.5286794281022956, 0.569429253124062, 0.5942463044023719, 0.6158096198677222, 0.5821185559989621, 0.5050503454180959, 0.45737150358512974, 0.4999872793662358, 0.5526817407339705, 0.5681611423558899, 0.5516006556430094, 0.5387681251959037, 0.594352699844449, 0.6256137937924136, 0.6169771147730636, 0.5378102337954557, 0.40808178436892717, 0.27557166442296954, 0.2552338579916218, 0.5364364364467618, 0.5320601556357972, 0.5137532227714625, 0.50407696804446, 0.5612358812111422, 0.5520492696910437, 0.5108839113601797, 0.4267584551648376, 0.3861128158960719, 0.46855787657411413, 0.5300086327221923, 0.5136140938696603, 0.47594359205952824, 0.45387890889910976, 0.5276100818666821, 0.5753184567517016, 0.5668600828855669, 0.49234888504663227, 0.3759970419958235, 0.2353510158868148, 0.20674812044493218, 0.5467378433048584, 0.5081150263931932, 0.5063049892913898, 0.5468328501188001, 0.5940638084437727, 0.5917079212026559, 0.5486708108917471, 0.47985251402286, 0.4368499400251249, 0.44828053306877924, 0.5003068363756333, 0.5447724063148973, 0.5074222647232087, 0.4855360819919627, 0.5397807921586171, 0.6128678429308602, 0.6026701845219392, 0.5533307005192932, 0.45415071236569227, 0.3792685691365742, 0.31131944749755885, 0.5517571527144569, 0.5193333054329408, 0.5074261873528793, 0.5758933981120629, 0.6380395880075719, 0.6244830054771056, 0.5722750066931123, 0.5064877220920638, 0.4531801372494054, 0.4611068520081874, 0.49942730739774854, 0.5382657570982391, 0.5116171404839189, 0.5103806680080492, 0.5650249814228826, 0.6148348665320825, 0.6343831768248052, 0.6066454610906912, 0.516494438007559, 0.45606316910472333, 0.4044847904526988, 0.33814990324524985, 0.3712231557197611, 0.39344374193289766, 0.4232872905304276, 0.41148218787986357, 0.3963682858452004, 0.3242570939240588, 0.25347666898741117, 0.2488747839740259, 0.23776186182364042, 0.2446877303493075, 0.27585993836453754, 0.2697937614408077, 0.2799544836194539, 0.32409578801923494, 0.39515553577308177, 0.35663359939122014, 0.24935708949606855, 0.2155619933307187, 0.10356672857736138, 0.046812916599003586, 0.3878007107752416, 0.27388666527147404, 0.2889178127529684, 0.32667616345948974, 0.3319892647016352, 0.33397674738913147, 0.297305373389684, 0.27495594404031626, 0.2738065629377583, 0.2762464120922173, 0.29854077821715375, 0.2955849989729957, 0.31479244557879343, 0.31636641636051366, 0.3068723508128768, 0.36246738179053695, 0.39036216045571354, 0.3569184005365327, 0.2646600982041648, 0.18782624490078004, 0.10854625149124172, 0.3859575247716733, 0.2384462102202722, 0.2247629223239491, 0.25524257518684784, 0.3242703863441761, 0.3312812834624225, 0.2887317521393306, 0.2221375932596174, 0.22575476899198443, 0.2756022207192716, 0.35822950542925697, 0.32950062515674755, 0.2753749777575598, 0.31583458304937895, 0.33020204566961564, 0.3302975094853917, 0.34116112825519435, 0.29392063029731336, 0.1767235931347879, 0.10598757963168727, 0.09970495513052789, 0.5368795817915333, 0.48764263456847873, 0.4394117735046371, 0.39111899061030886, 0.44529139364543446, 0.44831622857045905, 0.4431757435877281, 0.4252107577477521, 0.43632183088271054, 0.4217176373252471, 0.4149142138993687, 0.442041895140678, 0.3961342098761776, 0.4000059652296209, 0.40626018328358265, 0.4475432608433472, 0.43520736109599445, 0.47659341331422916, 0.46580623645801955, 0.45557054106075356, 0.41412080708196697, 0.14383062510247835, 0.3649099895501885, 0.406616753698751, 0.4483558176830718, 0.38521610586940885, 0.1463240372784651, 0.14335323378699721, 0.217009577491894, 0.34094756807198945, 0.3853877633162856, 0.2558006201810472, 0.20053692767079725, 0.26573630146168714, 0.3234110528728468, 0.3224396342633045, 0.3360789864543309, 0.20431675414830408, 0.2390032150239298, 0.3671019360744091, 0.40530592264796333, 0.440823256080517, 0.36627892956411684, 0.4045845352280439, 0.4730674339142761, 0.48190501471114183, 0.49318592534411987, 0.5153398251342111, 0.492838341499136, 0.4391452726393653, 0.42118352430373635, 0.45832079630348166, 0.49012829773424177, 0.4874395524296903, 0.47420463561544396, 0.48868052705301684, 0.5214038305764394, 0.532488337935549, 0.5245892852693195, 0.44085793375204124, 0.34689567975450175, 0.27383198381263135, 0.25022084481958173, 0.3864454675948576, 0.3923101555172193, 0.4458508306680616, 0.49771243881583616, 0.495116638233788, 0.5107922212417005, 0.47750959341581845, 0.403364339489726, 0.36037185541362704, 0.41894923832903536, 0.4804376413117417, 0.5055806005719531, 0.4946226882701552, 0.469164394611173, 0.5088242780367169, 0.5289670918294426, 0.528696638789025, 0.4335174317413168, 0.2950981976232457, 0.22415924308678167, 0.21272597210262473, 0.539344682853609, 0.5297337443871033, 0.5406935846145411, 0.5131812486015451, 0.5472494830827439, 0.5590589476222985, 0.5209188571433772, 0.46065839556315974, 0.43206787577941125, 0.44697011141331255, 0.490675188579123, 0.5337010229275124, 0.5350821206529723, 0.5273945671164485, 0.5190153057202728, 0.5536618025881075, 0.5412221871609538, 0.5338399417983396, 0.42219624593375854, 0.3606315801419297, 0.3474522546268271, 0.5900058477402379, 0.5947019505930567, 0.5840172487115406, 0.582874821042753, 0.6137515253625496, 0.5813107117713474, 0.5440997157297592, 0.4989321607871473, 0.4633661424246233, 0.47377970983068635, 0.491681121756934, 0.5381285066066498, 0.5377048115282884, 0.509120113814606, 0.5328195854829929, 0.5845275646678706, 0.6236042086365879, 0.6108670259321382, 0.5250112369119678, 0.4777043208082589, 0.46275194383755847, 0.5934117826663795, 0.5968815612318168, 0.6080179075442548, 0.6160886240538315, 0.6170251194824801, 0.5853897086478272, 0.5405888734928539, 0.5076424790540732, 0.4774429922546336, 0.4559911138899972, 0.46531087766782636, 0.5216642721601918, 0.5249752906695953, 0.5083813508203797, 0.5540473554751856, 0.576622159566566, 0.5796743127688897, 0.5850210448248043, 0.5599782367355667, 0.5170423862139695, 0.5027859100395133, 0.3808060374596669, 0.42103234596018413, 0.4962282318708337, 0.5347624842820398, 0.5303100612339937, 0.5499038587081282, 0.5343897159010333, 0.4808091592709214, 0.4635091650263381, 0.48909771197174506, 0.5299389594690114, 0.5276326328075976, 0.5161165834064615, 0.5325788633389408, 0.5587766953742832, 0.5634293191170574, 0.5729703349445594, 0.5084016970434238, 0.387328099335816, 0.2965387163760255, 0.29374106095642577, 0.3480732592014946, 0.3938960253318416, 0.5088242890679942, 0.5387885640771559, 0.5469796772930645, 0.5554603004620218, 0.5407253376669221, 0.48259022876814056, 0.45826567509800653, 0.4921340753337383, 0.5367517306496468, 0.5482023946160747, 0.5425996924446208, 0.5411939227524789, 0.5698105138810386, 0.5656814426614801, 0.5745551770728525, 0.517725741429535, 0.39145227876208905, 0.2498200894486512, 0.19404149528943934, 0.4779569479737145, 0.4747493823490894, 0.5146444879753436, 0.5455595307900872, 0.5372185235089071, 0.5224128582861727, 0.4996698226965012, 0.4456569268546299, 0.4288383731049139, 0.449180623650174, 0.5178799838762349, 0.5347160064678832, 0.5146270311102803, 0.4990655597259473, 0.5279784448042122, 0.5294621249844812, 0.532607689635206, 0.4927468062254688, 0.37027425143253917, 0.2530435526337223, 0.2010195026508877, 0.5490204812508703, 0.5382214285884775, 0.5502869780499658, 0.567460850386937, 0.5771902182514854, 0.5520950417529271, 0.515000256425771, 0.46777600622010257, 0.43833380210783496, 0.42675786597321125, 0.4710015464776965, 0.5215023685425318, 0.5398027633797775, 0.5385069941689411, 0.5648548946605103, 0.5774324700881036, 0.5949092992296616, 0.5989432181524478, 0.49684488354609496, 0.4087058406142913, 0.3660744847325186, 0.5656382763060679, 0.5410060322745218, 0.5669304618229188, 0.592272094424214, 0.594828589556128, 0.5541376870311157, 0.5027366717440565, 0.4641262715806255, 0.4371665090517785, 0.439900305477503, 0.46925569094914044, 0.5218432978349596, 0.5271804397689179, 0.5275417836637283, 0.5491636989706147, 0.5542010484429103, 0.5739921539841121, 0.5814552789396645, 0.5243550175562149, 0.4512372737248632, 0.41976459072450073, 0.20351318365544965, 0.358748091951418, 0.3635238990600429, 0.3729216327864086, 0.3740078219939337, 0.38006875600740214, 0.3531209779214873, 0.3146969848006674, 0.31716231971197484, 0.3538345283122992, 0.35832603594831774, 0.25955924793292556, 0.27854979381153444, 0.3738241464869386, 0.39288072584079065, 0.38558498453599316, 0.38550653757142306, 0.31116950455122866, 0.30983646652975533, 0.3366200978426626, 0.24699540284080007, 0.38171488324480707, 0.3501586997064219, 0.41071565770254104, 0.444562944919329, 0.4154301644729934, 0.3625330763946918, 0.34894415429224634, 0.29441398280287534, 0.28041106639719543, 0.3196960948292759, 0.3606275190961112, 0.3187588038692878, 0.3716608432094447, 0.4165426411149802, 0.4127840290179647, 0.4264125413976864, 0.4313452911513488, 0.3884212896649905, 0.3053630387251983, 0.2391095598153004, 0.21987039307649775, 0.1367318240152658, 0.2862099667388657, 0.3143907978168968, 0.3886300973283534, 0.4269279978238824, 0.39979798334915184, 0.33474279993330414, 0.21556224769977533, 0.20138663268531096, 0.2127887211199165, 0.2646413119970884, 0.28954934681263533, 0.2599841462453096, 0.303236505631908, 0.38550432386943, 0.43194698525320835, 0.4687249068538541, 0.36344487893430794, 0.20434958818290638, 0.30038242825884875, 0.36406214398283204, 0.4280924789817184, 0.5031482769543036, 0.4614247163390908, 0.41511113213108686, 0.4110873939696062, 0.39420976321199724, 0.3897913305458593, 0.3626042868314906, 0.37825204110197075, 0.47059069112287727, 0.4769421070800591, 0.4890575298777151, 0.47528507445642, 0.4263729607332334, 0.4578145844304703, 0.519940103366121, 0.5348907466947158, 0.4911659903486657, 0.3765923719359991, 0.3542716332070841, 0.3854567318529118, 0.3530567756264626, 0.5318284082664427, 0.550919659918012, 0.5239666847953705, 0.5112474910730249, 0.4618566908431189, 0.39605532997705906, 0.4372016604595622, 0.4044676947852317, 0.38734086615731855, 0.41786628135437487, 0.39865147483767627, 0.5033018286748487, 0.5011051106695352, 0.4851891326940751, 0.5005000545732143, 0.4145797441546911, 0.4821546478535254, 0.48662841246118477, 0.46638684395007135, 0.47212378106199593, NaN, NaN, NaN, NaN, NaN, NaN, NaN, NaN, NaN, NaN, NaN, NaN, NaN, NaN, NaN, NaN, NaN, NaN, NaN, NaN, NaN, NaN, NaN, NaN, NaN, NaN, NaN, NaN, NaN, NaN, NaN, NaN, NaN, NaN, NaN, NaN, NaN, NaN, NaN, NaN, NaN, NaN, NaN, NaN, NaN, NaN, NaN, NaN, NaN, NaN, NaN, NaN, NaN, NaN, NaN, NaN, NaN, NaN, NaN, NaN, NaN, NaN, NaN, NaN, NaN, NaN, NaN, NaN, NaN, NaN, NaN, NaN, NaN, NaN, NaN, NaN, NaN, NaN, NaN, NaN, NaN, NaN, NaN, NaN, NaN, NaN, NaN, NaN, NaN, NaN, NaN, NaN, NaN, NaN, NaN, NaN, NaN, NaN, NaN, NaN, NaN, NaN, NaN, NaN, NaN, 0.3851293529769146, 0.3906326947990847, 0.40688451368980477, 0.456654234585272, 0.49196693461021584, 0.5203187478568003, 0.5146372267742465, 0.48540158016169666, 0.4458916296416423, 0.4485246817621629, 0.4376451105522147, 0.39998755210617587, 0.3760826252748359, 0.38214911099152893, 0.4305835174604781, 0.47655572351478637, 0.4790744324001852, 0.4835932677927647, 0.47601177052426813, 0.4734849777939997, 0.4869918265939752, 0.3887836745929113, 0.41056479255905015, 0.46259333113343193, 0.507909619476967, 0.5654983520200942, 0.586420017416351, 0.615177878776473, 0.6395162358990568, 0.6372596375282316, 0.6434353858231286, 0.5972030128099944, 0.5463808469088035, 0.5201544909504044, 0.5452597298292655, 0.5716965175053706, 0.5701584829153961, 0.5675364125952488, 0.5924346844596919, 0.6287853327744517, 0.6445015527019844, 0.6123357439939828, 0.43032956119631405, 0.4462370232292816, 0.4560512832133475, 0.4709199122130366, 0.5030102361719294, 0.5034564788087318, 0.5291566311155683, 0.4913566508812961, 0.47537101436485835, 0.47917600471189015, 0.4763545525122632, 0.49882659851034045, 0.47924870279118725, 0.5010370093018056, 0.5166047499775577, 0.5380011960997401, 0.5179898047063605, 0.5015244318660078, 0.49417068685051196, 0.49659562014278524, 0.5027113345480932, 0.35695059245263716, 0.40028111811175654, 0.40505972865102424, 0.3469851838723584, 0.3692586628114154, 0.37970970265902976, 0.3832046844749382, 0.35754542461730016, 0.3807648463511436, 0.3801006915205312, 0.3735636730501145, 0.4104941903837441, 0.4217498712005166, 0.4404184215242513, 0.4241749081576234, 0.44437259286949826, 0.4082117626603278, 0.4050461332914843, 0.3929115134649606, 0.4150733276948435, 0.4253159502718606, 0.24146155018225363, 0.3124404336675281, 0.396842907944193, 0.42958758201139097, 0.5005029707376824, 0.5511348162709424, 0.5284025440413712, 0.4855649764771563, 0.43082542844145655, 0.4293948695644317, 0.43571898457967084, 0.48476166877135857, 0.4782865694627148, 0.4947815626792239, 0.5002065096848961, 0.5043218209173904, 0.5021404655848868, 0.4958198240236479, 0.4109468935477734, 0.29274168160744857, 0.23285723672367792, 0.41156480195601886, 0.446002350846492, 0.5112217143358493, 0.5462376803579375, 0.5679915488796244, 0.5900883109427617, 0.5705074698814675, 0.5190861361418664, 0.49491244238949916, 0.5089742225314434, 0.5272948843281514, 0.5294762275525018, 0.5296158183752367, 0.5558230292839427, 0.5926917114617374, 0.615064175792459, 0.6015585783465704, 0.5218516997339859, 0.4079903144586153, 0.30451482633963123, 0.2458038509316802, 0.35836075005531487, 0.40941453586792836, 0.46603725254764855, 0.5001870240256407, 0.5384505665394982, 0.5417303895557816, 0.5078915648141297, 0.4390489951279946, 0.40751632411299277, 0.436343991898675, 0.48397379693328235, 0.4964767838875855, 0.48367835630165823, 0.48923212994502285, 0.5305328180149618, 0.563745082306569, 0.5693142612704675, 0.49824550830375214, 0.3092944810108242, 0.19259476283386834, 0.11579360153873929, 0.4487134084318686, 0.42889469196780633, 0.44446030127401465, 0.4754823502574609, 0.4743226780122919, 0.4504471354038868, 0.43938035283433646, 0.3633723030402115, 0.3162837377866742, 0.3785706371340888, 0.44987253157688134, 0.5137654169021258, 0.48865836048642763, 0.4349327907401013, 0.4462372730037044, 0.4971430620008276, 0.4980919192365282, 0.4861657821068759, 0.36639796129057567, 0.24596179344825603, 0.15193260672519204, 0.5597049461514357, 0.5403042743496073, 0.5714895816113543, 0.539312125949436, 0.5650801503333923, 0.5014841017010989, 0.4496276022737547, 0.4252278654499234, 0.42965960345371706, 0.4134249273145351, 0.48556659975152977, 0.5209143619238182, 0.5063253118454735, 0.5047895841741293, 0.5282631432084706, 0.5560236968662902, 0.5358875112521779, 0.5318405710583632, 0.48149599292888806, 0.42839527699544605, 0.37122917757542573, 0.548786982095312, 0.5608516720418066, 0.6169537448851442, 0.6188084264637853, 0.6128265759402556, 0.5502911268299782, 0.44176603831516187, 0.40334632035622214, 0.3721341600792086, 0.39325879242934986, 0.4505579187081428, 0.5108352557003604, 0.5168825505235627, 0.5052750057916255, 0.5761212825352285, 0.5853137994420302, 0.5677718529918189, 0.5353819069305207, 0.5255802738695333, 0.4712030276416674, 0.40978210306542423, 0.39722962872116935, 0.4605865739671449, 0.5654105042781945, 0.5671628492977174, 0.5603230338449686, 0.546123413353513, 0.5448410138360175, 0.5544301610554074, 0.546854316049313, 0.5455473613052743, 0.534139178291448, 0.5218977523240834, 0.5618335561601702, 0.5788796772658121, 0.6115567669469761, 0.6193510901369994, 0.5784894262045723, 0.5767772519303305, 0.5808785144871896, 0.5628891183337729, 0.5611156722674602, 0.27509568464444584, 0.3849161603198933, 0.4476356032626419, 0.49469509480603197, 0.49797867831747156, 0.459843649048457, 0.4433037166765706, 0.4520941688797366, 0.48561945581325655, 0.45960868853694664, 0.4148019031685217, 0.410989618358483, 0.4561725007651663, 0.5155261688735104, 0.5364820979051927, 0.5327732252460222, 0.5111604760914079, 0.5119602454253096, 0.42070500294240254, 0.4165296988801347, 0.3848376305397274, 0.36625547086096516, 0.4118690490147405, 0.4494940892190882, 0.48949170297855893, 0.4446237877970776, 0.3736798221653064, 0.3424779154587737, 0.358274926040195, 0.40220538551952384, 0.43288804296939665, 0.3988278025970226, 0.36786235643692244, 0.39200966761604794, 0.4385461441162906, 0.49257478096120244, 0.45687956866515234, 0.42120385875677946, 0.4185131666971026, 0.47317685914729474, 0.48767169130835775, 0.4532184225389378, 0.28439426369091686, 0.3343528262260418, 0.30560178990267245, 0.40622729151724757, 0.4013211963486339, 0.3673572511037425, 0.2693623936618616, 0.22996600430757116, 0.26795683772230355, 0.35470624210102264, 0.40762089120548906, 0.37065266905491495, 0.3607267821278124, 0.38640651097551953, 0.3973352831801211, 0.3717574593918442, 0.3325833775613943, 0.30650217459245277, 0.3648400867638243, 0.4336708419806934, 0.46650603278123404, 0.41004032868220525, 0.41423626425250193, 0.41879113009544017, 0.46454721066180976, 0.46685297556632555, 0.45460080664155295, 0.38326434614077076, 0.3164514518912524, 0.3422927236943073, 0.4216135832183954, 0.46028579639177447, 0.45067867104684517, 0.4535312610759442, 0.4537683096804017, 0.47179567192986815, 0.4938312581679587, 0.45997403764669664, 0.4428645725541593, 0.4328025297636414, 0.42072091677353385, 0.3853165889121609, NaN, NaN, NaN, NaN, NaN, NaN, NaN, NaN, NaN, NaN, NaN, NaN, NaN, NaN, NaN, NaN, NaN, NaN, NaN, NaN, NaN, NaN, NaN, NaN, NaN, NaN, NaN, NaN, NaN, NaN, NaN, NaN, NaN, NaN, NaN, NaN, NaN, NaN, NaN, NaN, NaN, NaN, NaN, NaN, NaN, NaN, NaN, NaN, NaN, NaN, NaN, NaN, NaN, NaN, NaN, NaN, NaN, NaN, NaN, NaN, NaN, NaN, NaN, NaN, NaN, NaN, NaN, NaN, NaN, NaN, NaN, NaN, NaN, NaN, NaN, NaN, NaN, NaN, NaN, NaN, NaN, NaN, NaN, NaN, NaN, NaN, NaN, NaN, NaN, NaN, NaN, NaN, NaN, NaN, NaN, NaN, NaN, NaN, NaN, NaN, NaN, NaN, NaN, NaN, NaN, 0.4309882003979653, 0.5287374101391893, 0.48565812385445495, 0.4443606964171398, 0.41967595557505, 0.40575252820314306, 0.43607448418338307, 0.36619280339491356, 0.3241095855027956, 0.30402867581774295, 0.30710552553332066, 0.29678090473798285, 0.33992045426325035, 0.42019734799694225, 0.45900461884543187, 0.4699350722260984, 0.442695210922857, 0.3798887600389433, 0.37636570959228266, 0.41191533159676963, 0.2727742971770056, 0.4710093628510786, 0.5135340109249215, 0.5247110277895332, 0.5733761556039157, 0.5510431643812631, 0.5428058384016007, 0.5625406860378265, 0.5094002834891994, 0.467771750062277, 0.4380371588027139, 0.4732413793794595, 0.5025693924180421, 0.49107323098656885, 0.5275573883710335, 0.5842038859311017, 0.6151794977488886, 0.6296392210683824, 0.575148398118634, 0.5383328614114286, 0.5362967864445477, 0.4832954434004029, 0.06274062984150634, 0.19445026362036108, 0.23722741441559891, 0.38124662399696385, 0.44465292642508025, 0.4262309555444892, 0.32157859445393394, 0.18957705537969127, 0.17186224019708274, 0.20190545054121772, 0.2676917212718786, 0.3106742756682647, 0.3031625230129124, 0.31140671471994186, 0.41296821439971665, 0.48755449057597217, 0.47471207629121365, 0.3571863420658555, 0.3239204923221294, 0.36613890261128984, 0.1571509533448885, 0.321946234853256, 0.3422565746778477, 0.33239036511494885, 0.40328642710999635, 0.4664452730100506, 0.4540286161541958, 0.3654525389603791, 0.30086631908032047, 0.3009473794237827, 0.3066181533360464, 0.3247572314861408, 0.37373530788025855, 0.4262874442481095, 0.42792850779098723, 0.46182262828574316, 0.4991055498322289, 0.48961604267643793, 0.4072214068627785, 0.4075015309551903, 0.38099756944103186, 0.33686190565670243, 0.6123004358245426, 0.6035032723747098, 0.520640807610692, 0.48609885572897965, 0.513519191114374, 0.516228995335573, 0.47943933963357455, 0.413027488386694, 0.3568633809616139, 0.3792637654534958, 0.4144834789696098, 0.4464945641012547, 0.4575975851214366, 0.47870616126420656, 0.5254382602482556, 0.5683454689112424, 0.582066459210146, 0.520245294862119, 0.42272661785604826, 0.41046830410033686, 0.371386932978691, 0.389284033131488, 0.4128558002938508, 0.48899434836019584, 0.5010011066193404, 0.4928572420719909, 0.4843779321719769, 0.4755728603968636, 0.43064680010754713, 0.4284958203214782, 0.4603872472670238, 0.48868434817762063, 0.4938648776792565, 0.48428798328821493, 0.47538917786509344, 0.5426523530855231, 0.5441880486040082, 0.51252136731728, 0.4374889015055266, 0.34021642180925854, 0.2359676110404072, 0.21005375882616623, 0.4295489214039028, 0.47225314501436294, 0.5183155608886046, 0.517333150683989, 0.5576396585835283, 0.5453169317398503, 0.5277599791105433, 0.4827994434006427, 0.4680841152064611, 0.48735386482961585, 0.5273258334237294, 0.5514735494171288, 0.5308648498042723, 0.5106204674124836, 0.5472259696305114, 0.5660431721099038, 0.5649247635690461, 0.5241699675125944, 0.3732460382938842, 0.24450831028038034, 0.17689260903243867, 0.5381042890622253, 0.5543758451065174, 0.5738806014384834, 0.6010139134747329, 0.6271214595097002, 0.5906410000723579, 0.5321460812623101, 0.5206273024873697, 0.5388352973440543, 0.5413211993908765, 0.5334649383334761, 0.5793195125635963, 0.5974004133212756, 0.5913172284920964, 0.619530662746209, 0.6454632614860595, 0.6282469293351258, 0.6066050749310096, 0.5387465215520696, 0.42681365325963855, 0.2850801414433694, 0.5469471221303482, 0.5699838940236075, 0.5403700996086307, 0.5774174662583795, 0.6080386614628407, 0.5582168872631744, 0.4808748280880637, 0.45738604481444456, 0.4759352209460393, 0.486315053981574, 0.5159229184133709, 0.5645726145931025, 0.5994327238612724, 0.5804022486351321, 0.5989670599422614, 0.6228366916247027, 0.5981742123419455, 0.6127535960330616, 0.5376885435134802, 0.4219231726524034, 0.37797182520069694, 0.5437537389526589, 0.5643943514881661, 0.5490387701367597, 0.610168588140584, 0.613981140031308, 0.5670100810294447, 0.5090164087032476, 0.49769591860707, 0.5003380579102849, 0.470845999265636, 0.4637521822874609, 0.5119797064568534, 0.5761972927892012, 0.5808849310634798, 0.6101819064532723, 0.6127265927964977, 0.6093110346810253, 0.6037953912328149, 0.5712668438635206, 0.45864487606954185, 0.39491600604228266, 0.4808489136421553, 0.535700987450015, 0.5983769558279808, 0.6545137274911071, 0.6877774418466039, 0.6773955055866581, 0.6347966438901809, 0.6269859445536803, 0.6483641069881367, 0.6514114374506561, 0.6119329079053761, 0.5942853775405303, 0.599206813782891, 0.6320014306785207, 0.665426056712637, 0.6988941632136245, 0.6872774638123463, 0.6429991186195312, 0.6241072393803013, 0.6128072831572395, 0.607233980808309, 0.5598545558678443, 0.5977048569854219, 0.6595182995502826, 0.7100006122165685, 0.7465106021175175, 0.7320286825441376, 0.6859606441936252, 0.6873499540814287, 0.6939059671160877, 0.6642032485957089, 0.6165707666361925, 0.6196848526339812, 0.6413474450858884, 0.6905381003093259, 0.7497801661340634, 0.7997477944513351, 0.7797076198983799, 0.7207950481770152, 0.6759948729991683, 0.6402029283566362, 0.6003085985982332, 0.6023870932633113, 0.6448237003074663, 0.7012718030821329, 0.7602383122533773, 0.80283784374646, 0.8008644067907431, 0.766537873476543, 0.7418727129776383, 0.7409239068548232, 0.7315812089052063, 0.6953520770436638, 0.6783943117540299, 0.6748295320764163, 0.7269991310513487, 0.7802854757714897, 0.8146902704464783, 0.801449482950584, 0.7523399852098321, 0.7149145104689795, 0.6894826124494279, 0.6760666279634472, 0.5381006721919328, 0.596961547936436, 0.6361622870093944, 0.6612856060755744, 0.6850666770323234, 0.6983963627864136, 0.6987530111536715, 0.6795266411008043, 0.6544202376750002, 0.6171115373412653, 0.5877703828351405, 0.6087249151835368, 0.6363387200865291, 0.6660723216843532, 0.7065104417381283, 0.7171597277820857, 0.7258902522279215, 0.7102030833300688, 0.6558975845703285, 0.5776683767010224, 0.53279824576868, 0.3362479748365215, 0.3759633945142256, 0.3909386017849112, 0.4041474615502517, 0.39800525801612036, 0.37160833087987777, 0.311679543374755, 0.28981546321635576, 0.30092176093684986, 0.3425578568295228, 0.33980189187686616, 0.33411419086925404, 0.3217314908347324, 0.33880363321434404, 0.3587175631282139, 0.3773064378905024, 0.35734176793297096, 0.32504299705808315, 0.26304767449382915, 0.26879516281161203, 0.29270903372571544, NaN, NaN, NaN, NaN, NaN, NaN, NaN, NaN, NaN, NaN, NaN, NaN, NaN, NaN, NaN, NaN, NaN, NaN, NaN, NaN, NaN, NaN, NaN, NaN, NaN, NaN, NaN, NaN, NaN, NaN, NaN, NaN, NaN, NaN, NaN, NaN, NaN, NaN, NaN, NaN, NaN, NaN, NaN, NaN, NaN, NaN, NaN, NaN, NaN, NaN, NaN, NaN, NaN, NaN, NaN, NaN, NaN, NaN, NaN, NaN, NaN, NaN, NaN, NaN, NaN, NaN, NaN, NaN, NaN, NaN, NaN, NaN, NaN, NaN, NaN, NaN, NaN, NaN, NaN, NaN, NaN, NaN, NaN, NaN, NaN, NaN, NaN, NaN, NaN, NaN, NaN, NaN, NaN, NaN, NaN, NaN, NaN, NaN, NaN, NaN, NaN, NaN, NaN, NaN, NaN, 0.44408773645500066, 0.5001065126595863, 0.5397505886297013, 0.5236932370850755, 0.4950470129758792, 0.5050702691424496, 0.5001899460534596, 0.46552454395904636, 0.43703974038595955, 0.42103114450066026, 0.4154623155925264, 0.43801206643341606, 0.49677645338974347, 0.5405304202239485, 0.5454345812233842, 0.5285812738056024, 0.4848887936633146, 0.4366070699929168, 0.41851612153447615, 0.39033922580625013, 0.3732852579091486, 0.39383299480812783, 0.4469973702846053, 0.49627378481146855, 0.4836334873013696, 0.46690949725341185, 0.48275118766585146, 0.48122320771183746, 0.42867305680965934, 0.3923467879373527, 0.39570930760882495, 0.43203205936797695, 0.4587468269710347, 0.4897533761375025, 0.49660129907717326, 0.5005219877539407, 0.517508407974218, 0.5122561379567302, 0.4556907797520383, 0.3953715171031046, 0.3503013435254839, 0.30570071948359534, 0.40001975366768866, 0.4214440220292961, 0.45956865105520883, 0.47042938452592614, 0.42797383897875285, 0.4269395962946146, 0.3860049955892684, 0.3106191014133065, 0.23238449787946563, 0.22249344599279552, 0.2989289419110631, 0.3318802820548203, 0.36642188023468875, 0.36967591617308915, 0.39540400362818184, 0.4241555608918704, 0.4201312701691759, 0.3887902988050948, 0.3729590278075901, 0.42895211592614824, 0.44131600506620156, 0.46589959168729095, 0.5325865812225089, 0.5546605865656525, 0.5217316386955255, 0.5302318627171492, 0.57363391790096, 0.5704128937820976, 0.5130340367715625, 0.43136676551596265, 0.4209517782403375, 0.4867149496265257, 0.5257338426418321, 0.5350250140635217, 0.515309071339707, 0.5353279505092059, 0.5798126923100471, 0.5764615010446903, 0.5663961848164458, 0.4958909894176536, 0.4625302771148882, 0.47821810580764773, 0.3798964171182978, 0.4570426689042472, 0.4830365665120525, 0.45943095252346255, 0.47985947441185034, 0.459732098591455, 0.37519510183912386, 0.3989759099017011, 0.44173926986462236, 0.4521329105852347, 0.4194053511775137, 0.4458683125992783, 0.49402585286191736, 0.4826824658187179, 0.49465145378091885, 0.5168849608982107, 0.4734889652770124, 0.46794078574871106, 0.43436668229699354, 0.3904747087155578, 0.39194534187049807, 0.5748270926852099, 0.5876734012819532, 0.6204414668908811, 0.6128849378072504, 0.5862331398089967, 0.6109233095323633, 0.6195193941443656, 0.566307429194891, 0.5384104367838441, 0.48952199455266904, 0.5007719004777842, 0.5342974869404367, 0.5719455701880625, 0.6088647605605765, 0.630281716255922, 0.6206641435130132, 0.6160117541388508, 0.5644274154012795, 0.4875204954030382, 0.3851388725564327, 0.3010991546041952, 0.3969284641776017, 0.4997152954607805, 0.5478927636962013, 0.5598387381366353, 0.5410888577568078, 0.5239040095705768, 0.48828694149207275, 0.4540121883741183, 0.42100825436785394, 0.42162915723052025, 0.46104875345545443, 0.4749804446983749, 0.5376343069155409, 0.5718959762988596, 0.5998559139304976, 0.5822189184968566, 0.5198690457806499, 0.48529574297547523, 0.44465166097347214, 0.40825996010458526, 0.37714853446455965, 0.38913519830783383, 0.3639148812117397, 0.38221407626287635, 0.3976906274073645, 0.38704733468810293, 0.3549015427160504, 0.3064119362819418, 0.3145424481935354, 0.28593537289679694, 0.28975591135160994, 0.3266399691382472, 0.35336198652968004, 0.3708186503157461, 0.3739076283648377, 0.3933149267382773, 0.43385411892223, 0.43325245450778577, 0.45551159369960265, 0.31155754388445245, 0.23372304920663783, 0.13403119882778947, 0.07571612159210171, 0.1766763282240143, 0.24568634141900875, 0.2909917708945847, 0.29209550685321345, 0.27003402384740877, 0.18649776559194903, 0.15249521904260444, 0.11915646233583724, 0.09310610007358872, 0.15194905624470087, 0.14636914166372422, 0.2723636554676476, 0.29956772483543676, 0.30684516548596547, 0.3337117721656827, 0.3077566251906141, 0.23421813791758828, 0.14934165957466175, 0.16940860059668067, 0.2581014867641536, 0.3405219190267873, 0.34342122416448073, 0.35525368685958275, 0.3708562979885811, 0.3851708296641009, 0.32135230493327077, 0.2827017650402111, 0.2612338826717633, 0.24326202105151015, 0.29412189141413014, 0.3579791640472956, 0.36507739150989377, 0.3683593335732766, 0.4024195710263319, 0.41714234630138913, 0.4290193237991079, 0.3689952049754484, 0.3696781952498644, 0.3921039081965146, 0.4153362233520767, 0.40020527428877006, 0.2668381281909847, 0.34015639997317004, 0.3599855667642716, 0.32091844022565347, 0.3086196071953481, 0.36354764264475214, 0.3611920914097751, 0.2631431496702456, 0.14070596911625427, 0.16356194278513247, 0.2291848708490978, 0.1950280440761379, 0.25937133150744607, 0.31067490745582554, 0.2969945124124428, 0.29513051421777947, 0.22299424103507073, 0.19027410731602737, 0.15214027378840003, 0.056957511923053185, 0.028556346395827607, 0.32941810943460825, 0.496910586750858, 0.566356588809634, 0.5654669776380773, 0.5062888612169387, 0.4898777287488479, 0.5794064972444117, 0.5347754519288863, 0.4507542878249944, 0.5381669570639612, 0.35754135765921025, 0.26040204707112624, 0.35459857465466277, 0.4354481313718706, 0.5549118782354802, 0.4054326815550669, 0.6432567178190424, 0.5885280216331689, 0.5034682759978815, 0.5736759753207209, 0.5020449196545472, 0.5790295014716187, 0.5849247582608069, 0.6375728170708347, 0.6824062040020566, 0.7280953892071004, 0.751147753992583, 0.7286981465472009, 0.6986402973969305, 0.6952310411079602, 0.7123215438792047, 0.6858678478805609, 0.6557111724292599, 0.6380586801156738, 0.6670339564434115, 0.7005674891032259, 0.7501695733598495, 0.7708474515666657, 0.7420403717555702, 0.7059414935515146, 0.680237850873373, 0.6695240097771581, 0.5616699736965529, 0.5612699580878397, 0.6360555863700481, 0.6610058402037686, 0.677001850361436, 0.698457719674682, 0.7187099652563937, 0.698175767913971, 0.6578801914729281, 0.6529245078690461, 0.5931172604152066, 0.5823250553990778, 0.6252765481550803, 0.6560672353080068, 0.6724812456915034, 0.7173781114359734, 0.7322792579532673, 0.7383306517342357, 0.7237411819901769, 0.6417243935691915, 0.5827228177652131, 0.3525525115138919, 0.3713134711859567, 0.37056700002685966, 0.35810760690211424, 0.3705474243507295, 0.3897785005141873, 0.32955523693885175, 0.2560290651182779, 0.2879132904049069, 0.3099782903636288, 0.31989226004783794, 0.34418342423687087, 0.2921883114262405, 0.3113878063532692, 0.29127684006447635, 0.33763933181857125, 0.33874798592788397, 0.3243595980059596, 0.2555371586200761, 0.27654835357852275, 0.2672805477429961, NaN, NaN, NaN, NaN, NaN, NaN, NaN, NaN, NaN, NaN, NaN, NaN, NaN, NaN, NaN, NaN, NaN, NaN, NaN, NaN, NaN, NaN, NaN, NaN, NaN, NaN, NaN, NaN, NaN, NaN, NaN, NaN, NaN, NaN, NaN, NaN, NaN, NaN, NaN, NaN, NaN, NaN, NaN, NaN, NaN, NaN, NaN, NaN, NaN, NaN, NaN, NaN, NaN, NaN, NaN, NaN, NaN, NaN, NaN, NaN, NaN, NaN, NaN, NaN, NaN, NaN, NaN, NaN, NaN, NaN, NaN, NaN, NaN, NaN, NaN, NaN, NaN, NaN, NaN, NaN, NaN, NaN, NaN, NaN, NaN, NaN, NaN, NaN, NaN, NaN, NaN, NaN, NaN, NaN, NaN, NaN, NaN, NaN, NaN, NaN, NaN, NaN, NaN, NaN, NaN, NaN, NaN, NaN, NaN, NaN, NaN, NaN, NaN, NaN, NaN, NaN, NaN, NaN, NaN, NaN, NaN, NaN, NaN, NaN, NaN, NaN, NaN, NaN, NaN, NaN, NaN, NaN, NaN, NaN, NaN, NaN, NaN, NaN, NaN, NaN, NaN, NaN, NaN, NaN, NaN, NaN, NaN, NaN, NaN, NaN, NaN, NaN, NaN, NaN, NaN, NaN, NaN, NaN, NaN, NaN, NaN, NaN, NaN, NaN, NaN, NaN, NaN, NaN, NaN, NaN, NaN, NaN, NaN, NaN, NaN, NaN, NaN, NaN, NaN, NaN, NaN, NaN, NaN, NaN, NaN, NaN, NaN, NaN, NaN, NaN, NaN, NaN, NaN, NaN, NaN, NaN, NaN, NaN, NaN, NaN, NaN, NaN, NaN, NaN, NaN, NaN, NaN, NaN, NaN, NaN, NaN, NaN, NaN, NaN, NaN, NaN, NaN, NaN, NaN, NaN, NaN, NaN, NaN, NaN, NaN, NaN, NaN, NaN, NaN, NaN, NaN, NaN, NaN, NaN, NaN, NaN, NaN, NaN, NaN, NaN, NaN, NaN, NaN, NaN, NaN, NaN, NaN, NaN, NaN, NaN, NaN, NaN, NaN, NaN, NaN, NaN, NaN, NaN, NaN, NaN, NaN, NaN, NaN, NaN, NaN, NaN, NaN, NaN, NaN, NaN, NaN, NaN, NaN, NaN, NaN, NaN, NaN, NaN, NaN, NaN, NaN, NaN, NaN, NaN, NaN, NaN, NaN, NaN, NaN, NaN, NaN, NaN, NaN, NaN, NaN, NaN, NaN, NaN, NaN, NaN, NaN, NaN, NaN, NaN, NaN, NaN, NaN, NaN, NaN, NaN, NaN, NaN, NaN, NaN, NaN, 0.5732624415092922, 0.6526190962046389, 0.7108749203829492, 0.7379237833293979, 0.7151610744984788, 0.7142794947482267, 0.6971380647574538, 0.6822710192920045, 0.6941630490651655, 0.6689894379892755, 0.6042747941314024, 0.6010202821828322, 0.6114704406543165, 0.670777963924467, 0.7007657325438164, 0.7195025035955629, 0.7066161370413185, 0.6566752862432289, 0.6462050657707163, 0.6506373569554219, 0.6229855811547538, 0.3727566735295274, 0.4286880476892277, 0.5102181555432359, 0.5482729595720726, 0.5276088441695131, 0.5293175109560294, 0.5023168637337349, 0.4340810072110706, 0.42522895453688786, 0.43527433311779584, 0.436019077977006, 0.39886049626206593, 0.4277952355172553, 0.4950109349265093, 0.5387040396525579, 0.5598630310314414, 0.519054413663206, 0.416104680191283, 0.3315477971445146, 0.3040723432387093, 0.29597634922351357, 0.42373127961767015, 0.4650025551154842, 0.4862751608386594, 0.47479190480446104, 0.5107111467714799, 0.47671263649543133, 0.5003786497855989, 0.4656830218096794, 0.4245110935397462, 0.4108358257112079, 0.49994065226987777, 0.5156634227995369, 0.52363789580888, 0.4616597964296508, 0.4604669368641027, 0.5201590138787716, 0.5151730153069607, 0.5232215203859312, 0.442378646861018, 0.37171291122636807, 0.3261139987627413, 0.42590618693803073, 0.49647407448034087, 0.5105939932795517, 0.5202420331351206, 0.49292979127031694, 0.44770463545404293, 0.5259046033885392, 0.5092621142260144, 0.45271022652659376, 0.41166850579236197, 0.3862102502621758, 0.39190334037155394, 0.4610983402074205, 0.5086631181070029, 0.5666330133225455, 0.5874845704300488, 0.5509292590514189, 0.5578440540457449, 0.5119263726363346, 0.48055769182231306, 0.444566750763671, 0.4098230491870032, 0.47890226732308444, 0.47318986758224724, 0.40539491047110754, 0.40015454239304554, 0.39034647158562763, 0.3641795818220152, 0.3710948304501558, 0.33643509953311107, 0.32080215432162734, 0.36945145010393404, 0.41337268189555065, 0.4917237028746513, 0.43445515903924925, 0.4240077750661515, 0.4477413088040097, 0.4368857352329932, 0.41434385020933495, 0.3997372174841653, 0.35607279759307664, 0.30002170916292176, NaN, NaN, NaN, NaN, NaN, NaN, NaN, NaN, NaN, NaN, NaN, NaN, NaN, NaN, NaN, NaN, NaN, NaN, NaN, NaN, NaN, NaN, NaN, NaN, NaN, NaN, NaN, NaN, NaN, NaN, NaN, NaN, NaN, NaN, NaN, NaN, NaN, NaN, NaN, NaN, NaN, NaN, NaN, NaN, NaN, NaN, NaN, NaN, NaN, NaN, NaN, NaN, NaN, NaN, NaN, NaN, NaN, NaN, NaN, NaN, NaN, NaN, NaN, NaN, NaN, NaN, NaN, NaN, NaN, NaN, NaN, NaN, NaN, NaN, NaN, NaN, NaN, NaN, NaN, NaN, NaN, NaN, NaN, NaN, NaN, NaN, NaN, NaN, NaN, NaN, NaN, NaN, NaN, NaN, NaN, NaN, NaN, NaN, NaN, NaN, NaN, NaN, NaN, NaN, NaN, 0.3480513416006791, 0.37467846897947793, 0.44209966890734514, 0.4653453479653894, 0.45423850977140817, 0.4441350923309019, 0.4318861593255157, 0.38983169114197996, 0.3727869188994912, 0.41093752755087903, 0.4329626206268559, 0.4502095174730369, 0.4554146667653062, 0.48631089296621066, 0.4904668636802511, 0.508900240652693, 0.48955389623271606, 0.4376248499562302, 0.2932749267198798, 0.17730198171901398, 0.1275615214534986, 0.35309010783430334, 0.38213664916853396, 0.4580036164113832, 0.49013067539238864, 0.5276963039210912, 0.5177122937197408, 0.47881002959670094, 0.3822914873775103, 0.3841579356403137, 0.44996420335239007, 0.5109810259971829, 0.512282704526778, 0.46127555443277807, 0.45934650375494, 0.5072460032075087, 0.538672325108495, 0.5441683619466195, 0.45706129654871847, 0.29959997012162026, 0.16058465139287406, 0.05329324939093046, 0.49342220026361705, 0.47181836486115075, 0.5035848151664, 0.5676773140958221, 0.5816387431287247, 0.5461548200322119, 0.5128955388740029, 0.48180121909324786, 0.4927692911062959, 0.5172868180470644, 0.5323078679759162, 0.5590734981156235, 0.5626330420859958, 0.5610177971123198, 0.5928974027395852, 0.6006275982144734, 0.5609338515406613, 0.5388290479420417, 0.48272044967854544, 0.4256122477496617, 0.35855905006934224, 0.583922129135067, 0.5793647945808289, 0.5806985869668987, 0.6021943851113344, 0.6122273118793354, 0.5656762458793919, 0.55086203608674, 0.5390044158224588, 0.5301490031039057, 0.5157004458041717, 0.540714989581046, 0.5603973667960241, 0.5720225016462286, 0.5703891589625352, 0.5936143244529745, 0.6126738745974485, 0.604415120771375, 0.6094704234893046, 0.5666260511659538, 0.535047444864118, 0.4955922736590305, 0.5875820716516791, 0.5839124556504618, 0.590306221044366, 0.6248970670712737, 0.5717802992270631, 0.5387343331439909, 0.5138113409463333, 0.5097591712553224, 0.5113485489817465, 0.4955324060510806, 0.502032168732582, 0.541436417728113, 0.542249034714373, 0.5297584333012807, 0.5541599485077249, 0.5857447208459503, 0.6033841145532322, 0.5880597399046761, 0.5574186193319908, 0.48930068868123416, 0.4693033076886504, 0.2367740959591748, 0.22440703051380698, 0.31815024032271905, 0.3045623148207846, 0.24328074064722863, 0.18165716114824898, 0.1438515397399016, 0.11184263821745646, 0.15222684276096365, 0.16588951075042638, 0.23573773408376772, 0.22462620759289126, 0.22962195727903673, 0.22129828712402544, 0.21326064900564629, 0.19029807235817398, 0.17699926878411723, 0.10628744136058198, -0.040348977255021234, -0.014700420362060257, 0.050704467945611766, 0.3205694309764088, 0.37178120762128725, 0.3916434974292547, 0.4243889400546098, 0.44532521420936677, 0.4467506823420454, 0.4201291569829754, 0.4120336914617811, 0.39552214575136585, 0.3394277586145893, 0.31880365640337466, 0.3190530247672302, 0.3119758099286628, 0.3267004752382335, 0.3819656097106375, 0.4191816863612362, 0.44612166722346264, 0.4425266949877901, 0.38734000578442457, 0.3698181761582329, 0.34425166412528285, 0.4420213712301441, 0.45223452055721775, 0.4508406994557624, 0.48070623857972433, 0.5005944721821323, 0.5100150544978084, 0.5184280733636545, 0.5099187718236905, 0.5198054746059556, 0.5238499412125234, 0.49962954213121585, 0.5142864681313785, 0.4585269110702655, 0.45158059679549, 0.4711648248375347, 0.5242651812912479, 0.5401747947985154, 0.5238751741352159, 0.48665985811876444, 0.4713117505506517, 0.4718934104536824, 0.5415658232863534, 0.5431855778610336, 0.5130427192674655, 0.5058466414813133, 0.5477735935041781, 0.54557595434616, 0.5396129290915789, 0.5274078447544156, 0.50539649295136, 0.48094111769960474, 0.4890888334467031, 0.5137054917911147, 0.4997333461728048, 0.47512638479269403, 0.4879040930164819, 0.5181872700263177, 0.5550761906449243, 0.5764399543943788, 0.539556607771719, 0.5144490059830357, 0.4886203845913448, 0.591691418818846, 0.5783444270806462, 0.5725132585902311, 0.504267479018496, 0.48322861651471166, 0.5255004745329189, 0.5674204778904479, 0.5456208831683456, 0.4754022133737217, 0.3932548138523428, 0.4536409275971562, 0.5106244696487237, 0.5473597458733515, 0.5468863326212358, 0.49418232605010964, 0.41898647848650644, 0.4940129333986362, 0.5880332063937477, 0.5955895605669311, 0.5412511718956275, 0.43776421982189145, NaN, NaN, NaN, NaN, NaN, NaN, NaN, NaN, NaN, NaN, NaN, NaN, NaN, NaN, NaN, NaN, NaN, NaN, NaN, NaN, NaN, NaN, NaN, NaN, NaN, NaN, NaN, NaN, NaN, NaN, NaN, NaN, NaN, NaN, NaN, NaN, NaN, NaN, NaN, NaN, NaN, NaN, NaN, NaN, NaN, NaN, NaN, NaN, NaN, NaN, NaN, NaN, NaN, NaN, NaN, NaN, NaN, NaN, NaN, NaN, NaN, NaN, NaN, NaN, NaN, NaN, NaN, NaN, NaN, NaN, NaN, NaN, NaN, NaN, NaN, NaN, NaN, NaN, NaN, NaN, NaN, NaN, NaN, NaN, NaN, NaN, NaN, NaN, NaN, NaN, NaN, NaN, NaN, NaN, NaN, NaN, NaN, NaN, NaN, NaN, NaN, NaN, NaN, NaN, NaN, 0.40832107269112455, 0.43962643720669026, 0.4528984654048478, 0.4826875908609123, 0.4978963546832756, 0.47320575260234593, 0.4221426429818808, 0.3970901205730474, 0.3508533478720694, 0.4023169795281178, 0.4311628344435151, 0.4789211770583993, 0.447905554104285, 0.45080586431037983, 0.48848294749140986, 0.44408050116267755, 0.38517710451915693, 0.2837785458015744, 0.233774670779226, 0.18888493268071205, 0.22509521657619116, 0.506602721415943, 0.5105591910308491, 0.5656129079982622, 0.5348142226518756, 0.5955858424445215, 0.612551559213602, 0.5595707867785951, 0.5041435295291876, 0.47477682470294236, 0.4938497205054482, 0.5259682906705618, 0.5754647325597166, 0.5694676607818298, 0.5399567853487562, 0.5380338690583322, 0.5523357427857165, 0.5593614760193647, 0.5310946850790986, 0.40937366348165916, 0.29881454333595553, 0.26857864910932366, 0.6024527540243451, 0.6528940869012956, 0.7045292667036722, 0.7162396065050097, 0.7078217158947384, 0.6628329680355374, 0.615556664095383, 0.6056106533162594, 0.6314567590120627, 0.6435713161910026, 0.6263841058850868, 0.6561855320470277, 0.6727333120270172, 0.6706996630709808, 0.6748471416144834, 0.675415697927959, 0.6546094557615512, 0.6782157499105322, 0.6363862576764069, 0.558842795686844, 0.5217262195223734, 0.6186418135440573, 0.6413623147159354, 0.684741116187695, 0.6974362371305488, 0.6926317751319009, 0.6365254393593902, 0.5693549280637986, 0.5812502368894235, 0.6046843420774186, 0.5919331390702519, 0.5883701942645432, 0.6134065883452839, 0.6544121490427629, 0.6835289949509756, 0.6949631680763002, 0.7048238089494511, 0.6818331963522872, 0.6903409295722194, 0.6448014708184775, 0.5509771947430439, 0.5004118256990573, 0.5995940819188056, 0.6259154045139615, 0.6438000131970597, 0.676327236165811, 0.6535686201429408, 0.6279947634236527, 0.5825430024342174, 0.5667913414477608, 0.544519931662559, 0.510247514402302, 0.5328621591779342, 0.5693900956922745, 0.6215119976052292, 0.6554763946117956, 0.6691275522591477, 0.6917030223472624, 0.6942517696723947, 0.677396763349025, 0.6153628608518831, 0.5213255732615815, 0.4522119795190118, 0.6167090613451047, 0.6451578161717146, 0.6576188927641365, 0.6733271924423585, 0.6962659545526702, 0.7158382749543405, 0.7169355027762797, 0.6782549215913822, 0.6560247444342626, 0.6393286966904345, 0.6220980290161278, 0.6291961351608526, 0.6226192795236121, 0.6616319954049147, 0.6923780918365056, 0.7090151996868321, 0.7014796084165615, 0.6443147083246163, 0.5796869746620222, 0.521330496357791, 0.4763512086510319, 0.5549903291282225, 0.5814573256411973, 0.6005281297386327, 0.6251421105462729, 0.6604645577010057, 0.7016639051616123, 0.6938605581955692, 0.6158347665979513, 0.5873188763520368, 0.5889312049824675, 0.6093615432383873, 0.6259474307965068, 0.6143103352285633, 0.6275526949718933, 0.6515372021947048, 0.6657702699380176, 0.6534509172806321, 0.5893250910132172, 0.4860858094811129, 0.38174635172353155, 0.32001952163637915, 0.6163333090560843, 0.6686573500428897, 0.7442460732300362, 0.7195444563336755, 0.7034915982865642, 0.6716178797107913, 0.6512057923190845, 0.6460856714961266, 0.6310661107534962, 0.5808864097362186, 0.5523498168324572, 0.585544988117069, 0.6628166122875283, 0.7270967851124587, 0.7569243489303112, 0.7498363994819546, 0.6516173495122985, 0.6191507890651878, 0.6438732630333628, 0.6283273576390547, 0.5782298842802, 0.6348663973891191, 0.6528324173363675, 0.664195471209638, 0.638918090145187, 0.6448756915232319, 0.6501882975170139, 0.6633277753592931, 0.6226280863806088, 0.5424745731555002, 0.4617525824377657, 0.4746886277196911, 0.5855200274873336, 0.6570000247789501, 0.6591590458424491, 0.6789356028136416, 0.7123210772773996, 0.7192082930477408, 0.7059260194303899, 0.6587111002287176, 0.575254151080737, 0.5116616045094775, 0.6201482545248757, 0.6233269458964898, 0.6137915618446093, 0.574609497293633, 0.5850809627736538, 0.5886552922377263, 0.5716625294901667, 0.5414559723029354, 0.4767978510099404, 0.42472175444594146, 0.471118133760693, 0.5620318759171051, 0.6193587368446013, 0.6066302220512777, 0.6078907183506567, 0.6226171595413847, 0.6325011445770408, 0.6224011378498174, 0.5713744595430907, 0.49122500825487514, 0.44840041197811864, NaN, NaN, NaN, NaN, NaN, NaN, NaN, NaN, NaN, NaN, NaN, NaN, NaN, NaN, NaN, NaN, NaN, NaN, NaN, NaN, NaN, NaN, NaN, NaN, NaN, NaN, NaN, NaN, NaN, NaN, NaN, NaN, NaN, NaN, NaN, NaN, NaN, NaN, NaN, NaN, NaN, NaN, NaN, NaN, NaN, NaN, NaN, NaN, NaN, NaN, NaN, NaN, NaN, NaN, NaN, NaN, NaN, NaN, NaN, NaN, NaN, NaN, NaN, NaN, NaN, NaN, NaN, NaN, NaN, NaN, NaN, NaN, NaN, NaN, NaN, NaN, NaN, NaN, NaN, NaN, NaN, NaN, NaN, NaN, NaN, NaN, NaN, NaN, NaN, NaN, NaN, NaN, NaN, NaN, NaN, NaN, NaN, NaN, NaN, NaN, NaN, NaN, NaN, NaN, NaN, 0.4397939202744834, 0.4471320390253125, 0.5234060153963663, 0.5900355940891904, 0.6395141699935045, 0.6473395535969432, 0.6178543314746728, 0.5543305664411959, 0.5359113773620751, 0.5503501587533732, 0.5448197022382155, 0.5296082803073855, 0.5171101695721496, 0.582353619216158, 0.649653626793494, 0.6610224683763366, 0.6260228577015977, 0.5241596015189596, 0.4665895162936217, 0.4937708802905274, 0.4728351999614646, 0.2946862203394098, 0.31273636037477526, 0.3821855185628446, 0.4976992205779753, 0.5062019509536543, 0.4346054902671896, 0.4000052117377707, 0.3557918439057243, 0.357663127103448, 0.36341959369752486, 0.3782140800598292, 0.43996575583378716, 0.4669271295007797, 0.4253197919349091, 0.41774727211742113, 0.4365489540717023, 0.40902055832420525, 0.3713111464944151, 0.33286162441851064, 0.3530164191629725, 0.3831393384480899, 0.12096850397387843, 0.22044042555775156, 0.2273885966414686, 0.26292913145569324, 0.34256893276733785, 0.3508503044262473, 0.29568289166074313, 0.2641179515164544, 0.30634271062973295, 0.35558419957851267, 0.38934482821270316, 0.34193189045359995, 0.30404298993667017, 0.2692111131273221, 0.2657352075669648, 0.2748785708937554, 0.26320843493370205, 0.24827211550746897, 0.22740646436714276, 0.12645857148903386, 0.13161913706332865, 0.49954165783689264, 0.5244997157717659, 0.4831175950270822, 0.4783346104736138, 0.4768294089365748, 0.4473325648383098, 0.4204727653628696, 0.3975693336482829, 0.3427539320026102, 0.32628530299101766, 0.39547803676507554, 0.42261504088016616, 0.42638601043701846, 0.4132919627720091, 0.4316067110514475, 0.44976431213988677, 0.4859127719287142, 0.4942624836150969, 0.48404878543607743, 0.4685407453990933, 0.4509984669945585, 0.49880699286496816, 0.5426425603113695, 0.5522012039359633, 0.5896072916220825, 0.5782266974264424, 0.5303052820101819, 0.5251390251272307, 0.5519302101552346, 0.5390195012763153, 0.5212926022635528, 0.4641725049322973, 0.4693104339994035, 0.5349994956753643, 0.5587624361636931, 0.6050821579044791, 0.6111942566701716, 0.5735624696697638, 0.601696867375928, 0.6012082700044123, 0.5958191942855496, 0.5879122480848293, 0.5814296390430521, 0.6333079140192368, 0.6886954683623088, 0.7319429840249865, 0.7527436256436634, 0.7448209316914466, 0.7168556711488502, 0.6916922979462209, 0.6983662250753236, 0.6910858339259517, 0.6285848713445648, 0.6213021710487621, 0.6228440145620606, 0.6814418713613226, 0.7264623531082175, 0.7645328257147399, 0.7419318512430693, 0.6893269544759986, 0.6604222776038727, 0.6379343534329199, 0.6298274277650817, 0.561731455018811, 0.6052358586872597, 0.6644620565859399, 0.7239531052037639, 0.7559523279333835, 0.7588117033454949, 0.725227887686845, 0.7027273821646282, 0.6733771760795395, 0.6536121967126207, 0.6292828423334766, 0.6276737902041355, 0.6403713364099686, 0.6945365008058397, 0.7485113134740491, 0.7955689679004223, 0.7763617242923033, 0.6982911010682129, 0.6438862495793628, 0.598084485469134, 0.5181971271382566, 0.5717070889805257, 0.6199059989553426, 0.635863493545984, 0.65347671234107, 0.7024496184506338, 0.7200705711740801, 0.6934156601646024, 0.6562560164492287, 0.6111513184420482, 0.574294408394506, 0.6070880885054426, 0.6334773266185931, 0.6490897171194213, 0.6589214420027022, 0.6953461158536511, 0.7388518877456668, 0.734808573742141, 0.6830689833573738, 0.5828792177215751, 0.49288435376269646, 0.40445124305782054, 0.2875243005509199, 0.3370223806298781, 0.36882469807034174, 0.40385623032781914, 0.40739112625609836, 0.4233675350104362, 0.3782597887111476, 0.3090302301625329, 0.27023099651033755, 0.25243382202219744, 0.2833251183288079, 0.28897429504864797, 0.31197057807602363, 0.32809736879682716, 0.3284220907082975, 0.38076910518266466, 0.43406768227124237, 0.39336465329671116, 0.35106106800829684, 0.28039483004636234, 0.2990241585920281, 0.30782766063832473, 0.3061114734755978, 0.3608186031958254, 0.381062828042132, 0.4115424400806844, 0.42903154910684266, 0.41111501797214767, 0.3583025261704296, 0.31330855515326633, 0.293310343411698, 0.2961748019054158, 0.33211520986638116, 0.37815140843046485, 0.38808143894938524, 0.38205508530688576, 0.39469093730691124, 0.4384668261152925, 0.4209744127534045, 0.41224453399605615, 0.4195267681365557, 0.38416443980610093, NaN, NaN, NaN, NaN, NaN, NaN, NaN, NaN, NaN, NaN, NaN, NaN, NaN, NaN, NaN, NaN, NaN, NaN, NaN, NaN, NaN, NaN, NaN, NaN, NaN, NaN, NaN, NaN, NaN, NaN, NaN, NaN, NaN, NaN, NaN, NaN, NaN, NaN, NaN, NaN, NaN, NaN, NaN, NaN, NaN, NaN, NaN, NaN, NaN, NaN, NaN, NaN, NaN, NaN, NaN, NaN, NaN, NaN, NaN, NaN, NaN, NaN, NaN, NaN, NaN, NaN, NaN, NaN, NaN, NaN, NaN, NaN, NaN, NaN, NaN, NaN, NaN, NaN, NaN, NaN, NaN, NaN, NaN, NaN, NaN, NaN, NaN, NaN, NaN, NaN, NaN, NaN, NaN, NaN, NaN, NaN, NaN, NaN, NaN, NaN, NaN, NaN, NaN, NaN, NaN, 0.3876705103804307, 0.40283057568229175, 0.40726833596910345, 0.4132303145285013, 0.445038893005475, 0.4870053569332384, 0.5170051267722654, 0.5236291969908651, 0.51673627431876, 0.5214090514595955, 0.5139892818099825, 0.49039894162063663, 0.4658244835086994, 0.45839378314834156, 0.4683099621935447, 0.4869731997646063, 0.48730094615780306, 0.45344095192722333, 0.4279818652120536, 0.4305036533653104, 0.45050482216774046, 0.5207720997617634, 0.5330569650740061, 0.5470949413267687, 0.5420358009878223, 0.5415440831460849, 0.5231820688860167, 0.562001614075628, 0.5456104074482077, 0.5553909611821994, 0.5357274440095695, 0.485863582208089, 0.5136926779463028, 0.4997710715602843, 0.5020358713822997, 0.4668242934183554, 0.44782991517010584, 0.45991196629619585, 0.5005227928193954, 0.5016551440546024, 0.5224146148727578, 0.4351221826699824, 0.48063705056053635, 0.5005077826558172, 0.4687374366219414, 0.47824391686463613, 0.4756064605957029, 0.45758400749089345, 0.44186518739687647, 0.4295722509797967, 0.49171662080843803, 0.516911015893769, 0.5410523563050497, 0.5017647938987858, 0.4928113683860596, 0.4673480629194134, 0.47684228228985315, 0.4620970375279516, 0.45046128016742104, 0.5129161180286892, 0.535790203306526, 0.5411682247699903, 0.52245877818636, 0.4357609563566959, 0.46632366934470126, 0.4891128004763791, 0.49027591188962943, 0.5006658781285933, 0.5218796294653283, 0.5285273390986728, 0.5302269856499064, 0.49767783293436363, 0.463616259202272, 0.4688455353447048, 0.507036597184779, 0.5372611054942766, 0.5466864506920855, 0.5300662515929413, 0.550847395883719, 0.5744948847461674, 0.5867200029994796, 0.5832266986689889, 0.5397272798557837, 0.5084702042938025, 0.36198390812841935, 0.4100325021227103, 0.4216223438291409, 0.4308012702262491, 0.41496181029790674, 0.37200382736910564, 0.33886409082549873, 0.36200762051531743, 0.3954333927706516, 0.38215687623817324, 0.39444377901173744, 0.3922216795104982, 0.41094238707573805, 0.4342357447561159, 0.4182032441633987, 0.4021774538902029, 0.4268254882820468, 0.4435873180310784, 0.47388519716089716, 0.45131022567000306, 0.4395172670764173, 0.43725075638369704, 0.479520292989915, 0.4542628619375142, 0.4882647365849123, 0.5113897419998014, 0.5248870066719385, 0.5057241516065203, 0.4466076650923345, 0.4238432421522011, 0.4394749154938375, 0.45819449132681783, 0.4244759128087438, 0.4240180856373887, 0.47383253141518, 0.5001176488844598, 0.5181040199172459, 0.4917000171630839, 0.426055633774963, 0.4110199630744781, 0.42669050238773865, 0.4206686424269452, 0.3767741899424976, 0.4280584763551927, 0.4375868696003007, 0.4846489817267145, 0.5266673990828994, 0.5649731225190636, 0.5085174237182485, 0.38398808028421727, 0.3597074010479518, 0.3973799484462263, 0.4155950605571058, 0.3971467821808517, 0.4130979038756542, 0.46564045675326166, 0.4954931836169308, 0.5383871662276676, 0.5394776867213069, 0.4167849286511704, 0.32079149276423785, 0.33372646375197895, 0.32322338375830834, 0.3668699473788999, 0.38773197689000266, 0.42816458899411, 0.4206227411517975, 0.41650992810379484, 0.3892448405594262, 0.4391642454624806, 0.4052623561163246, 0.3851150934310977, 0.37187528543502585, 0.4564213935362612, 0.5322733065343489, 0.4866291232986952, 0.447133411707552, 0.47573580730437864, 0.4717381402376745, 0.44003144300486285, 0.4719309703689083, 0.45705410683815384, 0.4364081928427572, 0.5057818863615474, 0.4445216722133986, 0.45788852961518284, 0.44877043647317766, 0.45347473019257634, 0.47313473971255765, 0.4785755754948565, 0.46275526459770694, 0.3748695577238948, 0.3183494493154589, 0.2890029763260967, 0.33609772030723467, 0.43065652062770626, 0.46162908219492116, 0.43714573576954535, 0.4056767018959316, 0.45191726410169497, 0.4827141449772028, 0.4437478972219472, 0.39565731951124916, 0.3805135545461041, 0.39019951191184293, 0.4650913689322407, 0.47440379036215913, 0.483570137170218, 0.5243002075273527, 0.5495483874280186, 0.4706522665157621, 0.4718116104747721, 0.4534477594111622, 0.4273181578017557, 0.4075344990829094, 0.4183364150764747, 0.4933579397331367, 0.528507625067487, 0.5161826613587389, 0.5294255626135609, 0.5830397402389138, 0.5335966750784911, 0.5310690809988561, 0.48117285306241425, 0.4690551645951349, 0.463883587350377, 0.32553611476374134, 0.3551438318055065, 0.4661346945241025, 0.5084046818294048, 0.530448893642671, 0.5307116509651896, 0.4982648659483164, 0.44274983580841354, 0.42218813617816053, 0.4593127364897876, 0.4853097699349297, 0.4715984982493575, 0.462555803375871, 0.4725369217306248, 0.5252803809585592, 0.5451955534461381, 0.5480498505320881, 0.4662220043899094, 0.345599273538662, 0.25049234727848885, 0.2009702070424314, 0.32360815398109777, 0.34678134466654026, 0.4351438507615425, 0.49898039728516685, 0.5097352817454008, 0.512134209743251, 0.48924559630060566, 0.4190249451642185, 0.4030451679984, 0.4367658278241586, 0.5010403541471237, 0.5086856873840154, 0.4900584201006988, 0.471343141994623, 0.5093742886202933, 0.5447010394506082, 0.5393879653077454, 0.484259231998044, 0.3379540054576014, 0.15314373421144098, 0.0924988775998338, 0.5185432380543746, 0.5187292859611211, 0.5170644043168414, 0.5242867708540201, 0.5716251673279392, 0.5087082472108375, 0.48286782456463917, 0.4517543911228742, 0.45059998392285455, 0.49462795813325156, 0.5420655201923247, 0.5398004584051422, 0.5170794873122664, 0.4980278762788669, 0.5497537594150845, 0.5573937939758671, 0.5335539037019332, 0.5341614360139827, 0.471673459339182, 0.37032464897705314, 0.3001697898876301, 0.5538700348678576, 0.5626116710623281, 0.5877683990274105, 0.5979806179355016, 0.5920234414581644, 0.5451916040875793, 0.4978120019304206, 0.4453413313728311, 0.4655424001573228, 0.4811937876751613, 0.52435638511271, 0.5795286441444495, 0.5852899317282396, 0.5966358877819877, 0.5955384124289786, 0.6188928481654636, 0.6099043699853062, 0.6050308954794763, 0.5197915222103914, 0.4626784896271764, 0.40339332065632566, 0.559702046777437, 0.5767566524188252, 0.6018015277755248, 0.6364808721709045, 0.6135034041811972, 0.5736934346357032, 0.5030426219951025, 0.48478470783483785, 0.47959610007576164, 0.4884062153907136, 0.5294968034577605, 0.5683736929733606, 0.5899356291947868, 0.5873746865208386, 0.6064000384312797, 0.6078468682905849, 0.6022736510499391, 0.6069815821366731, 0.5549178980949709, 0.4644239532108301, 0.4216991040443209, 0.5827787167979852, 0.6232838071428678, 0.671308709731782, 0.7166560875442304, 0.7429875552937072, 0.7202059573495329, 0.6895234202836301, 0.692791116574154, 0.7054531042471445, 0.6892414784103092, 0.6534349548176005, 0.6446930092682779, 0.6554520207690486, 0.6890303406164011, 0.7335626436648995, 0.7616797077812574, 0.7349330775480392, 0.6974554840768986, 0.6831474695351133, 0.6612489604098699, 0.6461673099975244, 0.6026919509378486, 0.6464785831481472, 0.6998402797095711, 0.7514574611660849, 0.7760936766000377, 0.7588983805529925, 0.734722218719759, 0.7306577716095389, 0.7284066686545776, 0.7050645608616309, 0.6647133660603082, 0.6607761596585761, 0.6767024862199779, 0.7264945586736714, 0.7781925856155618, 0.8065290353200071, 0.7843120113936721, 0.7447747192850498, 0.7157664621730185, 0.6924290360305279, 0.6770350249578724, 0.5782441092950208, 0.6378805469374743, 0.6543998830906216, 0.6803978820289883, 0.7024601420141406, 0.7152467659888493, 0.6976066770617237, 0.6832342613290475, 0.6589536002285331, 0.6041861860686053, 0.5988515884326275, 0.6352809595985841, 0.6509391406655636, 0.6801534175972965, 0.7178692005653082, 0.7302186829961553, 0.7368987306569518, 0.721344176569556, 0.6539090505006645, 0.5843515767252897, 0.5505309242205646, 0.32951723363623353, 0.3791429428776212, 0.3784203284997186, 0.3832583258309493, 0.3554179955077411, 0.3110789119620007, 0.2800585810260222, 0.28291444967587576, 0.3077109890775144, 0.3233405180464451, 0.3019660181937697, 0.28875912640934204, 0.29497970299203813, 0.30100187061892136, 0.3211184386065625, 0.32984357049353025, 0.3206040888928122, 0.28761708853003226, 0.26902866642347734, 0.2690650860717359, 0.28302459545033026, 0.3435804928052063, 0.3630252845438344, 0.38424033293384446, 0.40310302761671946, 0.41867190675650645, 0.40275529611628247, 0.3851224186994942, 0.34258263187080756, 0.31654376822846264, 0.2920184593239565, 0.305641795218934, 0.34576016495831213, 0.40599154309759405, 0.42625732957410634, 0.40996148454156534, 0.3884472693238753, 0.3913132673222871, 0.3669859274891905, 0.367911784793312, 0.4298141300060778, 0.4324062877302781, 0.5169081281711388, 0.5283958835162404, 0.5612739756145904, 0.5402671461090929, 0.545192818100024, 0.57571342130
[truncated: 74,607,969 more chars]
