# Supplementary material for: Natural sounds can be reconstructed from human neuroimaging data using deep neural network representation
Source: PLoS Biol. 2025 Jul 23;23(7):e3003293. doi: 10.1371/journal.pbio.3003293 (PMC12313072; doi:10.1371/journal.pbio.3003293)
Supplement: S2 Data — This file includes all datasets used to generate the main and supporting figures, excluding the data used in Fig 3C, which is provided separately in S1 Data. (XLSX) [file pbio.3003293.s028.xlsx]

## Sheet: 3D
Subject	Feature	Data point 1	Data point 2	Data point 3	Data point 4	Data point 5	Data point 6	Data point 7	Data point 8	Data point 9	Data point 10	Data point 11	Data point 12	Data point 13	Data point 14	Data point 15	Data point 16	Data point 17	Data point 18	Data point 19	Data point 20	Data point 21	Data point 22	Data point 23	Data point 24	Data point 25	Data point 26	Data point 27	Data point 28	Data point 29	Data point 30	Data point 31	Data point 32	Data point 33	Data point 34	Data point 35	Data point 36	Data point 37	Data point 38	Data point 39	Data point 40	Data point 41	Data point 42	Data point 43	Data point 44	Data point 45	Data point 46	Data point 47	Data point 48
S1	DNN	0.324385	0.93736	0.715884	0.914989	0.982103	0.713647	0.979866	0.96868	0.897092	0.868009	0.704698	0.800895	0.682327	0.834452	0.612975	0.881432	0.847875	0.910515	0.957494	0.628635	0.955257	0.979866	0.944072	0.673378	0.850112	0.791946	0.597315	0.932886	0.809843	0.628635	0.829978	0.982103	0.834452	0.870246	0.474273	0.671141	0.979866	0.666667	0.912752	0.876957	0.736018	0.982103	0.879195	0.982103	0.881432	0.769575	0.997763	0.720358
S1	DNN_notrain	0.447427	0.270694	0.505593	0.885906	0.552573	0.50783	0.836689	0.876957	0.599553	0.930649	0.803132	0.237136	0.158837	0.01566	0.572707	0.95302	0.348993	0.988814	0.850112	0.689038	0.863535	0.715884	0.451902	0.525727	0.850112	0.973154	0.977629	0.955257	0.910515	0.275168	0.147651	0.798658	0.192394	0.604027	0.818792	0.536913	0.364653	0.230425	0.442953	0.964206	0.306488	0.935123	0.785235	0.606264	0.36689	0.863535	0.991051	0.512304
S1	spectrogram	0.8434	0.163311	0.185682	0.910515	0.131991	0.454139	0.769575	0.635347	0.210291	0.807606	0.724832	0.49217	0.143177	0.00671141	0.342282	0.90604	0.706935	0.581655	0.384787	0.530201	0.599553	0.364653	0.393736	0.434004	0.912752	0.928412	0.991051	0.807606	0.9217	0.758389	0.657718	0.221477	0.736018	0.322148	0.391499	0.677852	0.979866	0.742729	0.57047	0.557047	0.854586	0.277405	0.250559	0.340045	0.58613	0.829978	0.0469799	0.333333
S1	modulation	0.695749	0.850112	0.252796	0.959732	0.800895	0.387025	0.986577	0.803132	0.331096	0.870246	0.796421	0.297539	0.736018	0.514541	0.559284	0.948546	0.706935	0.711409	0.93736	0.691275	0.733781	0.706935	0.914989	0.666667	0.944072	0.870246	0.993289	0.988814	0.975391	0.85906	0.49217	0.986577	0.709172	0.516779	0.319911	0.521253	0.829978	0.391499	0.825503	0.885906	0.61745	0.823266	0.697987	0.771812	0.574944	0.794183	0.583893	0.47651
S2	DNN	0.393736	0.823266	0.695749	0.854586	0.959732	0.718121	0.993289	0.959732	0.919463	0.903803	0.700224	0.767338	0.682327	0.834452	0.588367	0.919463	0.856823	0.861298	0.970917	0.47651	0.95302	0.975391	0.966443	0.651007	0.861298	0.872483	0.472036	0.876957	0.823266	0.646532	0.821029	0.991051	0.814318	0.865772	0.512304	0.644295	0.970917	0.675615	0.872483	0.914989	0.753915	0.988814	0.872483	0.979866	0.87472	0.8434	0.993289	0.686801
S2	DNN_notrain	0.53915	0.610738	0.360179	0.85906	0.545861	0.489933	0.9217	0.861298	0.604027	0.932886	0.823266	0.208054	0.145414	0.01566	0.384787	0.948546	0.317673	0.948546	0.834452	0.557047	0.823266	0.680089	0.510067	0.49217	0.910515	0.955257	0.96868	0.946309	0.897092	0.288591	0.170022	0.885906	0.255034	0.389262	0.731544	0.36689	0.427293	0.210291	0.434004	0.982103	0.353468	0.738255	0.791946	0.588367	0.324385	0.863535	0.96868	0.427293
S2	spectrogram	0.8434	0.120805	0.154362	0.89038	0.143177	0.44519	0.769575	0.64877	0.333333	0.834452	0.720358	0.501119	0.223714	0.00671141	0.344519	0.892617	0.711409	0.572707	0.0760626	0.52349	0.581655	0.302013	0.456376	0.440716	0.868009	0.901566	0.991051	0.800895	0.908277	0.738255	0.697987	0.232662	0.722595	0.322148	0.416107	0.675615	0.977629	0.751678	0.505593	0.581655	0.85906	0.255034	0.230425	0.33557	0.536913	0.838926	0.0447427	0.373602
S2	modulation	0.756152	0.794183	0.212528	0.982103	0.812081	0.469799	0.979866	0.812081	0.369128	0.796421	0.689038	0.306488	0.8434	0.123043	0.521253	0.944072	0.581655	0.668904	0.919463	0.689038	0.557047	0.60179	0.901566	0.646532	0.868009	0.87472	0.991051	0.993289	0.964206	0.95302	0.402685	0.977629	0.702461	0.543624	0.404922	0.510067	0.816555	0.340045	0.742729	0.879195	0.624161	0.722595	0.662192	0.776286	0.630872	0.818792	0.00894855	0.498881
S3	DNN	0.592841	0.910515	0.691275	0.9217	0.975391	0.747204	0.995526	0.973154	0.90604	0.939597	0.738255	0.82774	0.713647	0.923937	0.635347	0.901566	0.872483	0.885906	0.957494	0.579418	0.970917	0.982103	0.957494	0.704698	0.879195	0.926174	0.780761	0.910515	0.727069	0.760626	0.825503	0.993289	0.796421	0.823266	0.489933	0.686801	0.96868	0.626398	0.897092	0.914989	0.720358	0.98434	0.885906	0.977629	0.903803	0.841163	0.993289	0.682327
S3	DNN_notrain	0.561521	0.740492	0.438479	0.856823	0.574944	0.516779	0.979866	0.834452	0.516779	0.923937	0.85906	0.192394	0.14094	0.0290828	0.550336	0.919463	0.599553	0.861298	0.854586	0.686801	0.930649	0.666667	0.487696	0.510067	0.93736	0.977629	0.98434	0.961969	0.903803	0.489933	0.190157	0.939597	0.306488	0.46085	0.879195	0.496644	0.373602	0.221477	0.440716	0.988814	0.317673	0.789709	0.762864	0.646532	0.337808	0.872483	0.993289	0.442953
S3	spectrogram	0.82774	0.214765	0.185682	0.993289	0.138702	0.467562	0.838926	0.637584	0.782998	0.821029	0.767338	0.512304	0.237136	0.510067	0.380313	0.897092	0.720358	0.581655	0.465324	0.49217	0.595078	0.310962	0.693512	0.47651	0.883669	0.90604	0.988814	0.823266	0.923937	0.928412	0.639821	0.252796	0.691275	0.326622	0.393736	0.666667	0.977629	0.762864	0.510067	0.597315	0.879195	0.286353	0.250559	0.33557	0.545861	0.832215	0.442953	0.373602
S3	modulation	0.637584	0.838926	0.237136	0.988814	0.794183	0.527964	0.995526	0.803132	0.90604	0.825503	0.930649	0.425056	0.919463	0.941834	0.680089	0.961969	0.519016	0.561521	0.910515	0.659955	0.534676	0.510067	0.9217	0.612975	0.850112	0.903803	0.995526	0.993289	0.964206	0.96868	0.436242	0.991051	0.695749	0.557047	0.275168	0.47651	0.814318	0.393736	0.776286	0.89038	0.47651	0.805369	0.756152	0.778523	0.615213	0.800895	0.897092	0.472036
S4	DNN	0.619687	0.928412	0.677852	0.868009	0.96868	0.756152	0.993289	0.966443	0.9217	0.950783	0.691275	0.829978	0.713647	0.854586	0.693512	0.892617	0.87472	0.885906	0.970917	0.514541	0.944072	0.964206	0.957494	0.711409	0.856823	0.948546	0.767338	0.944072	0.767338	0.742729	0.823266	0.991051	0.85906	0.780761	0.498881	0.635347	0.98434	0.653244	0.881432	0.908277	0.715884	0.986577	0.87472	0.982103	0.879195	0.87472	0.993289	0.709172
S4	DNN_notrain	0.55481	0.729306	0.322148	0.838926	0.57047	0.534676	0.90604	0.876957	0.519016	0.892617	0.782998	0.163311	0.149888	0.01566	0.581655	0.944072	0.46085	0.917226	0.870246	0.597315	0.861298	0.675615	0.440716	0.465324	0.90604	0.973154	0.98434	0.948546	0.908277	0.489933	0.134228	0.897092	0.219239	0.572707	0.630872	0.39821	0.400447	0.250559	0.425056	0.98434	0.297539	0.836689	0.753915	0.628635	0.322148	0.868009	0.993289	0.463087
S4	spectrogram	0.8434	0.196868	0.183445	0.883669	0.147651	0.474273	0.769575	0.651007	0.695749	0.845638	0.718121	0.487696	0.223714	0.0111857	0.337808	0.897092	0.704698	0.57047	0.324385	0.478747	0.565996	0.299776	0.61745	0.434004	0.892617	0.883669	0.986577	0.794183	0.917226	0.872483	0.642058	0.187919	0.682327	0.310962	0.384787	0.666667	0.977629	0.765101	0.521253	0.599553	0.881432	0.284116	0.239374	0.348993	0.559284	0.832215	0.064877	0.346756
S4	modulation	0.760626	0.760626	0.223714	0.975391	0.805369	0.561521	0.982103	0.816555	0.841163	0.850112	0.791946	0.243848	0.881432	0.621924	0.612975	0.96868	0.530201	0.595078	0.892617	0.624161	0.695749	0.682327	0.919463	0.686801	0.930649	0.885906	0.993289	0.988814	0.957494	0.96868	0.395973	0.979866	0.724832	0.519016	0.268456	0.52349	0.850112	0.402685	0.825503	0.883669	0.691275	0.789709	0.684564	0.812081	0.639821	0.814318	0.774049	0.505593
S5	DNN	0.223714	0.885906	0.64877	0.771812	0.970917	0.718121	0.993289	0.961969	0.854586	0.923937	0.646532	0.798658	0.680089	0.881432	0.639821	0.912752	0.872483	0.917226	0.970917	0.503356	0.975391	0.970917	0.959732	0.706935	0.879195	0.919463	0.805369	0.986577	0.749441	0.803132	0.838926	0.993289	0.803132	0.738255	0.545861	0.686801	0.964206	0.671141	0.885906	0.879195	0.729306	0.98434	0.897092	0.982103	0.903803	0.821029	0.993289	0.675615
S5	DNN_notrain	0.541387	0.780761	0.39821	0.841163	0.590604	0.483221	0.96868	0.876957	0.530201	0.899329	0.809843	0.167785	0.134228	0.0178971	0.545861	0.9217	0.628635	0.948546	0.821029	0.747204	0.935123	0.666667	0.44519	0.409396	0.825503	0.973154	0.988814	0.955257	0.9217	0.496644	0.165548	0.854586	0.232662	0.610738	0.729306	0.510067	0.380313	0.230425	0.442953	0.959732	0.277405	0.818792	0.805369	0.626398	0.344519	0.865772	0.914989	0.487696
S5	spectrogram	0.832215	0.165548	0.147651	0.946309	0.14094	0.46085	0.838926	0.630872	0.380313	0.841163	0.749441	0.541387	0.196868	0.00671141	0.326622	0.899329	0.709172	0.565996	0.642058	0.498881	0.590604	0.308725	0.642058	0.440716	0.865772	0.901566	0.988814	0.791946	0.910515	0.791946	0.778523	0.149888	0.700224	0.286353	0.380313	0.700224	0.975391	0.742729	0.543624	0.557047	0.845638	0.284116	0.252796	0.326622	0.574944	0.825503	0.0469799	0.342282
S5	modulation	0.774049	0.861298	0.228188	0.982103	0.897092	0.550336	0.982103	0.825503	0.776286	0.845638	0.856823	0.259508	0.908277	0.986577	0.639821	0.966443	0.516779	0.472036	0.948546	0.675615	0.599553	0.536913	0.928412	0.583893	0.847875	0.935123	0.993289	0.988814	0.957494	0.96868	0.458613	0.93736	0.702461	0.532438	0.389262	0.519016	0.838926	0.39821	0.780761	0.852349	0.53915	0.771812	0.720358	0.706935	0.704698	0.803132	0.939597	0.44519
[truncated: 2 more columns]

## Sheet: 4D
Subject	Category	Data point 1	Data point 2	Data point 3	Data point 4	Data point 5	Data point 6	Data point 7	Data point 8	Data point 9	Data point 10	Data point 11	Data point 12	Data point 13	Data point 14	Data point 15	Data point 16	Data point 17	Data point 18	Data point 19	Data point 20
S1	Animal	1	1	0.6	1	1	1	1	1	0.8	1
S1	Environmental	1	1	1	1	1	1	0.8	0.8	0.8	0.4
S1	Speech	0.8	0.6	0.6	0.6	1	1	1	1	0.8	1	1	0.8	1	0.6	0.6	1	1	1	1	0.6
S1	Music	1	0.8	1	1	0.6	1	1	1	1	1
S2	Animal	0.8	0.6	1	0.6	0.8	0.8	1	1	0.8	1
S2	Environmental	0.8	0.8	1	1	1	1	1	0.6	1	0.6
S2	Speech	1	0.6	1	0.6	0.8	0.6	1	0.8	0.8	0.6	0.8	0.6	0.8	0.6	1	0.6	0.8	1	1	1
S2	Music	0.8	0.8	0.8	1	0.8	0.8	0.8	1	0.8	1
S3	Animal	0.8	1	1	1	1	1	1	1	1	1
S3	Environmental	1	1	1	1	1	1	1	0.8	0.6	0.8
S3	Speech	0.6	0.8	1	0.8	1	0.8	1	0.8	0.8	0.8	0.6	0.8	1	0.8	0.6	0.8	1	1	0.8	0.6
S3	Music	1	1	1	1	1	0.8	1	1	1	1
S4	Animal	1	0.4	0.8	0.4	1	1	0.8	1	0.4	1
S4	Environmental	1	1	1	1	1	1	1	0.8	0.8	0.4
S4	Speech	1	1	0.8	1	0.8	1	1	1	0.8	0.8	0.8	0.8	1	0.8	1	1	0.6	0.6	1	0.8
S4	Music	1	0.8	0.6	1	1	1	1	0.8	0.8	1
S5	Animal	1	0.8	0.8	1	0.8	0.8	1	1	1	1
S5	Environmental	1	1	1	1	1	1	0.8	1	0.8	0.4
S5	Speech	0.8	1	1	1	1	1	1	0.6	0.8	0.8	0.6	0.8	1	1	1	1	1	1	0.8	0.8
S5	Music	0.8	0.8	0.8	0.8	1	1	0.8	1	1	1

## Sheet: 4F
Subject	Feature	ROI	Eval	Data point 1	Data point 2	Data point 3	Data point 4	Data point 5	Data point 6	Data point 7	Data point 8	Data point 9	Data point 10	Data point 11	Data point 12	Data point 13	Data point 14	Data point 15	Data point 16	Data point 17	Data point 18	Data point 19	Data point 20	Data point 21	Data point 22	Data point 23	Data point 24	Data point 25	Data point 26	Data point 27	Data point 28	Data point 29	Data point 30	Data point 31	Data point 32	Data point 33	Data point 34	Data point 35	Data point 36	Data point 37	Data point 38	Data point 39	Data point 40	Data point 41	Data point 42	Data point 43	Data point 44	Data point 45	Data point 46
S1	conv5_3	AC	mel	0.812081	0.118568	0.205817	0.93736	0.469799	0.505593	0.762864	0.440716	0.829978	0.825503	0.704698	0.532438	0.411633	0.986577	0.42953	0.919463	0.706935	0.592841	0.979866	0.581655	0.574944	0.384787	0.885906	0.785235	0.850112	0.892617	0.98434	0.845638	0.919463	0.932886	0.715884	0.899329	0.847875	0.630872	0.519016	0.733781	0.966443	0.704698	0.552573	0.536913	0.87472	0.487696	0.304251	0.378076	0.541387	0.805369
S1	conv5_3	AC	conv1	0.738255	0.970917	0.246085	0.930649	0.868009	0.49217	0.991051	0.767338	0.796421	0.769575	0.675615	0.505593	0.469799	0.993289	0.42953	0.829978	0.317673	0.577181	0.821029	0.310962	0.516779	0.565996	0.574944	0.662192	0.644295	0.970917	0.950783	0.894855	0.95302	0.825503	0.639821	0.615213	0.789709	0.834452	0.0715884	0.870246	0.422819	0.438479	0.510067	0.789709	0.579418	0.545861	0.514541	0.458613	0.393736	0.836689
S1	conv5_3	AC	conv5	0.480984	0.95302	0.474273	0.901566	0.928412	0.684564	0.93736	0.624161	0.950783	0.738255	0.738255	0.675615	0.856823	0.93736	0.628635	0.852349	0.821029	0.744966	0.979866	0.52349	0.534676	0.823266	0.624161	0.876957	0.255034	0.809843	0.908277	0.704698	0.932886	0.715884	0.702461	0.923937	0.666667	0.626398	0.362416	0.872483	0.63311	0.286353	0.693512	0.451902	0.483221	0.662192	0.700224	0.635347	0.646532	0.760626
S1	conv5_3	AC	mix5_d	0.503356	0.98434	0.57047	0.825503	0.955257	0.771812	0.948546	0.568233	0.872483	0.85906	0.610738	0.753915	0.715884	0.881432	0.682327	0.950783	0.894855	0.832215	0.977629	0.639821	0.718121	0.894855	0.709172	0.856823	0.619687	0.765101	0.923937	0.914989	0.847875	0.655481	0.738255	0.753915	0.606264	0.668904	0.454139	0.888143	0.791946	0.431767	0.715884	0.478747	0.610738	0.718121	0.767338	0.651007	0.736018	0.787472
S1	conv5_3	AC	mix6_e	0.957494	0.986577	0.646532	0.991051	0.959732	0.803132	0.930649	0.935123	0.948546	0.935123	0.852349	0.87472	0.95302	0.856823	0.910515	0.997763	0.85906	0.986577	0.973154	0.948546	0.914989	0.917226	0.944072	0.832215	0.908277	0.997763	0.966443	0.993289	0.901566	0.997763	0.93736	0.89038	0.977629	0.52349	0.689038	0.738255	0.932886	0.765101	0.829978	0.814318	0.818792	0.991051	0.901566	0.95302	0.863535	0.816555
S1	conv5_3	AC	mix7_c	0.917226	0.941834	0.697987	0.973154	0.787472	0.736018	0.970917	0.914989	0.935123	0.733781	0.630872	0.868009	0.852349	0.655481	0.57047	0.946309	0.823266	0.930649	0.966443	0.852349	0.883669	0.932886	0.944072	0.856823	0.89038	0.995526	0.975391	0.991051	0.932886	0.991051	0.932886	0.852349	0.95302	0.686801	0.50783	0.852349	0.782998	0.58613	0.892617	0.832215	0.847875	0.883669	0.939597	0.941834	0.868009	0.836689
S1	conv5_3	AC	fc1	0.973154	0.93736	0.765101	0.977629	0.774049	0.805369	0.957494	0.950783	0.910515	0.82774	0.897092	0.879195	0.825503	0.964206	0.8434	0.948546	0.642058	0.854586	0.959732	0.899329	0.825503	0.834452	0.959732	0.872483	0.923937	0.95302	0.961969	0.914989	0.955257	0.986577	0.914989	0.642058	0.977629	0.836689	0.863535	0.787472	0.791946	0.653244	0.854586	0.941834	0.789709	0.798658	0.917226	0.946309	0.812081	0.901566
S1	conv5_3	AC	f0	0.628571		0.721429	0.428571		0.842857	0.657143	0.342857	0.525	0.492857	0.878571	0.771429	0.942857	0.971429	0.757143	0.564286	0.678571	0.514286	0.867857	0.628571	0.421429	0.9	0.957143	0.528571	0.592857	0.671429		0.3	0.664286	0.664286	0.778571	0.821429	0.764286	0.25	0.714286	0	0.778571	0.792857	0.485714	0.407143	0.685714	0.778571	0.607143	0.385714	0.65	0.65
S1	conv5_3	AC	sc	0.362416	0.322148	0.0805369	0.771812	0.973154	0.644295	0.0536913	0.812081	0.90604	0.604027	0.684564	0.818792	0.536913	0.926174	0.845638	0.516779	0.798658	0.879195	0.838926	0.395973	0.684564	0.879195	0.892617	0.818792	0.295302	0.724832	0.798658	0.785235	0.758389	0.577181	0.825503	0.912752	0.684564	0.489933	0.677852	0.375839	0.845638	0.489933	0.637584	0.825503	0.865772	0.57047	0.543624	0.758389	0.42953	0.785235
S1	conv5_3	AC	hnr	0.516779	0.90604	0.0805369	0.95302	0.778523	0.637584	0.825503	0.744966	0.798658	0.718121	0.838926	0.57047	0.892617	0.624161	0.201342	0.852349	0.214765	0.899329	0.758389	0.892617	0.85906	0.550336	0.0939597	0.711409	0.375839	0.919463	0.295302	0.879195	0.912752	0.657718	0.416107	0.543624	0.852349	0.563758	0.194631	0.644295	0.61745	0.885906	0.657718	0.825503	0.134228	0.33557	0.483221	0.0402685	0.785235	0.90604
S2	conv5_3	AC	mel	0.854586	0.0626398	0.0850112	0.932886	0.559284	0.454139	0.785235	0.550336	0.950783	0.809843	0.532438	0.64877	0.487696	0.993289	0.344519	0.917226	0.702461	0.729306	0.939597	0.666667	0.720358	0.44519	0.778523	0.671141	0.825503	0.854586	0.98434	0.910515	0.910515	0.961969	0.852349	0.812081	0.760626	0.66443	0.619687	0.798658	0.979866	0.825503	0.512304	0.626398	0.821029	0.328859	0.248322	0.353468	0.637584	0.879195
S2	conv5_3	AC	conv1	0.751678	0.935123	0.098434	0.946309	0.93736	0.467562	0.986577	0.771812	0.789709	0.778523	0.619687	0.129754	0.44519	0.881432	0.183445	0.8434	0.360179	0.512304	0.885906	0.552573	0.693512	0.565996	0.695749	0.619687	0.626398	0.96868	0.948546	0.899329	0.944072	0.899329	0.646532	0.53915	0.689038	0.355705	0.812081	0.36689	0.281879	0.400447	0.579418	0.809843	0.841163	0.456376	0.480984	0.478747	0.485459	0.845638
S2	conv5_3	AC	conv5	0.767338	0.966443	0.0469799	0.856823	0.785235	0.304251	0.856823	0.742729	0.829978	0.816555	0.0917226	0.662192	0.917226	0.941834	0.695749	0.948546	0.807606	0.498881	0.950783	0.816555	0.592841	0.776286	0.519016	0.850112	0.0290828	0.85906	0.899329	0.572707	0.946309	0.782998	0.865772	0.668904	0.684564	0.46085	0.604027	0.798658	0.809843	0.579418	0.847875	0.946309	0.416107	0.720358	0.342282	0.666667	0.731544	0.832215
S2	conv5_3	AC	mix5_d	0.794183	0.98434	0.255034	0.836689	0.939597	0.572707	0.807606	0.700224	0.838926	0.765101	0.0760626	0.666667	0.769575	0.863535	0.608501	0.87472	0.868009	0.621924	0.9217	0.912752	0.733781	0.787472	0.706935	0.93736	0.713647	0.563758	0.944072	0.894855	0.671141	0.841163	0.861298	0.498881	0.666667	0.434004	0.496644	0.749441	0.677852	0.55481	0.821029	0.579418	0.543624	0.863535	0.46085	0.680089	0.751678	0.836689
S2	conv5_3	AC	mix6_e	0.955257	0.966443	0.691275	0.995526	0.986577	0.686801	0.941834	0.959732	0.939597	0.975391	0.850112	0.883669	0.961969	0.964206	0.796421	0.979866	0.899329	0.912752	0.975391	0.912752	0.98434	0.96868	0.957494	0.711409	0.93736	0.986577	0.98434	0.995526	0.930649	0.988814	0.868009	0.932886	0.964206	0.536913	0.856823	0.736018	0.8434	0.771812	0.930649	0.903803	0.767338	0.96868	0.854586	0.970917	0.919463	0.899329
S2	conv5_3	AC	mix7_c	0.856823	0.883669	0.736018	0.970917	0.930649	0.590604	0.979866	0.948546	0.946309	0.903803	0.727069	0.724832	0.897092	0.700224	0.615213	0.948546	0.89038	0.747204	0.96868	0.82774	0.982103	0.970917	0.964206	0.740492	0.959732	0.96868	0.986577	0.970917	0.932886	0.997763	0.798658	0.894855	0.966443	0.651007	0.791946	0.796421	0.742729	0.60179	0.986577	0.928412	0.760626	0.932886	0.829978	0.959732	0.888143	0.868009
S2	conv5_3	AC	fc1	0.948546	0.90604	0.832215	0.982103	0.910515	0.805369	0.964206	0.970917	0.899329	0.876957	0.841163	0.395973	0.914989	0.894855	0.718121	0.93736	0.740492	0.646532	0.964206	0.856823	0.901566	0.923937	0.977629	0.796421	0.930649	0.928412	0.982103	0.948546	0.948546	0.988814	0.807606	0.709172	0.894855	0.521253	0.919463	0.785235	0.791946	0.695749	0.988814	0.982103	0.769575	0.87472	0.791946	0.946309	0.868009	0.946309
S2	conv5_3	AC	f0	0.707143		0.964286			0.8	0.778571	0.535714		0.664286	0.717857	0.664286	0.942857	0.978571	0.864286	0.814286	0.742857	0.55	0.921429	0.464286	0.407143	0.807143	0.6	0.685714	0.614286	0.714286			0.628571	0.942857	0.914286	0.910714	0.792857	0.15	0.95	0	0.678571	0.642857	0.842857	0.335714	0.592857	0.614286	0.642857	0.735714	0.771429	0.514286
S2	conv5_3	AC	sc	0.362416	0.268456	0.275168	0.697987	0.973154	0.805369	0.442953	0.771812	0.919463	0.845638	0.751678	0.456376	0.711409	0.926174	0.691275	0.483221	0.805369	0.536913	0.865772	0.66443	0.85906	0.85906	0.90604	0.791946	0.375839	0.798658	0.57047	0.778524	0.66443	0.66443	0.57047	0.879195	0.644295	0.442953	0.711409	0.315436	0.322148	0.0939597	0.66443	0.765101	0.832215	0.651007	0.697987	0.892617	0.697987	0.563758
S2	conv5_3	AC	hnr	0.590604	0.657718	0.221476	0.798658	0.389262	0.348993	0.959732	0.671141	0.704698	0.872483	0.785235	0.308725	0.932886	0.718121	0.234899	0.865772	0.167785	0.657718	0.711409	0.912752	0.61745	0.738255	0.181208	0.677852	0.463087	0.892617	0.892617	0.865772	0.90604	0.912752	0.228188	0.489933	0.436242	0.288591	0.577181	0.778524	0.718121	0.503356	0.872483	0.892617	0.214765	0.463087	0.610738	0.0402685	0.785235	0.832215
S3	conv5_3	AC	mel	0.850112	0.458613	0.194631	0.973154	0.821029	0.561521	0.856823	0.458613	0.957494	0.832215	0.626398	0.521253	0.706935	0.993289	0.284116	0.899329	0.711409	0.552573	0.977629	0.512304	0.615213	0.284116	0.829978	0.599553	0.908277	0.879195	0.982103	0.912752	0.948546	0.986577	0.816555	0.901566	0.715884	0.689038	0.451902	0.769575	0.977629	0.825503	0.574944	0.577181	0.85906	0.494407	0.299776	0.344519	0.574944	0.832215
S3	conv5_3	AC	conv1	0.742729	0.95302	0.297539	0.932886	0.715884	0.487696	0.991051	0.765101	0.841163	0.778523	0.637584	0.684564	0.548098	0.991051	0.187919	0.825503	0.595078	0.407159	0.856823	0.404922	0.619687	0.52349	0.805369	0.572707	0.655481	0.970917	0.966443	0.903803	0.939597	0.95302	0.630872	0.666667	0.662192	0.90604	0.615213	0.96868	0.418345	0.451902	0.563758	0.796421	0.93736	0.496644	0.498881	0.440716	0.427293	0.850112
S3	conv5_3	AC	conv5	0.821029	0.876957	0.225951	0.935123	0.731544	0.456376	0.982103	0.691275	0.926174	0.93736	0.326622	0.776286	0.955257	0.98434	0.447427	0.8434	0.814318	0.275168	0.973154	0.371365	0.516779	0.449664	0.478747	0.668904	0.308725	0.834452	0.903803	0.66443	0.897092	0.986577	0.61745	0.988814	0.695749	0.691275	0.192394	0.850112	0.454139	0.557047	0.845638	0.581655	0.794183	0.89038	0.655481	0.53915	0.751678	0.577181
S3	conv5_3	AC	mix5_d	0.816555	0.98434	0.268456	0.926174	0.975391	0.592841	0.988814	0.489933	0.961969	0.852349	0.503356	0.794183	0.957494	0.912752	0.404922	0.744966	0.930649	0.438479	0.944072	0.467562	0.841163	0.409396	0.621924	0.856823	0.832215	0.543624	0.957494	0.847875	0.762864	0.95302	0.702461	0.946309	0.713647	0.693512	0.129754	0.814318	0.885906	0.599553	0.894855	0.706935	0.756152	0.96868	0.892617	0.402685	0.774049	0.60179
S3	conv5_3	AC	mix6_e	0.988814	0.975391	0.769575	0.98434	0.986577	0.760626	0.977629	0.87472	0.881432	0.957494	0.941834	0.776286	0.961969	0.991051	0.836689	0.986577	0.838926	0.8434	0.982103	0.932886	0.964206	0.885906	0.930649	0.800895	0.863535	0.993289	0.982103	0.991051	0.923937	0.997763	0.946309	0.961969	0.935123	0.718121	0.736018	0.818792	0.897092	0.722595	0.881432	0.912752	0.876957	0.98434	0.932886	0.926174	0.950783	0.850112
S3	conv5_3	AC	mix7_c	0.98434	0.861298	0.644295	0.979866	0.888143	0.742729	0.970917	0.935123	0.932886	0.93736	0.912752	0.662192	0.879195	0.98434	0.572707	0.901566	0.821029	0.619687	0.973154	0.865772	0.930649	0.863535	0.946309	0.856823	0.876957	0.991051	0.988814	0.993289	0.852349	0.995526	0.9217	0.939597	0.941834	0.747204	0.87472	0.841163	0.823266	0.700224	0.979866	0.948546	0.742729	0.863535	0.975391	0.883669	0.98434	0.818792
S3	conv5_3	AC	fc1	0.995526	0.950783	0.847875	0.98434	0.90604	0.825503	0.970917	0.991051	0.948546	0.9217	0.961969	0.776286	0.90604	0.993289	0.646532	0.910515	0.42953	0.595078	0.917226	0.870246	0.791946	0.825503	0.966443	0.805369	0.923937	0.975391	0.988814	1	0.944072	0.993289	0.914989	0.834452	0.876957	0.850112	0.885906	0.693512	0.785235	0.845638	0.970917	0.98434	0.704698	0.727069	0.988814	0.930649	0.991051	0.90604
S3	conv5_3	AC	f0	0.707143		0.978571	0.614286		0.564286	0.557143	0.321429	0.928571	0.657143	0.935714	0.828571	0.942857	0.985714	0.785714	0.721429	0.742857	0.464286		0.85	0.692857	0.764286	0.964286	0.735714	0.621429	0.457143		0.203571	0.664286	0.957143	0.785714	0.942857	0.771429	0.310714	0.985714	0.321429	0.7	0.85	0.814286	0.35	0.835714	0.671429	0.685714	0.478571	0.735714	0.571429
S3	conv5_3	AC	sc	0.369128	0.805369	0.47651	0.395973	0.966443	0.637584	0.973154	0.899329	0.892617	0.838926	0.718121	0.738255	0.724832	0.926174	0.765101	0.503356	0.785235	0.872483	0.825503	0.926174	0.85906	0.879195	0.85906	0.818792	0.785235	0.791946	0.597315	0.765101	0.651007	0.677852	0.590604	0.919463	0.684564	0.536913	0.684564	0.973154	0.90604	0.530201	0.684564	0.791946	0.959732	0.563758	0.563758	0.785235	0.812081	0.657718
S3	conv5_3	AC	hnr	0.563758	0.644295	0.0805369	0.899329	0.765101	0.288591	0.731544	0.651007	0.912752	0.758389	0.778523	0.563758	0.892617	0.838926	0.221477	0.95302	0.187919	0.939597	0.61745	0.879195	0.758389	0.577181	0.100671	0.90604	0.348993	0.912752	0.66443	0.879195	0.946309	0.818792	0.181208	0.671141	0.268456	0.489933	0.892617	0.389262	0.610738	0.805369	0.778523	0.865772	0.147651	0.234899	0.422819	0.0402685	0.85906	0.838926
S4	conv5_3	AC	mel	0.883669	0.203579	0.212528	0.935123	0.442953	0.496644	0.809843	0.373602	0.966443	0.854586	0.431767	0.463087	0.530201	0.95302	0.310962	0.944072	0.684564	0.57047	0.966443	0.496644	0.666667	0.384787	0.861298	0.527964	0.910515	0.847875	0.982103	0.785235	0.928412	0.96868	0.702461	0.785235	0.747204	0.478747	0.391499	0.619687	0.973154	0.765101	0.478747	0.60179	0.865772	0.57047	0.284116	0.302013	0.548098	0.85906
S4	conv5_3	AC	conv1	0.776286	0.935123	0.181208	0.928412	0.711409	0.49217	0.993289	0.758389	0.758389	0.798658	0.621924	0.61745	0.751678	0.812081	0.642058	0.832215	0.331096	0.485459	0.850112	0.595078	0.557047	0.592841	0.791946	0.592841	0.680089	0.964206	0.950783	0.892617	0.941834	0.865772	0.651007	0.552573	0.706935	0.760626	0.0514541	0.290828	0.261745	0.684564	0.541387	0.794183	0.8434	0.572707	0.501119	0.46085	0.353468	0.8434
S4	conv5_3	AC	conv5	0.935123	0.95302	0.259508	0.928412	0.677852	0.434004	0.930649	0.63311	0.885906	0.973154	0.246085	0.689038	0.706935	0.975391	0.577181	0.879195	0.706935	0.740492	0.695749	0.447427	0.829978	0.975391	0.778523	0.608501	0.814318	0.791946	0.8434	0.626398	0.919463	0.883669	0.653244	0.653244	0.610738	0.675615	0.33557	0.626398	0.458613	0.709172	0.695749	0.686801	0.684564	0.829978	0.608501	0.286353	0.64877	0.744966
S4	conv5_3	AC	mix5_d	0.919463	0.96868	0.496644	0.914989	0.90604	0.387025	0.970917	0.673378	0.948546	0.93736	0.149888	0.677852	0.487696	0.96868	0.521253	0.901566	0.8434	0.776286	0.702461	0.579418	0.944072	0.96868	0.9217	0.736018	0.87472	0.653244	0.903803	0.816555	0.727069	0.892617	0.700224	0.64877	0.644295	0.711409	0.333333	0.592841	0.675615	0.637584	0.711409	0.736018	0.686801	0.883669	0.700224	0.436242	0.740492	0.729306
S4	conv5_3	AC	mix6_e	0.96868	0.982103	0.581655	0.991051	0.979866	0.832215	0.946309	0.914989	0.939597	0.966443	0.899329	0.879195	0.95302	0.997763	0.897092	0.979866	0.885906	0.903803	0.98434	0.923937	0.935123	0.96868	0.926174	0.89038	0.868009	0.98434	0.964206	0.982103	0.876957	1	0.888143	0.959732	0.935123	0.404922	0.532438	0.621924	0.946309	0.767338	0.780761	0.836689	0.912752	0.98434	0.870246	0.903803	0.917226	0.897092
S4	conv5_3	AC	mix7_c	0.93736	0.919463	0.536913	0.96868	0.87472	0.675615	0.959732	0.926174	0.939597	0.9217	0.861298	0.856823	0.910515	0.98434	0.697987	0.9217	0.823266	0.747204	0.979866	0.845638	0.738255	0.966443	0.932886	0.986577	0.870246	0.96868	0.988814	0.982103	0.829978	0.997763	0.814318	0.975391	0.715884	0.628635	0.319911	0.644295	0.823266	0.671141	0.959732	0.910515	0.838926	0.939597	0.872483	0.897092	0.923937	0.928412
S4	conv5_3	AC	fc1	0.991051	0.948546	0.621924	0.977629	0.881432	0.861298	0.964206	0.964206	0.845638	0.89038	0.95302	0.836689	0.90604	0.966443	0.90604	0.964206	0.563758	0.55481	0.95302	0.876957	0.624161	0.845638	0.946309	0.982103	0.926174	0.96868	0.982103	0.944072	0.932886	0.993289	0.765101	0.932886	0.718121	0.718121	0.644295	0.590604	0.829978	0.791946	0.941834	0.961969	0.832215	0.957494	0.899329	0.908277	0.883669	0.939597
S4	conv5_3	AC	f0	0.7		0.664286	0.932143		0.8	0.785714	0.435714	0.857143	0.5	0.935714	0.935714		0.985714	0.821429	0.6	0.714286	0.457143	0.621429	0.671429	0.421429	0.928571	0.953571	0.714286	0.592857	0.442857			0.45	0.878571	0.65	0.921429	0.721429	0.507143	0.971429	0	0.65	0.657143	0.607143	0.385714	0.814286	0.8	0.542857	0.371429	0.835714	0.571429
S4	conv5_3	AC	sc	0.362416	0.57047	0.516779	0.530201	0.966443	0.583893	0.483221	0.852349	0.939597	0.61745	0.684564	0.677852	0.583893	0.932886	0.852349	0.248322	0.791946	0.865772	0.832215	0.919463	0.630872	0.281879	0.852349	0.838926	0.261745	0.557047	0.664429	0.818792	0.697987	0.577181	0.738255	0.711409	0.697987	0.449664	0.543624	0.241611	0.610738	0.355705	0.550336	0.812081	0.758389	0.510067	0.778523	0.90604	0.362416	0.684564
S4	conv5_3	AC	hnr	0.744966	0.671141	0.0805369	0.899329	0.630872	0.496644	0.885906	0.791946	0.724832	0.932886	0.711409	0.677852	0.57047	0.630872	0.248322	0.939597	0.221477	0.657718	0.61745	0.751678	0.798658	0.738255	0.0268456	0.919463	0.42953	0.946309	0.838926	0.791946	0.912752	0.684564	0.409396	0.510067	0.248322	0.33557	0.503356	0.456376	0.671141	0.671141	0.778524	0.899329	0.100671	0.550336	0.771812	0.0402685	0.664429	0.865772
S5	conv5_3	AC	mel	0.879195	0.42953	0.134228	0.834452	0.689038	0.478747	0.8434	0.411633	0.932886	0.823266	0.653244	0.463087	0.501119	0.995526	0.36689	0.89038	0.671141	0.532438	0.975391	0.52349	0.713647	0.583893	0.751678	0.519016	0.847875	0.917226	0.986577	0.834452	0.901566	0.995526	0.939597	0.946309	0.747204	0.438479	0.472036	0.727069	0.977629	0.778523	0.534676	0.659955	0.82774	0.677852	0.266219	0.340045	0.53915	0.872483
S5	conv5_3	AC	conv1	0.709172	0.979866	0.225951	0.914989	0.680089	0.494407	0.993289	0.753915	0.749441	0.787472	0.64877	0.677852	0.489933	0.762864	0.378076	0.823266	0.404922	0.474273	0.863535	0.308725	0.639821	0.568233	0.888143	0.604027	0.653244	0.98434	0.948546	0.912752	0.944072	0.917226	0.666667	0.659955	0.724832	0.961969	0.0626398	0.970917	0.469799	0.599553	0.532438	0.800895	0.872483	0.52349	0.530201	0.485459	0.324385	0.8434
S5	conv5_3	AC	conv5	0.52349	0.991051	0.293065	0.821029	0.747204	0.666667	0.979866	0.425056	0.700224	0.93736	0.196868	0.604027	0.789709	0.975391	0.46085	0.751678	0.682327	0.541387	0.950783	0.36689	0.89038	0.487696	0.758389	0.865772	0.212528	0.872483	0.85906	0.686801	0.917226	0.975391	0.847875	0.955257	0.572707	0.85906	0.467562	0.308725	0.776286	0.548098	0.825503	0.892617	0.671141	0.964206	0.85906	0.57047	0.163311	0.85906
S5	conv5_3	AC	mix5_d	0.527964	0.982103	0.404922	0.628635	0.973154	0.787472	0.941834	0.357942	0.809843	0.850112	0.483221	0.782998	0.744966	0.894855	0.534676	0.731544	0.604027	0.753915	0.957494	0.559284	0.955257	0.53915	0.814318	0.914989	0.590604	0.512304	0.935123	0.809843	0.791946	0.988814	0.939597	0.997763	0.608501	0.861298	0.532438	0.579418	0.899329	0.66443	0.863535	0.89038	0.740492	0.946309	0.885906	0.552573	0.308725	0.881432
S5	conv5_3	AC	mix6_e	0.964206	0.993289	0.541387	0.979866	0.961969	0.758389	0.991051	0.970917	0.96868	0.930649	0.552573	0.798658	0.98434	0.98434	0.926174	0.950783	0.760626	0.926174	0.966443	0.903803	0.95302	0.821029	0.955257	0.912752	0.941834	0.991051	0.957494	0.993289	0.923937	0.995526	0.959732	0.944072	0.930649	0.809843	0.780761	0.919463	0.932886	0.677852	0.914989	0.604027	0.9217	0.991051	0.932886	0.919463	0.923937	0.821029
S5	conv5_3	AC	mix7_c	0.912752	0.885906	0.565996	0.975391	0.785235	0.677852	0.979866	0.964206	0.96868	0.695749	0.637584	0.422819	0.897092	0.988814	0.744966	0.82774	0.747204	0.872483	0.96868	0.785235	0.879195	0.608501	0.948546	0.903803	0.939597	0.988814	0.98434	0.993289	0.90604	0.995526	0.87472	0.966443	0.910515	0.812081	0.483221	0.944072	0.800895	0.572707	0.959732	0.812081	0.870246	0.986577	0.970917	0.870246	0.944072	0.899329
S5	conv5_3	AC	fc1	0.991051	0.932886	0.693512	0.982103	0.758389	0.738255	0.98434	0.988814	0.818792	0.834452	0.852349	0.416107	0.923937	0.939597	0.82774	0.861298	0.438479	0.847875	0.959732	0.767338	0.724832	0.61745	0.979866	0.89038	0.979866	0.995526	0.98434	0.991051	0.923937	0.988814	0.908277	0.930649	0.876957	0.834452	0.814318	0.95302	0.796421	0.798658	0.993289	0.879195	0.930649	0.96868	0.986577	0.930649	0.957494	0.950783
S5	conv5_3	AC	f0	0.714286		0.567857	0.814286		0.664286	0.632143	0.364286	0.557143	0.614286	0.457143	0.857143	0.942857	0.985714	0.935714	0.628571	0.707143	0.592857	0.807143	0.692857	0.764286	0.442857	0.971429	0.692857	0.8	0.585714		0.492857	0.728571	0.7	0.864286	0.885714	0.892857	0.782143	0.985714	0	0.735714	0.857143	0.9	0.392857	0.407143	0.742857	0.614286	0.65	0.792857	0.55
S5	conv5_3	AC	sc	0.362416	0.986577	0.738255	0.503356	0.966443	0.899329	0.973154	0.919463	0.798658	0.604027	0.758389	0.731544	0.597315	0.926174	0.805369	0.288591	0.785235	0.879195	0.838926	0.90604	0.899329	0.785235	0.845638	0.577181	0.241611	0.892617	0.751678	0.818792	0.590604	0.724832	0.590604	0.892617	0.691275	0.590604	0.664429	0.973154	0.832215	0.926174	0.825503	0.758389	0.90604	0.758389	0.644295	0.798658	0.644295	0.724832
S5	conv5_3	AC	hnr	0.711409	0.90604	0.0805369	0.946309	0.671141	0.583893	0.818792	0.832215	0.832215	0.872483	0.758389	0.416107	0.986577	0.624161	0.255034	0.932886	0.342282	0.979866	0.818792	0.805369	0.865772	0.530201	0.0201342	0.812081	0.872483	0.899329	0.872483	0.785235	0.946309	0.785235	0.187919	0.664429	0.483221	0.295302	0.14094	0.865772	0.758389	0.798658	0.812081	0.879195	0.100671	0.255034	0.536913	0.0402685	0.845638	0.892617
[truncated: 4 more columns]

## Sheet: 5C
Subject	Condition	Feature	Data point 1	Data point 2	Data point 3	Data point 4	Data point 5	Data point 6	Data point 7	Data point 8	Data point 9	Data point 10	Data point 11	Data point 12	Data point 13	Data point 14	Data point 15	Data point 16	Data point 17	Data point 18	Data point 19	Data point 20	Data point 21	Data point 22	Data point 23	Data point 24	Data point 25	Data point 26	Data point 27	Data point 28	Data point 29	Data point 30	Data point 31	Data point 32	Data point 33	Data point 34	Data point 35	Data point 36	Data point 37	Data point 38	Data point 39	Data point 40	Data point 41	Data point 42	Data point 43	Data point 44	Data point 45	Data point 46	Data point 47
S3	Original	AC	mel	0.850112	0.458613	0.194631	0.973154	0.821029	0.561521	0.856823	0.458613	0.957494	0.832215	0.626398	0.521253	0.706935	0.993289	0.284116	0.899329	0.711409	0.552573	0.977629	0.512304	0.615213	0.284116	0.829978	0.599553	0.908277	0.879195	0.982103	0.912752	0.948546	0.986577	0.816555	0.901566	0.715884	0.689038	0.451902	0.769575	0.977629	0.825503	0.574944	0.577181	0.85906	0.494407	0.299776	0.344519	0.574944	0.832215
S3	Original	AC	conv1	0.742729	0.95302	0.297539	0.932886	0.715884	0.487696	0.991051	0.765101	0.841163	0.778523	0.637584	0.684564	0.548098	0.991051	0.187919	0.825503	0.595078	0.407159	0.856823	0.404922	0.619687	0.52349	0.805369	0.572707	0.655481	0.970917	0.966443	0.903803	0.939597	0.95302	0.630872	0.666667	0.662192	0.90604	0.615213	0.96868	0.418345	0.451902	0.563758	0.796421	0.93736	0.496644	0.498881	0.440716	0.427293	0.850112
S3	Original	AC	conv5	0.821029	0.876957	0.225951	0.935123	0.731544	0.456376	0.982103	0.691275	0.926174	0.93736	0.326622	0.776286	0.955257	0.98434	0.447427	0.8434	0.814318	0.275168	0.973154	0.371365	0.516779	0.449664	0.478747	0.668904	0.308725	0.834452	0.903803	0.66443	0.897092	0.986577	0.61745	0.988814	0.695749	0.691275	0.192394	0.850112	0.454139	0.557047	0.845638	0.581655	0.794183	0.89038	0.655481	0.53915	0.751678	0.577181
S3	Original	AC	mix5_d	0.816555	0.98434	0.268456	0.926174	0.975391	0.592841	0.988814	0.489933	0.961969	0.852349	0.503356	0.794183	0.957494	0.912752	0.404922	0.744966	0.930649	0.438479	0.944072	0.467562	0.841163	0.409396	0.621924	0.856823	0.832215	0.543624	0.957494	0.847875	0.762864	0.95302	0.702461	0.946309	0.713647	0.693512	0.129754	0.814318	0.885906	0.599553	0.894855	0.706935	0.756152	0.96868	0.892617	0.402685	0.774049	0.60179
S3	Original	AC	mix6_e	0.988814	0.975391	0.769575	0.98434	0.986577	0.760626	0.977629	0.87472	0.881432	0.957494	0.941834	0.776286	0.961969	0.991051	0.836689	0.986577	0.838926	0.8434	0.982103	0.932886	0.964206	0.885906	0.930649	0.800895	0.863535	0.993289	0.982103	0.991051	0.923937	0.997763	0.946309	0.961969	0.935123	0.718121	0.736018	0.818792	0.897092	0.722595	0.881432	0.912752	0.876957	0.98434	0.932886	0.926174	0.950783	0.850112
S3	Original	AC	mix7_c	0.98434	0.861298	0.644295	0.979866	0.888143	0.742729	0.970917	0.935123	0.932886	0.93736	0.912752	0.662192	0.879195	0.98434	0.572707	0.901566	0.821029	0.619687	0.973154	0.865772	0.930649	0.863535	0.946309	0.856823	0.876957	0.991051	0.988814	0.993289	0.852349	0.995526	0.9217	0.939597	0.941834	0.747204	0.87472	0.841163	0.823266	0.700224	0.979866	0.948546	0.742729	0.863535	0.975391	0.883669	0.98434	0.818792
S3	Original	AC	fc1	0.995526	0.950783	0.847875	0.98434	0.90604	0.825503	0.970917	0.991051	0.948546	0.9217	0.961969	0.776286	0.90604	0.993289	0.646532	0.910515	0.42953	0.595078	0.917226	0.870246	0.791946	0.825503	0.966443	0.805369	0.923937	0.975391	0.988814	1	0.944072	0.993289	0.914989	0.834452	0.876957	0.850112	0.885906	0.693512	0.785235	0.845638	0.970917	0.98434	0.704698	0.727069	0.988814	0.930649	0.991051	0.90604
S3	Original	AC	f0	0.707143		0.978571	0.614286		0.564286	0.557143	0.321429	0.928571	0.657143	0.935714	0.828571	0.942857	0.985714	0.785714	0.721429	0.742857	0.464286		0.85	0.692857	0.764286	0.964286	0.735714	0.621429	0.457143		0.203571	0.664286	0.957143	0.785714	0.942857	0.771429	0.310714	0.985714	0.321429	0.7	0.85	0.814286	0.35	0.835714	0.671429	0.685714	0.478571	0.735714	0.571429
S3	Original	AC	sc	0.369128	0.805369	0.47651	0.395973	0.966443	0.637584	0.973154	0.899329	0.892617	0.838926	0.718121	0.738255	0.724832	0.926174	0.765101	0.503356	0.785235	0.872483	0.825503	0.926174	0.85906	0.879195	0.85906	0.818792	0.785235	0.791946	0.597315	0.765101	0.651007	0.677852	0.590604	0.919463	0.684564	0.536913	0.684564	0.973154	0.90604	0.530201	0.684564	0.791946	0.959732	0.563758	0.563758	0.785235	0.812081	0.657718
S3	Original	AC	hnr	0.563758	0.644295	0.0805369	0.899329	0.765101	0.288591	0.731544	0.651007	0.912752	0.758389	0.778523	0.563758	0.892617	0.838926	0.221477	0.95302	0.187919	0.939597	0.61745	0.879195	0.758389	0.577181	0.100671	0.90604	0.348993	0.912752	0.66443	0.879195	0.946309	0.818792	0.181208	0.671141	0.268456	0.489933	0.892617	0.389262	0.610738	0.805369	0.778523	0.865772	0.147651	0.234899	0.422819	0.0402685	0.85906	0.838926
S3	Texured	AC	mel	0.823129	0.455782	0.0748299	0.986395	0.537415	0.408163	0.829932	0.646259	0.959184	0.789116	0.517007	0.421769	0.891156	1	0.163265	0.897959	0.62585	0.578231	0.979592	0.557823	0.585034	0.163265	0.809524	0.44898	0.863946	0.911565	0.993197	0.897959	0.884354	0.92517	0.482993	0.789116	0.659864	0.489796	0.326531	0.877551	0.938776	0.789116	0.462585	0.727891	0.789116	0.414966	0.163265	0.37415	0.278912	0.789116
S3	Texured	AC	conv1	0.727891	0.92517	0.346939	0.959184	0.646259	0.238095	1	0.836735	0.598639	0.816327	0.659864	0.482993	0.360544	1	0.142857	0.816327	0.278912	0.482993	0.768707	0.380952	0.55102	0.326531	0.768707	0.102041	0.748299	0.979592	0.92517	0.972789	0.897959	0.884354	0.0680272	0.707483	0.659864	0.62585	0.639456	1	0.380952	0.047619	0.272109	0.836735	0.986395	0.176871	0.231293	0.37415	0.129252	0.802721
S3	Texured	AC	conv5	0.727891	0.979592	0.360544	0.965986	0.585034	0.557823	1	0.564626	0.666667	0.510204	0.421769	0.761905	0.816327	0.986395	0.714286	0.605442	0.632653	0.714286	0.986395	0.755102	0.795918	0.496599	0.387755	0.319728	0.687075	0.816327	0.870748	0.809524	0.748299	0.843537	0.707483	0.687075	0.632653	0.482993	0.489796	0.897959	0.557823	0.734694	0.353741	0.870748	0.795918	0.659864	0.537415	0.367347	0.721088	0.612245
S3	Texured	AC	mix5_d	0.77551	0.979592	0.659864	0.979592	0.863946	0.755102	1	0.306122	0.714286	0.272109	0.537415	0.795918	0.877551	0.911565	0.816327	0.496599	0.619048	0.693878	0.945578	0.836735	0.92517	0.517007	0.619048	0.544218	0.503401	0.673469	0.979592	0.877551	0.863946	0.938776	0.829932	0.571429	0.537415	0.503401	0.557823	0.965986	0.37415	0.782313	0.401361	0.795918	0.829932	0.761905	0.816327	0.204082	0.789116	0.62585
S3	Texured	AC	mix6_e	0.993197	0.92517	0.952381	0.986395	0.993197	0.816327	0.986395	0.836735	0.945578	0.938776	0.959184	0.911565	0.979592	0.993197	0.911565	0.931973	0.979592	0.870748	1	0.952381	0.959184	0.802721	0.965986	0.789116	0.85034	0.938776	0.965986	0.993197	0.809524	1	0.891156	0.986395	0.891156	0.897959	0.945578	1	0.979592	0.680272	0.680272	0.721088	0.986395	0.993197	0.891156	0.877551	0.931973	0.897959
S3	Texured	AC	mix7_c	0.918367	0.911565	0.952381	0.972789	0.911565	0.70068	0.986395	0.748299	0.993197	0.673469	0.870748	0.816327	0.959184	0.993197	0.836735	0.959184	0.891156	0.782313	0.931973	0.965986	0.863946	0.680272	0.986395	0.809524	0.734694	0.938776	0.979592	0.993197	0.761905	0.993197	0.809524	0.972789	0.857143	0.938776	0.911565	1	0.877551	0.578231	0.734694	0.782313	0.829932	0.972789	0.843537	0.768707	0.986395	0.619048
S3	Texured	AC	fc1	0.945578	0.877551	0.972789	0.986395	0.870748	0.394558	0.965986	0.44898	0.972789	0.326531	0.673469	0.693878	0.918367	1	0.816327	0.659864	0.401361	0.537415	0.823129	0.857143	0.680272	0.537415	0.972789	0.666667	0.353741	0.782313	0.979592	0.993197	0.904762	0.945578	0.70068	0.92517	0.517007	0.938776	0.77551	0.945578	0.612245	0.564626	0.632653	0.340136	0.482993	0.741497	0.714286	0.802721	0.931973	0.44898
S3	Texured	AC	f0	0.452187	0.984127	0.646341	0.574913	0.0240031	0.255904	0.518777	0.590592	0.952381	1	0.776036	0.361014	0.727642	0.183895	0.968254	0.729578	0.775261	0.992063	0.566783	0.304684	0.214286	0.622919	0.960124	0.813782	0.378049	0.791909	0.568815	1	0.512389	0.407085	0.846496	0.904762	0.351336	0.839721	0.663957	0.710801	0.376887	0.279907	0.560395	0.983933	0.438637	0.936121	0.45722	0.674797
S3	Texured	AC	sc	0.877551	0.959184	0.721088	0.312925	0.959184	0.653061	0.979592	0.870748	0.904762	0.843537	0.714286	0.802721	0.755102	0.938776	0.353741	0.578231	0.877551	0.884354	0.877551	0.938776	0.897959	0.748299	0.870748	0.741497	0.768707	0.619048	0.653061	0.795918	0.673469	0.544218	0.619048	0.92517	0.653061	0.333333	0.714286	0.979592	0.918367	0.646259	0.734694	0.768707	0.965986	0.380952	0.421769	0.877551	0.863946	0.489796
S3	Texured	AC	hnr	0.517007	0.673469	0.0816327	0.891156	0.904762	0.945578	0.734694	0.870748	0.92517	0.62585	0.62585	0.462585	0.843537	0.755102	0.836735	0.904762	0.544218	0.571429	0.911565	0.517007	0.598639	0.836735	0.204082	0.782313	0.14966	0.938776	0.680272	0.918367	0.959184	0.421769	0.959184	0.496599	0.945578	0.421769	0.755102	0.77551	0.693878	0.761905	0.931973	0.965986	0.911565	0.809524	0.877551	0.312925	0.782313	0.693878
S4	Original	AC	mel	0.883669	0.203579	0.212528	0.935123	0.442953	0.496644	0.809843	0.373602	0.966443	0.854586	0.431767	0.463087	0.530201	0.95302	0.310962	0.944072	0.684564	0.57047	0.966443	0.496644	0.666667	0.384787	0.861298	0.527964	0.910515	0.847875	0.982103	0.785235	0.928412	0.96868	0.702461	0.785235	0.747204	0.478747	0.391499	0.619687	0.973154	0.765101	0.478747	0.60179	0.865772	0.57047	0.284116	0.302013	0.548098	0.85906
S4	Original	AC	conv1	0.776286	0.935123	0.181208	0.928412	0.711409	0.49217	0.993289	0.758389	0.758389	0.798658	0.621924	0.61745	0.751678	0.812081	0.642058	0.832215	0.331096	0.485459	0.850112	0.595078	0.557047	0.592841	0.791946	0.592841	0.680089	0.964206	0.950783	0.892617	0.941834	0.865772	0.651007	0.552573	0.706935	0.760626	0.0514541	0.290828	0.261745	0.684564	0.541387	0.794183	0.8434	0.572707	0.501119	0.46085	0.353468	0.8434
S4	Original	AC	conv5	0.935123	0.95302	0.259508	0.928412	0.677852	0.434004	0.930649	0.63311	0.885906	0.973154	0.246085	0.689038	0.706935	0.975391	0.577181	0.879195	0.706935	0.740492	0.695749	0.447427	0.829978	0.975391	0.778523	0.608501	0.814318	0.791946	0.8434	0.626398	0.919463	0.883669	0.653244	0.653244	0.610738	0.675615	0.33557	0.626398	0.458613	0.709172	0.695749	0.686801	0.684564	0.829978	0.608501	0.286353	0.64877	0.744966
S4	Original	AC	mix5_d	0.919463	0.96868	0.496644	0.914989	0.90604	0.387025	0.970917	0.673378	0.948546	0.93736	0.149888	0.677852	0.487696	0.96868	0.521253	0.901566	0.8434	0.776286	0.702461	0.579418	0.944072	0.96868	0.9217	0.736018	0.87472	0.653244	0.903803	0.816555	0.727069	0.892617	0.700224	0.64877	0.644295	0.711409	0.333333	0.592841	0.675615	0.637584	0.711409	0.736018	0.686801	0.883669	0.700224	0.436242	0.740492	0.729306
S4	Original	AC	mix6_e	0.96868	0.982103	0.581655	0.991051	0.979866	0.832215	0.946309	0.914989	0.939597	0.966443	0.899329	0.879195	0.95302	0.997763	0.897092	0.979866	0.885906	0.903803	0.98434	0.923937	0.935123	0.96868	0.926174	0.89038	0.868009	0.98434	0.964206	0.982103	0.876957	1	0.888143	0.959732	0.935123	0.404922	0.532438	0.621924	0.946309	0.767338	0.780761	0.836689	0.912752	0.98434	0.870246	0.903803	0.917226	0.897092
S4	Original	AC	mix7_c	0.93736	0.919463	0.536913	0.96868	0.87472	0.675615	0.959732	0.926174	0.939597	0.9217	0.861298	0.856823	0.910515	0.98434	0.697987	0.9217	0.823266	0.747204	0.979866	0.845638	0.738255	0.966443	0.932886	0.986577	0.870246	0.96868	0.988814	0.982103	0.829978	0.997763	0.814318	0.975391	0.715884	0.628635	0.319911	0.644295	0.823266	0.671141	0.959732	0.910515	0.838926	0.939597	0.872483	0.897092	0.923937	0.928412
S4	Original	AC	fc1	0.991051	0.948546	0.621924	0.977629	0.881432	0.861298	0.964206	0.964206	0.845638	0.89038	0.95302	0.836689	0.90604	0.966443	0.90604	0.964206	0.563758	0.55481	0.95302	0.876957	0.624161	0.845638	0.946309	0.982103	0.926174	0.96868	0.982103	0.944072	0.932886	0.993289	0.765101	0.932886	0.718121	0.718121	0.644295	0.590604	0.829978	0.791946	0.941834	0.961969	0.832215	0.957494	0.899329	0.908277	0.883669	0.939597
S4	Original	AC	f0	0.7		0.664286	0.932143		0.8	0.785714	0.435714	0.857143	0.5	0.935714	0.935714		0.985714	0.821429	0.6	0.714286	0.457143	0.621429	0.671429	0.421429	0.928571	0.953571	0.714286	0.592857	0.442857			0.45	0.878571	0.65	0.921429	0.721429	0.507143	0.971429	0	0.65	0.657143	0.607143	0.385714	0.814286	0.8	0.542857	0.371429	0.835714	0.571429
S4	Original	AC	sc	0.362416	0.57047	0.516779	0.530201	0.966443	0.583893	0.483221	0.852349	0.939597	0.61745	0.684564	0.677852	0.583893	0.932886	0.852349	0.248322	0.791946	0.865772	0.832215	0.919463	0.630872	0.281879	0.852349	0.838926	0.261745	0.557047	0.664429	0.818792	0.697987	0.577181	0.738255	0.711409	0.697987	0.449664	0.543624	0.241611	0.610738	0.355705	0.550336	0.812081	0.758389	0.510067	0.778523	0.90604	0.362416	0.684564
S4	Original	AC	hnr	0.744966	0.671141	0.0805369	0.899329	0.630872	0.496644	0.885906	0.791946	0.724832	0.932886	0.711409	0.677852	0.57047	0.630872	0.248322	0.939597	0.221477	0.657718	0.61745	0.751678	0.798658	0.738255	0.0268456	0.919463	0.42953	0.946309	0.838926	0.791946	0.912752	0.684564	0.409396	0.510067	0.248322	0.33557	0.503356	0.456376	0.671141	0.671141	0.778524	0.899329	0.100671	0.550336	0.771812	0.0402685	0.664429	0.865772
S4	Texured	AC	mel	0.877551	0.326531	0.0544218	0.945578	0.115646	0.326531	0.761905	0.598639	0.884354	0.843537	0.408163	0.346939	0.945578	0.891156	0.122449	0.945578	0.605442	0.564626	0.972789	0.428571	0.544218	0.115646	0.863946	0.52381	0.884354	0.904762	0.993197	0.891156	0.843537	0.931973	0.435374	0.503401	0.673469	0.482993	0.231293	0.809524	0.931973	0.734694	0.557823	0.707483	0.748299	0.414966	0.14966	0.360544	0.231293	0.836735
S4	Texured	AC	conv1	0.789116	0.884354	0.0408163	0.965986	0.591837	0.14966	1	0.843537	0.482993	0.816327	0.646259	0.510204	0.680272	0.687075	0.55102	0.809524	0.0884354	0.557823	0.734694	0.510204	0.312925	0.319728	0.673469	0.142857	0.727891	0.965986	0.918367	0.972789	0.891156	0.891156	0.115646	0.687075	0.77551	0.693878	0.0204082	0.129252	0.231293	0.979592	0.319728	0.836735	0.809524	0.251701	0.210884	0.414966	0.0748299	0.789116
S4	Texured	AC	conv5	0.829932	0.952381	0.29932	0.965986	0.244898	0.52381	0.959184	0.612245	0.809524	0.666667	0.156463	0.482993	0.789116	0.714286	0.52381	0.659864	0.721088	0.809524	0.653061	0.77551	0.571429	0.52381	0.748299	0.687075	0.632653	0.707483	0.727891	0.965986	0.829932	0.945578	0.70068	0.612245	0.653061	0.857143	0.346939	0.510204	0.612245	0.680272	0.727891	0.857143	0.795918	0.85034	0.639456	0.170068	0.319728	0.673469
S4	Texured	AC	mix5_d	0.843537	0.993197	0.564626	1	0.639456	0.721088	0.965986	0.37415	0.789116	0.428571	0.115646	0.503401	0.782313	0.734694	0.755102	0.77551	0.707483	0.843537	0.70068	0.85034	0.693878	0.734694	0.714286	0.768707	0.578231	0.612245	0.938776	0.972789	0.843537	0.979592	0.843537	0.510204	0.489796	0.748299	0.238095	0.673469	0.598639	0.619048	0.741497	0.653061	0.748299	0.870748	0.70068	0.156463	0.530612	0.673469
S4	Texured	AC	mix6_e	0.993197	0.993197	0.768707	1	0.993197	0.857143	0.945578	0.659864	0.979592	0.911565	0.918367	0.877551	0.972789	1	0.816327	0.802721	0.945578	0.972789	0.993197	0.931973	0.92517	0.85034	0.993197	0.945578	0.823129	0.972789	0.972789	1	0.829932	1	0.857143	0.959184	0.931973	0.836735	0.829932	0.952381	0.979592	0.85034	0.802721	0.659864	0.972789	1	0.782313	0.802721	0.911565	0.843537
S4	Texured	AC	mix7_c	0.979592	0.979592	0.605442	0.972789	0.965986	0.639456	0.959184	0.585034	0.952381	0.646259	0.789116	0.816327	0.965986	1	0.761905	0.816327	0.802721	0.823129	0.938776	0.92517	0.870748	0.70068	0.993197	0.92517	0.795918	0.979592	0.986395	0.993197	0.707483	0.979592	0.653061	0.904762	0.911565	0.911565	0.646259	0.979592	0.952381	0.687075	0.734694	0.612245	0.829932	0.972789	0.70068	0.666667	0.938776	0.571429
S4	Texured	AC	fc1	0.993197	0.938776	0.578231	0.965986	0.965986	0.380952	0.979592	0.340136	0.809524	0.387755	0.585034	0.632653	0.938776	1	0.761905	0.585034	0.387755	0.55102	0.931973	0.755102	0.693878	0.557823	0.952381	0.727891	0.537415	0.884354	0.993197	1	0.843537	0.952381	0.530612	0.802721	0.836735	0.993197	0.530612	0.877551	0.70068	0.557823	0.673469	0.258503	0.70068	0.870748	0.612245	0.721088	0.92517	0.380952
S4	Texured	AC	f0	0.683536	0.595142	0.833333	0.7843	0.751012	0.025641	0.745839	0.871795	0.386865	0.793072	0.505623	0.690733	0.155196	0.725146	0.430949	0.940171	0.454341	0.232569	0.397436	0.845479	0.661044	0.505623	0.724471	0.605263	1	0.619433	0.595592	0.662618	0.603014	0.352901	0.827935	0.802519	0.67229	0.510571	0.258659	0.560279	0.991453	0.554656	0.965587	0.737854	0.526316	0.973684	1
S4	Texured	AC	sc	0.863946	0.646259	0.748299	0.462585	0.959184	0.673469	0.578231	0.870748	0.945578	0.605442	0.741497	0.693878	0.653061	0.945578	0.380952	0.312925	0.904762	0.877551	0.884354	0.92517	0.632653	0.204082	0.863946	0.92517	0.265306	0.727891	0.687075	0.85034	0.639456	0.482993	0.666667	0.727891	0.666667	0.292517	0.482993	0.258503	0.653061	0.52381	0.857143	0.77551	0.768707	0.578231	0.659864	0.836735	0.482993	0.482993
S4	Texured	AC	hnr	0.748299	0.687075	0.0816327	0.870748	0.666667	0.693878	0.877551	0.632653	0.741497	0.70068	0.646259	0.319728	0.557823	0.55102	0.789116	0.857143	0.571429	0.326531	0.945578	0.77551	0.55102	0.918367	0.102041	0.70068	0.176871	0.965986	0.931973	0.809524	0.911565	0.612245	0.693878	0.455782	0.809524	0.612245	0.77551	0.537415	0.496599	0.92517	0.965986	0.938776	0.802721	0.816327	0.693878	0.272109	0.816327	0.707483
[truncated: 4 more columns]

## Sheet: 5F
Subject	Segment	ROI	Eval	Data point 1	Data point 2	Data point 3	Data point 4	Data point 5	Data point 6	Data point 7	Data point 8	Data point 9	Data point 10	Data point 11	Data point 12	Data point 13	Data point 14	Data point 15	Data point 16	Data point 17	Data point 18	Data point 19	Data point 20	Data point 21	Data point 22	Data point 23	Data point 24	Data point 25	Data point 26	Data point 27	Data point 28	Data point 29	Data point 30	Data point 31	Data point 32	Data point 33	Data point 34	Data point 35	Data point 36	Data point 37	Data point 38	Data point 39	Data point 40	Data point 41	Data point 42	Data point 43	Data point 44	Data point 45	Data point 46
S3	12	AC	mel	0.863946	0.421769	0.204082	0.979592	0.598639	0.496599	0.870748	0.564626	0.959184	0.816327	0.70068	0.496599	0.727891	1	0.346939	0.911565	0.707483	0.544218	0.979592	0.537415	0.557823	0.292517	0.823129	0.401361	0.891156	0.904762	0.993197	0.911565	0.918367	0.979592	0.843537	0.904762	0.714286	0.646259	0.401361	0.755102	0.979592	0.755102	0.496599	0.544218	0.870748	0.496599	0.238095	0.326531	0.564626	0.795918
S3	12	AC	conv1	0.605442	0.918367	0.333333	0.918367	0.47619	0.333333	1	0.714286	0.693878	0.748299	0.52381	0.462585	0.319728	0.979592	0.204082	0.789116	0.37415	0.387755	0.632653	0.258503	0.421769	0.37415	0.721088	0.380952	0.598639	0.911565	0.911565	0.884354	0.884354	0.85034	0.496599	0.646259	0.510204	0.727891	0.530612	0.911565	0.408163	0.278912	0.380952	0.734694	0.911565	0.367347	0.367347	0.319728	0.306122	0.761905
S3	12	AC	conv5	0.70068	0.965986	0.251701	1	0.734694	0.37415	0.965986	0.836735	0.884354	0.829932	0.197279	0.272109	0.22449	0.421769	0.707483	0.931973	0.795918	0.489796	0.768707	0.653061	0.857143	0.530612	0.517007	0.659864	0.360544	0.755102	0.92517	0.62585	0.653061	0.931973	0.734694	0.979592	0.326531	0.496599	0.455782	0.891156	0.62585	0.544218	0.748299	0.707483	0.707483	0.918367	0.62585	0.210884	0.809524	0.401361
S3	12	AC	mix5_d	0.727891	0.965986	0.102041	0.945578	0.789116	0.285714	0.986395	0.496599	0.952381	0.585034	0.489796	0.272109	0.102041	0.503401	0.442177	0.85034	0.646259	0.387755	0.62585	0.795918	0.85034	0.401361	0.564626	0.530612	0.571429	0.653061	0.938776	0.993197	0.802721	1	0.904762	0.945578	0.421769	0.653061	0.258503	0.85034	0.693878	0.591837	0.755102	0.557823	0.789116	0.986395	0.530612	0.22449	0.823129	0.714286
S3	12	AC	mix6_e	0.993197	0.802721	0.292517	0.959184	0.605442	0.29932	0.979592	0.727891	0.918367	0.70068	0.816327	0.503401	0.47619	0.979592	0.591837	0.816327	0.829932	0.353741	0.884354	0.823129	0.877551	0.510204	0.911565	0.55102	0.77551	0.755102	0.904762	0.986395	0.877551	1	0.891156	0.952381	0.721088	0.639456	0.530612	0.85034	0.897959	0.387755	0.496599	0.639456	0.816327	0.938776	0.673469	0.680272	0.734694	0.755102
S3	12	AC	mix7_c	0.870748	0.952381	0.319728	0.972789	0.421769	0.435374	0.979592	0.761905	0.843537	0.727891	0.836735	0.360544	0.469388	0.945578	0.612245	0.823129	0.843537	0.482993	0.673469	0.795918	0.816327	0.401361	0.877551	0.666667	0.693878	0.734694	0.972789	1	0.863946	1	0.62585	0.891156	0.768707	0.795918	0.62585	0.911565	0.782313	0.401361	0.612245	0.571429	0.70068	0.959184	0.62585	0.77551	0.789116	0.802721
S3	12	AC	fc1	0.714286	0.92517	0.401361	0.972789	0.510204	0.421769	0.972789	0.721088	0.829932	0.666667	0.673469	0.319728	0.55102	0.931973	0.578231	0.741497	0.408163	0.360544	0.809524	0.632653	0.619048	0.517007	0.904762	0.489796	0.469388	0.639456	0.952381	0.972789	0.945578	0.857143	0.394558	0.741497	0.346939	0.557823	0.530612	0.755102	0.761905	0.408163	0.591837	0.578231	0.469388	0.809524	0.564626	0.836735	0.653061	0.70068
S3	48	AC	mel	0.85034	0.442177	0.204082	0.979592	0.673469	0.469388	0.863946	0.605442	0.959184	0.829932	0.659864	0.564626	0.768707	1	0.326531	0.904762	0.727891	0.52381	0.979592	0.578231	0.578231	0.29932	0.823129	0.510204	0.870748	0.904762	0.986395	0.959184	0.918367	0.979592	0.85034	0.891156	0.714286	0.741497	0.428571	0.761905	0.979592	0.77551	0.517007	0.510204	0.877551	0.503401	0.244898	0.333333	0.503401	0.843537
S3	48	AC	conv1	0.62585	0.918367	0.265306	0.918367	0.537415	0.360544	1	0.755102	0.734694	0.761905	0.557823	0.564626	0.435374	0.993197	0.210884	0.802721	0.462585	0.319728	0.693878	0.353741	0.47619	0.435374	0.714286	0.482993	0.605442	0.931973	0.918367	0.897959	0.904762	0.904762	0.585034	0.653061	0.598639	0.653061	0.598639	0.918367	0.367347	0.340136	0.428571	0.741497	0.897959	0.428571	0.37415	0.360544	0.251701	0.795918
S3	48	AC	conv5	0.727891	0.897959	0.435374	0.952381	0.510204	0.421769	0.959184	0.693878	0.768707	0.816327	0.265306	0.489796	0.653061	0.945578	0.673469	0.918367	0.931973	0.489796	0.761905	0.632653	0.795918	0.619048	0.530612	0.748299	0.278912	0.77551	0.857143	0.591837	0.918367	0.965986	0.802721	0.979592	0.517007	0.659864	0.482993	0.761905	0.380952	0.47619	0.795918	0.387755	0.612245	0.952381	0.891156	0.380952	0.537415	0.904762
S3	48	AC	mix5_d	0.693878	0.986395	0.292517	0.891156	0.931973	0.503401	0.986395	0.306122	0.931973	0.564626	0.367347	0.414966	0.503401	0.782313	0.544218	0.897959	0.891156	0.285714	0.836735	0.768707	0.891156	0.564626	0.564626	0.721088	0.544218	0.47619	0.972789	0.986395	0.789116	1	0.761905	0.931973	0.564626	0.795918	0.360544	0.92517	0.387755	0.517007	0.795918	0.591837	0.727891	0.965986	0.816327	0.29932	0.727891	0.897959
S3	48	AC	mix6_e	0.993197	0.952381	0.408163	0.986395	0.931973	0.517007	0.986395	0.897959	0.911565	0.748299	0.863946	0.632653	0.809524	0.979592	0.789116	0.897959	0.782313	0.401361	0.959184	0.836735	0.863946	0.639456	0.911565	0.70068	0.748299	0.938776	0.965986	0.993197	0.959184	1	0.986395	0.959184	0.673469	0.768707	0.612245	0.789116	0.891156	0.55102	0.510204	0.823129	0.843537	0.993197	0.802721	0.755102	0.795918	0.836735
S3	48	AC	mix7_c	0.823129	0.993197	0.442177	1	0.857143	0.639456	0.986395	0.952381	0.938776	0.768707	0.863946	0.557823	0.585034	0.972789	0.714286	0.904762	0.789116	0.496599	0.857143	0.911565	0.85034	0.578231	0.952381	0.741497	0.564626	0.884354	0.972789	1	0.92517	1	0.877551	0.945578	0.659864	0.884354	0.734694	0.952381	0.789116	0.605442	0.659864	0.789116	0.727891	0.993197	0.809524	0.802721	0.891156	0.857143
S3	48	AC	fc1	0.734694	0.979592	0.578231	0.979592	0.829932	0.585034	0.972789	0.877551	0.863946	0.795918	0.829932	0.517007	0.47619	0.979592	0.510204	0.870748	0.346939	0.37415	0.877551	0.693878	0.666667	0.62585	0.952381	0.52381	0.591837	0.829932	0.965986	1	0.952381	0.897959	0.612245	0.802721	0.380952	0.639456	0.687075	0.789116	0.782313	0.62585	0.612245	0.816327	0.353741	0.92517	0.659864	0.843537	0.802721	0.836735
S3	48	AC	mel	0.857143	0.489796	0.272109	0.979592	0.408163	0.52381	0.863946	0.462585	0.959184	0.823129	0.632653	0.503401	0.816327	1	0.353741	0.918367	0.70068	0.537415	0.979592	0.557823	0.571429	0.401361	0.843537	0.530612	0.891156	0.877551	0.993197	0.836735	0.918367	0.979592	0.897959	0.904762	0.721088	0.564626	0.455782	0.755102	0.986395	0.789116	0.517007	0.571429	0.884354	0.37415	0.319728	0.333333	0.585034	0.802721
S3	48	AC	conv1	0.666667	0.945578	0.44898	0.945578	0.619048	0.408163	1	0.761905	0.77551	0.761905	0.591837	0.482993	0.47619	0.993197	0.306122	0.816327	0.482993	0.435374	0.734694	0.632653	0.503401	0.489796	0.761905	0.44898	0.639456	0.945578	0.92517	0.904762	0.918367	0.92517	0.619048	0.659864	0.632653	0.70068	0.632653	0.945578	0.435374	0.360544	0.482993	0.761905	0.931973	0.37415	0.47619	0.37415	0.367347	0.816327
S3	48	AC	conv5	0.591837	0.911565	0.564626	0.965986	0.734694	0.210884	0.965986	0.761905	0.870748	0.836735	0.367347	0.346939	0.809524	0.986395	0.795918	0.952381	0.897959	0.482993	0.863946	0.897959	0.666667	0.77551	0.659864	0.47619	0.306122	0.612245	0.931973	0.816327	0.734694	0.993197	0.952381	0.979592	0.761905	0.605442	0.619048	0.870748	0.564626	0.462585	0.734694	0.646259	0.734694	0.687075	0.884354	0.312925	0.727891	0.77551
S3	48	AC	mix5_d	0.632653	0.979592	0.489796	0.952381	0.816327	0.285714	0.986395	0.517007	0.965986	0.639456	0.380952	0.394558	0.70068	0.918367	0.77551	0.918367	0.911565	0.503401	0.884354	0.972789	0.782313	0.768707	0.687075	0.687075	0.571429	0.421769	0.986395	0.952381	0.727891	0.993197	0.972789	0.945578	0.70068	0.795918	0.414966	0.904762	0.659864	0.564626	0.795918	0.789116	0.884354	0.931973	0.768707	0.414966	0.897959	0.931973
S3	48	AC	mix6_e	0.979592	0.972789	0.680272	0.993197	0.986395	0.707483	0.986395	0.979592	0.918367	0.863946	0.877551	0.761905	0.931973	0.993197	0.938776	0.986395	0.870748	0.52381	0.986395	0.884354	0.979592	0.891156	0.931973	0.768707	0.816327	0.986395	0.979592	0.993197	0.965986	1	1	0.972789	0.863946	0.884354	0.748299	0.92517	0.945578	0.639456	0.646259	0.945578	0.904762	1	0.891156	0.918367	0.884354	0.884354
S3	48	AC	mix7_c	0.857143	0.993197	0.70068	0.986395	0.931973	0.789116	0.993197	0.986395	0.938776	0.92517	0.836735	0.714286	0.938776	0.986395	0.816327	0.965986	0.85034	0.455782	0.993197	0.938776	0.972789	0.693878	0.918367	0.789116	0.714286	1	0.986395	1	0.965986	1	0.959184	0.965986	0.734694	0.945578	0.857143	0.965986	0.884354	0.632653	0.768707	0.938776	0.789116	0.986395	0.952381	0.891156	0.959184	0.92517
S3	48	AC	fc1	0.891156	0.986395	0.755102	0.986395	0.972789	0.70068	0.979592	1	0.877551	0.891156	0.884354	0.673469	0.789116	0.993197	0.680272	0.965986	0.489796	0.401361	0.979592	0.843537	0.727891	0.714286	0.972789	0.619048	0.795918	1	0.986395	1	0.972789	0.972789	0.836735	0.836735	0.503401	0.707483	0.92517	0.843537	0.816327	0.639456	0.734694	0.993197	0.571429	0.904762	0.870748	0.877551	0.904762	0.931973
S3	96	AC	mel	0.863946	0.510204	0.217687	0.979592	0.687075	0.564626	0.870748	0.55102	0.959184	0.829932	0.62585	0.517007	0.891156	1	0.408163	0.891156	0.70068	0.496599	0.979592	0.564626	0.62585	0.346939	0.836735	0.503401	0.870748	0.897959	0.986395	0.891156	0.918367	0.979592	0.897959	0.911565	0.721088	0.52381	0.380952	0.809524	0.979592	0.795918	0.517007	0.544218	0.836735	0.673469	0.278912	0.326531	0.462585	0.857143
S3	96	AC	conv1	0.70068	0.959184	0.312925	0.931973	0.646259	0.435374	1	0.768707	0.795918	0.789116	0.591837	0.632653	0.605442	1	0.37415	0.823129	0.455782	0.37415	0.802721	0.605442	0.727891	0.503401	0.782313	0.482993	0.653061	0.965986	0.945578	0.911565	0.92517	0.931973	0.612245	0.659864	0.639456	0.761905	0.598639	0.952381	0.414966	0.367347	0.517007	0.761905	0.931973	0.482993	0.442177	0.408163	0.312925	0.836735
S3	96	AC	conv5	0.714286	0.979592	0.197279	0.938776	0.918367	0.707483	0.979592	0.530612	0.843537	0.911565	0.108844	0.77551	0.972789	0.945578	0.653061	0.945578	0.673469	0.265306	0.945578	0.687075	0.904762	0.721088	0.503401	0.537415	0.29932	0.673469	0.816327	0.598639	0.755102	0.986395	0.680272	0.979592	0.714286	0.306122	0.435374	0.768707	0.462585	0.571429	0.863946	0.62585	0.836735	0.795918	0.482993	0.435374	0.707483	0.619048
S3	96	AC	mix5_d	0.659864	0.979592	0.244898	0.918367	0.959184	0.809524	0.986395	0.360544	0.904762	0.802721	0.47619	0.748299	0.918367	0.816327	0.748299	0.829932	0.70068	0.37415	0.92517	0.755102	0.904762	0.748299	0.469388	0.836735	0.510204	0.557823	0.965986	0.938776	0.741497	0.959184	0.789116	0.931973	0.755102	0.537415	0.435374	0.897959	0.70068	0.653061	0.931973	0.768707	0.857143	0.918367	0.578231	0.605442	0.782313	0.741497
S3	96	AC	mix6_e	0.972789	0.959184	0.857143	0.993197	0.993197	0.768707	0.993197	0.986395	0.92517	0.92517	0.918367	0.857143	0.816327	1	0.938776	0.986395	0.911565	0.653061	1	0.931973	0.993197	0.863946	0.945578	0.802721	0.816327	1	0.972789	1	0.938776	1	1	0.979592	0.870748	0.918367	0.77551	0.897959	0.92517	0.755102	0.829932	0.938776	0.945578	1	0.897959	0.938776	0.904762	0.904762
S3	96	AC	mix7_c	0.761905	0.979592	0.823129	0.986395	0.965986	0.823129	0.979592	1	0.945578	0.92517	0.904762	0.782313	0.802721	1	0.809524	0.972789	0.85034	0.619048	0.993197	0.938776	0.979592	0.741497	0.945578	0.863946	0.734694	1	0.986395	1	0.92517	1	0.972789	0.959184	0.77551	0.802721	0.789116	0.945578	0.829932	0.714286	0.931973	0.965986	0.829932	0.965986	0.979592	0.911565	0.979592	0.877551
S3	96	AC	fc1	0.918367	0.979592	0.863946	0.986395	0.986395	0.843537	0.972789	1	0.92517	0.938776	0.952381	0.673469	0.918367	1	0.605442	0.945578	0.442177	0.571429	0.986395	0.904762	0.877551	0.77551	0.979592	0.707483	0.816327	0.993197	0.986395	1	0.959184	0.986395	0.911565	0.85034	0.557823	0.714286	0.952381	0.870748	0.809524	0.680272	0.952381	1	0.639456	0.748299	0.938776	0.911565	0.945578	0.931973
S3	190	AC	mel	0.863946	0.462585	0.231293	0.979592	0.653061	0.44898	0.884354	0.469388	0.959184	0.795918	0.707483	0.517007	0.707483	1	0.326531	0.918367	0.707483	0.52381	0.979592	0.557823	0.673469	0.346939	0.836735	0.591837	0.870748	0.904762	0.986395	0.952381	0.904762	0.979592	0.891156	0.897959	0.714286	0.721088	0.346939	0.795918	0.979592	0.782313	0.530612	0.517007	0.904762	0.639456	0.204082	0.340136	0.530612	0.782313
S3	190	AC	conv1	0.714286	0.959184	0.37415	0.945578	0.632653	0.455782	1	0.768707	0.843537	0.795918	0.591837	0.639456	0.530612	1	0.163265	0.823129	0.537415	0.469388	0.823129	0.442177	0.714286	0.537415	0.795918	0.557823	0.659864	0.979592	0.959184	0.918367	0.92517	0.945578	0.62585	0.659864	0.591837	0.92517	0.619048	0.972789	0.496599	0.44898	0.530612	0.77551	0.965986	0.510204	0.44898	0.421769	0.421769	0.85034
S3	190	AC	conv5	0.768707	0.952381	0.251701	0.945578	0.176871	0.544218	0.965986	0.77551	0.918367	0.829932	0.251701	0.571429	0.911565	0.877551	0.272109	0.938776	0.673469	0.598639	0.972789	0.707483	0.62585	0.721088	0.482993	0.653061	0.312925	0.85034	0.945578	0.795918	0.938776	0.993197	0.687075	0.979592	0.544218	0.945578	0.292517	0.816327	0.721088	0.462585	0.714286	0.666667	0.748299	0.918367	0.285714	0.537415	0.789116	0.727891
S3	190	AC	mix5_d	0.85034	0.965986	0.265306	0.911565	0.741497	0.659864	0.979592	0.496599	0.870748	0.47619	0.571429	0.802721	0.857143	0.891156	0.346939	0.741497	0.680272	0.578231	0.92517	0.884354	0.816327	0.653061	0.605442	0.687075	0.346939	0.673469	0.938776	1	0.823129	1	0.748299	0.945578	0.666667	0.959184	0.183673	0.816327	0.748299	0.632653	0.748299	0.795918	0.809524	0.931973	0.544218	0.571429	0.92517	0.557823
S3	190	AC	mix6_e	0.986395	0.952381	0.829932	0.993197	0.993197	0.755102	0.986395	0.959184	0.918367	0.938776	0.92517	0.85034	0.92517	1	0.959184	0.993197	0.877551	0.755102	0.979592	0.965986	0.993197	0.891156	0.931973	0.829932	0.857143	1	0.972789	1	0.938776	1	1	0.972789	0.931973	0.897959	0.795918	0.897959	0.918367	0.755102	0.802721	0.938776	0.870748	1	0.972789	0.952381	0.952381	0.897959
S3	190	AC	mix7_c	0.911565	0.92517	0.795918	0.986395	0.965986	0.748299	0.979592	0.986395	0.938776	0.931973	0.877551	0.795918	0.721088	1	0.823129	0.931973	0.857143	0.639456	0.952381	0.965986	0.884354	0.863946	0.952381	0.911565	0.85034	1	0.986395	1	0.809524	1	0.959184	0.959184	0.92517	0.843537	0.904762	0.959184	0.802721	0.721088	0.945578	0.945578	0.761905	0.938776	0.979592	0.945578	0.993197	0.918367
S3	190	AC	fc1	0.972789	0.965986	0.891156	0.986395	0.952381	0.836735	0.972789	1	0.938776	0.938776	0.938776	0.809524	0.891156	1	0.727891	0.945578	0.414966	0.55102	0.945578	0.904762	0.918367	0.884354	0.972789	0.782313	0.877551	0.993197	0.979592	1	0.952381	1	0.938776	0.85034	0.680272	0.863946	0.952381	0.829932	0.768707	0.761905	0.965986	0.993197	0.687075	0.673469	0.993197	0.945578	0.993197	0.931973
S3	2966	AC	mel	0.85034	0.496599	0.170068	0.979592	0.544218	0.517007	0.870748	0.639456	0.959184	0.829932	0.639456	0.469388	0.714286	1	0.401361	0.931973	0.714286	0.591837	0.979592	0.612245	0.44898	0.258503	0.802721	0.482993	0.891156	0.918367	0.979592	0.972789	0.904762	0.979592	0.870748	0.904762	0.721088	0.721088	0.414966	0.734694	0.986395	0.789116	0.537415	0.503401	0.816327	0.544218	0.22449	0.346939	0.632653	0.816327
S3	2966	AC	conv1	0.714286	0.959184	0.326531	0.952381	0.557823	0.530612	1	0.768707	0.843537	0.789116	0.619048	0.62585	0.517007	1	0.462585	0.823129	0.564626	0.530612	0.85034	0.462585	0.510204	0.503401	0.761905	0.52381	0.659864	0.972789	0.959184	0.945578	0.92517	0.938776	0.639456	0.659864	0.666667	0.938776	0.612245	0.972789	0.435374	0.455782	0.55102	0.782313	0.918367	0.503401	0.482993	0.421769	0.462585	0.857143
S3	2966	AC	conv5	0.693878	0.959184	0.231293	0.965986	0.666667	0.870748	0.993197	0.612245	0.931973	0.904762	0.244898	0.707483	0.911565	0.931973	0.918367	0.945578	0.85034	0.653061	1	0.755102	0.721088	0.217687	0.442177	0.238095	0.333333	0.748299	0.877551	0.972789	0.836735	0.979592	0.666667	0.979592	0.707483	0.789116	0.421769	0.721088	0.482993	0.605442	0.863946	0.646259	0.530612	0.945578	0.62585	0.469388	0.748299	0.829932
S3	2966	AC	mix5_d	0.829932	0.986395	0.333333	0.904762	0.92517	0.891156	0.979592	0.414966	0.965986	0.857143	0.591837	0.714286	0.92517	0.931973	0.938776	0.782313	0.795918	0.795918	0.972789	0.816327	0.823129	0.462585	0.693878	0.435374	0.612245	0.537415	0.911565	0.972789	0.727891	0.986395	0.721088	0.938776	0.795918	0.687075	0.44898	0.863946	0.693878	0.605442	0.870748	0.659864	0.414966	0.979592	0.782313	0.496599	0.884354	0.823129
S3	2966	AC	mix6_e	0.993197	0.959184	0.761905	0.979592	0.993197	0.802721	0.986395	0.952381	0.931973	0.959184	0.945578	0.870748	0.952381	0.993197	0.693878	1	0.904762	0.789116	0.979592	0.938776	0.979592	0.931973	0.92517	0.85034	0.836735	0.986395	0.972789	0.993197	0.931973	1	1	0.972789	0.952381	0.823129	0.802721	0.809524	0.918367	0.77551	0.897959	0.891156	0.918367	1	0.979592	0.938776	0.952381	0.911565
S3	2966	AC	mix7_c	0.972789	0.904762	0.680272	0.986395	0.965986	0.870748	0.979592	0.979592	0.92517	0.945578	0.863946	0.755102	0.857143	0.993197	0.62585	0.92517	0.870748	0.571429	0.972789	0.938776	0.938776	0.843537	0.952381	0.918367	0.836735	1	0.986395	1	0.816327	1	0.979592	0.959184	0.931973	0.857143	0.904762	0.911565	0.857143	0.70068	0.952381	0.945578	0.863946	0.938776	0.986395	0.897959	0.993197	0.931973
S3	2966	AC	fc1	1	0.959184	0.863946	0.986395	0.979592	0.884354	0.972789	1	0.938776	0.952381	0.965986	0.727891	0.891156	1	0.653061	0.931973	0.442177	0.598639	0.918367	0.911565	0.795918	0.836735	0.972789	0.85034	0.891156	1	0.979592	1	0.938776	1	0.959184	0.843537	0.721088	0.891156	0.959184	0.755102	0.809524	0.761905	0.972789	0.993197	0.727891	0.741497	0.993197	0.918367	0.993197	0.931973
S3	500	AC	mel	0.863946	0.47619	0.204082	0.979592	0.571429	0.52381	0.85034	0.571429	0.959184	0.816327	0.639456	0.489796	0.768707	1	0.37415	0.891156	0.741497	0.564626	0.979592	0.469388	0.489796	0.312925	0.823129	0.435374	0.877551	0.877551	0.979592	0.952381	0.965986	0.993197	0.823129	0.897959	0.714286	0.462585	0.360544	0.795918	0.979592	0.782313	0.571429	0.503401	0.877551	0.489796	0.217687	0.360544	0.482993	0.761905
S3	500	AC	conv1	0.714286	0.959184	0.217687	0.952381	0.673469	0.47619	1	0.768707	0.843537	0.795918	0.591837	0.591837	0.591837	1	0.353741	0.823129	0.632653	0.489796	0.836735	0.44898	0.571429	0.530612	0.768707	0.47619	0.673469	0.979592	0.945578	0.911565	0.938776	0.945578	0.639456	0.673469	0.659864	0.714286	0.605442	0.972789	0.47619	0.387755	0.530612	0.789116	0.965986	0.530612	0.530612	0.442177	0.231293	0.857143
S3	500	AC	conv5	0.639456	0.979592	0.312925	0.965986	0.517007	0.37415	0.993197	0.687075	0.918367	0.938776	0.0884354	0.578231	0.870748	0.92517	0.789116	0.938776	0.918367	0.639456	0.897959	0.530612	0.795918	0.544218	0.55102	0.0612245	0.394558	0.877551	0.897959	0.537415	0.884354	0.986395	0.687075	0.979592	0.755102	0.564626	0.401361	0.789116	0.659864	0.387755	0.544218	0.428571	0.77551	0.965986	0.795918	0.333333	0.115646	0.857143
S3	500	AC	mix5_d	0.870748	0.986395	0.360544	0.938776	0.795918	0.591837	0.979592	0.544218	0.952381	0.891156	0.387755	0.571429	0.904762	0.802721	0.816327	0.897959	0.911565	0.816327	0.952381	0.489796	0.918367	0.673469	0.687075	0.29932	0.755102	0.714286	0.979592	0.911565	0.761905	0.993197	0.761905	0.931973	0.619048	0.612245	0.346939	0.884354	0.863946	0.680272	0.666667	0.44898	0.639456	0.986395	0.863946	0.489796	0.346939	0.768707
S3	500	AC	mix6_e	0.993197	0.972789	0.693878	0.993197	0.993197	0.741497	0.986395	0.918367	0.870748	0.979592	0.945578	0.863946	0.952381	0.993197	0.891156	0.993197	0.863946	0.843537	0.986395	0.904762	0.979592	0.938776	0.938776	0.802721	0.870748	1	0.972789	1	0.92517	1	0.959184	0.965986	0.945578	0.734694	0.843537	0.836735	0.904762	0.802721	0.843537	0.795918	0.857143	0.993197	0.904762	0.952381	0.938776	0.877551
S3	500	AC	mix7_c	0.965986	0.891156	0.693878	0.986395	0.965986	0.714286	0.979592	0.952381	0.931973	0.959184	0.931973	0.809524	0.863946	1	0.70068	0.904762	0.843537	0.666667	0.931973	0.829932	0.938776	0.904762	0.972789	0.918367	0.911565	1	0.993197	1	0.734694	1	0.972789	0.945578	0.877551	0.829932	0.938776	0.809524	0.829932	0.734694	0.952381	0.884354	0.761905	0.918367	0.823129	0.911565	0.993197	0.755102
S3	500	AC	fc1	0.993197	0.952381	0.863946	0.986395	0.938776	0.891156	0.979592	1	0.952381	0.938776	0.945578	0.809524	0.945578	1	0.77551	0.952381	0.408163	0.564626	0.911565	0.870748	0.795918	0.897959	0.979592	0.843537	0.92517	0.993197	0.979592	1	0.938776	1	0.952381	0.802721	0.768707	0.877551	0.952381	0.707483	0.802721	0.816327	0.965986	0.986395	0.666667	0.755102	0.993197	0.938776	0.993197	0.931973
S3	1000	AC	mel	0.857143	0.52381	0.204082	0.979592	0.707483	0.442177	0.85034	0.544218	0.959184	0.809524	0.646259	0.52381	0.707483	1	0.333333	0.911565	0.707483	0.564626	0.979592	0.55102	0.598639	0.278912	0.843537	0.52381	0.897959	0.918367	0.986395	0.931973	0.918367	0.979592	0.891156	0.911565	0.721088	0.693878	0.414966	0.707483	0.986395	0.802721	0.530612	0.585034	0.863946	0.428571	0.204082	0.333333	0.530612	0.85034
S3	1000	AC	conv1	0.70068	0.959184	0.414966	0.952381	0.70068	0.496599	1	0.768707	0.85034	0.795918	0.619048	0.619048	0.52381	1	0.380952	0.843537	0.591837	0.435374	0.85034	0.55102	0.619048	0.517007	0.802721	0.571429	0.673469	0.979592	0.979592	0.938776	0.92517	0.959184	0.646259	0.666667	0.646259	0.931973	0.632653	0.972789	0.455782	0.428571	0.544218	0.795918	0.972789	0.496599	0.482993	0.435374	0.380952	0.857143
S3	1000	AC	conv5	0.639456	0.986395	0.421769	0.938776	0.517007	0.469388	0.986395	0.557823	0.863946	0.931973	0.210884	0.353741	0.891156	0.986395	0.843537	0.972789	0.870748	0.544218	0.959184	0.659864	0.659864	0.435374	0.469388	0.55102	0.306122	0.789116	0.884354	0.816327	0.904762	1	0.918367	0.986395	0.653061	0.659864	0.306122	0.816327	0.598639	0.605442	0.653061	0.62585	0.734694	0.877551	0.544218	0.442177	0.489796	0.911565
S3	1000	AC	mix5_d	0.666667	1	0.496599	0.911565	0.959184	0.666667	0.979592	0.435374	0.92517	0.836735	0.442177	0.496599	0.877551	0.911565	0.809524	0.904762	0.972789	0.62585	0.904762	0.782313	0.816327	0.571429	0.653061	0.70068	0.619048	0.387755	0.918367	0.857143	0.748299	0.986395	0.918367	0.938776	0.857143	0.659864	0.190476	0.843537	0.843537	0.768707	0.755102	0.734694	0.721088	0.904762	0.741497	0.591837	0.659864	0.959184
S3	1000	AC	mix6_e	0.979592	0.945578	0.768707	0.986395	0.993197	0.734694	0.986395	0.931973	0.870748	0.979592	0.945578	0.727891	0.986395	0.993197	0.931973	0.993197	0.829932	0.823129	0.979592	0.918367	0.972789	0.877551	0.92517	0.802721	0.877551	1	0.979592	1	0.931973	1	0.993197	0.979592	0.952381	0.823129	0.768707	0.782313	0.904762	0.816327	0.938776	0.92517	0.877551	1	0.945578	0.945578	0.904762	0.809524
S3	1000	AC	mix7_c	0.993197	0.768707	0.639456	0.986395	0.92517	0.680272	0.972789	0.959184	0.92517	0.931973	0.911565	0.666667	0.938776	0.993197	0.823129	0.884354	0.809524	0.62585	0.959184	0.843537	0.938776	0.857143	0.952381	0.857143	0.911565	1	0.986395	1	0.884354	1	0.959184	0.952381	0.938776	0.823129	0.870748	0.884354	0.836735	0.789116	0.979592	0.959184	0.727891	0.918367	0.979592	0.884354	0.931973	0.741497
S3	1000	AC	fc1	1	0.897959	0.863946	0.986395	0.938776	0.789116	0.972789	1	0.952381	0.938776	0.965986	0.829932	0.938776	1	0.680272	0.931973	0.387755	0.578231	0.911565	0.877551	0.782313	0.863946	0.965986	0.77551	0.945578	0.993197	0.986395	1	0.931973	1	0.92517	0.823129	0.802721	0.836735	0.911565	0.680272	0.802721	0.809524	0.979592	0.993197	0.707483	0.727891	0.993197	0.938776	0.993197	0.911565
S3	2000	AC	mel	0.85034	0.428571	0.183673	0.972789	0.619048	0.537415	0.870748	0.55102	0.959184	0.795918	0.619048	0.503401	0.70068	1	0.29932	0.92517	0.707483	0.530612	0.979592	0.55102	0.598639	0.278912	0.85034	0.714286	0.877551	0.897959	0.993197	0.952381	0.904762	0.979592	0.829932	0.911565	0.721088	0.503401	0.47619	0.795918	0.986395	0.809524	0.489796	0.530612	0.85034	0.489796	0.333333	0.340136	0.462585	0.877551
S3	2000	AC	conv1	0.687075	0.959184	0.217687	0.945578	0.687075	0.489796	1	0.768707	0.85034	0.789116	0.598639	0.619048	0.557823	1	0.204082	0.823129	0.591837	0.414966	0.857143	0.496599	0.571429	0.510204	0.823129	0.571429	0.666667	0.979592	0.965986	0.92517	0.92517	0.945578	0.639456	0.680272	0.666667	0.904762	0.619048	0.979592	0.47619	0.44898	0.530612	0.789116	0.938776	0.510204	0.55102	0.435374	0.258503	0.857143
S3	2000	AC	conv5	0.653061	0.938776	0.047619	0.92517	0.646259	0.517007	0.986395	0.857143	0.857143	0.897959	0.142857	0.680272	0.959184	1	0.585034	0.884354	0.823129	0.231293	0.952381	0.585034	0.489796	0.469388	0.639456	0.544218	0.319728	0.727891	0.857143	0.591837	0.870748	0.952381	0.510204	0.979592	0.673469	0.707483	0.115646	0.986395	0.829932	0.693878	0.687075	0.544218	0.782313	0.911565	0.945578	0.55102	0.129252	0.70068
S3	2000	AC	mix5_d	0.748299	0.993197	0.115646	0.92517	0.959184	0.646259	0.993197	0.428571	0.884354	0.741497	0.387755	0.789116	0.945578	0.897959	0.510204	0.938776	0.952381	0.503401	0.952381	0.632653	0.755102	0.387755	0.741497	0.802721	0.47619	0.435374	0.884354	0.952381	0.768707	0.904762	0.585034	0.945578	0.734694	0.632653	0.129252	0.965986	0.870748	0.761905	0.632653	0.387755	0.693878	0.938776	0.931973	0.442177	0.340136	0.741497
S3	2000	AC	mix6_e	1	0.986395	0.693878	0.993197	0.993197	0.802721	0.986395	0.897959	0.918367	0.979592	0.931973	0.768707	0.979592	0.993197	0.897959	1	0.836735	0.809524	0.986395	0.965986	0.993197	0.904762	0.92517	0.782313	0.918367	1	0.979592	1	0.92517	1	0.945578	0.965986	0.945578	0.680272	0.721088	0.823129	0.891156	0.77551	0.897959	0.85034	0.911565	1	0.945578	0.945578	0.938776	0.863946
S3	2000	AC	mix7_c	0.979592	0.938776	0.666667	0.986395	0.945578	0.77551	0.979592	0.904762	0.986395	0.952381	0.843537	0.680272	0.965986	0.993197	0.687075	0.959184	0.809524	0.585034	0.972789	0.809524	0.92517	0.877551	0.952381	0.857143	0.945578	1	0.993197	1	0.877551	1	0.931973	0.92517	0.945578	0.734694	0.823129	0.85034	0.829932	0.755102	0.972789	0.945578	0.782313	0.92517	0.979592	0.904762	0.979592	0.823129
S3	2000	AC	fc1	1	0.952381	0.857143	0.986395	0.904762	0.802721	0.965986	1	0.952381	0.931973	0.972789	0.809524	0.931973	1	0.653061	0.938776	0.428571	0.598639	0.904762	0.836735	0.782313	0.863946	0.965986	0.795918	0.938776	0.986395	0.986395	1	0.945578	1	0.911565	0.809524	0.891156	0.863946	0.931973	0.707483	0.795918	0.829932	0.972789	0.993197	0.70068	0.741497	0.993197	0.931973	0.993197	0.904762
S3	original	AC	mel	0.850112	0.458613	0.194631	0.973154	0.821029	0.561521	0.856823	0.458613	0.957494	0.832215	0.626398	0.521253	0.706935	0.993289	0.284116	0.899329	0.711409	0.552573	0.977629	0.512304	0.615213	0.284116	0.829978	0.599553	0.908277	0.879195	0.982103	0.912752	0.948546	0.986577	0.816555	0.901566	0.715884	0.689038	0.451902	0.769575	0.977629	0.825503	0.574944	0.577181	0.85906	0.494407	0.299776	0.344519	0.574944	0.832215
S3	original	AC	conv1	0.742729	0.95302	0.297539	0.932886	0.715884	0.487696	0.991051	0.765101	0.841163	0.778523	0.637584	0.684564	0.548098	0.991051	0.187919	0.825503	0.595078	0.407159	0.856823	0.404922	0.619687	0.52349	0.805369	0.572707	0.655481	0.970917	0.966443	0.903803	0.939597	0.95302	0.630872	0.666667	0.662192	0.90604	0.615213	0.96868	0.418345	0.451902	0.563758	0.796421	0.93736	0.496644	0.498881	0.440716	0.427293	0.850112
S3	original	AC	conv5	0.821029	0.876957	0.225951	0.935123	0.731544	0.456376	0.982103	0.691275	0.926174	0.93736	0.326622	0.776286	0.955257	0.98434	0.447427	0.8434	0.814318	0.275168	0.973154	0.371365	0.516779	0.449664	0.478747	0.668904	0.308725	0.834452	0.903803	0.66443	0.897092	0.986577	0.61745	0.988814	0.695749	0.691275	0.192394	0.850112	0.454139	0.557047	0.845638	0.581655	0.794183	0.89038	0.655481	0.53915	0.751678	0.577181
S3	original	AC	mix5_d	0.816555	0.98434	0.268456	0.926174	0.975391	0.592841	0.988814	0.489933	0.961969	0.852349	0.503356	0.794183	0.957494	0.912752	0.404922	0.744966	0.930649	0.438479	0.944072	0.467562	0.841163	0.409396	0.621924	0.856823	0.832215	0.543624	0.957494	0.847875	0.762864	0.95302	0.702461	0.946309	0.713647	0.693512	0.129754	0.814318	0.885906	0.599553	0.894855	0.706935	0.756152	0.96868	0.892617	0.402685	0.774049	0.60179
S3	original	AC	mix6_e	0.988814	0.975391	0.769575	0.98434	0.986577	0.760626	0.977629	0.87472	0.881432	0.957494	0.941834	0.776286	0.961969	0.991051	0.836689	0.986577	0.838926	0.8434	0.982103	0.932886	0.964206	0.885906	0.930649	0.800895	0.863535	0.993289	0.982103	0.991051	0.923937	0.997763	0.946309	0.961969	0.935123	0.718121	0.736018	0.818792	0.897092	0.722595	0.881432	0.912752	0.876957	0.98434	0.932886	0.926174	0.950783	0.850112
S3	original	AC	mix7_c	0.98434	0.861298	0.644295	0.979866	0.888143	0.742729	0.970917	0.935123	0.932886	0.93736	0.912752	0.662192	0.879195	0.98434	0.572707	0.901566	0.821029	0.619687	0.973154	0.865772	0.930649	0.863535	0.946309	0.856823	0.876957	0.991051	0.988814	0.993289	0.852349	0.995526	0.9217	0.939597	0.941834	0.747204	0.87472	0.841163	0.823266	0.700224	0.979866	0.948546	0.742729	0.863535	0.975391	0.883669	0.98434	0.818792
S3	original	AC	fc1	0.995526	0.950783	0.847875	0.98434	0.90604	0.825503	0.970917	0.991051	0.948546	0.9217	0.961969	0.776286	0.90604	0.993289	0.646532	0.910515	0.42953	0.595078	0.917226	0.870246	0.791946	0.825503	0.966443	0.805369	0.923937	0.975391	0.988814	1	0.944072	0.993289	0.914989	0.834452	0.876957	0.850112	0.885906	0.693512	0.785235	0.845638	0.970917	0.98434	0.704698	0.727069	0.988814	0.930649	0.991051	0.90604
S4	12	AC	mel	0.918367	0.183673	0.190476	0.938776	0.251701	0.496599	0.823129	0.52381	0.952381	0.836735	0.52381	0.544218	0.795918	0.945578	0.353741	0.952381	0.687075	0.578231	0.972789	0.510204	0.517007	0.285714	0.877551	0.442177	0.877551	0.891156	0.993197	0.761905	0.92517	0.972789	0.693878	0.782313	0.721088	0.380952	0.360544	0.714286	0.965986	0.789116	0.496599	0.557823	0.829932	0.591837	0.258503	0.333333	0.591837	0.829932
S4	12	AC	conv1	0.605442	0.891156	0.190476	0.918367	0.503401	0.367347	1	0.727891	0.659864	0.734694	0.52381	0.591837	0.62585	0.687075	0.537415	0.809524	0.251701	0.442177	0.646259	0.394558	0.387755	0.380952	0.707483	0.353741	0.62585	0.918367	0.904762	0.863946	0.884354	0.823129	0.435374	0.517007	0.510204	0.52381	0.0680272	0.292517	0.272109	0.680272	0.367347	0.727891	0.714286	0.44898	0.37415	0.333333	0.258503	0.761905
S4	12	AC	conv5	0.809524	0.972789	0.442177	0.945578	0.646259	0.70068	0.979592	0.70068	0.714286	0.931973	0.102041	0.571429	0.312925	0.653061	0.428571	0.931973	0.802721	0.707483	0.870748	0.591837	0.857143	0.646259	0.666667	0.503401	0.571429	0.768707	0.911565	0.598639	0.877551	0.972789	0.673469	0.646259	0.367347	0.0612245	0.360544	0.673469	0.816327	0.380952	0.761905	0.557823	0.510204	0.972789	0.897959	0.129252	0.278912	0.639456
S4	12	AC	mix5_d	0.843537	0.965986	0.469388	0.965986	0.911565	0.70068	0.972789	0.659864	0.918367	0.816327	0.0680272	0.653061	0.142857	0.401361	0.517007	0.972789	0.829932	0.727891	0.578231	0.795918	0.931973	0.666667	0.843537	0.653061	0.632653	0.748299	0.92517	0.945578	0.768707	0.993197	0.802721	0.653061	0.455782	0.707483	0.408163	0.646259	0.77551	0.517007	0.823129	0.591837	0.62585	0.952381	0.714286	0.108844	0.693878	0.863946
S4	12	AC	mix6_e	0.993197	0.938776	0.585034	1	0.721088	0.367347	0.938776	0.77551	0.897959	0.659864	0.714286	0.578231	0.190476	0.965986	0.52381	0.741497	0.768707	0.755102	0.870748	0.795918	0.823129	0.70068	0.897959	0.639456	0.612245	0.612245	0.938776	0.979592	0.877551	1	0.721088	0.92517	0.829932	0.585034	0.217687	0.530612	0.802721	0.564626	0.646259	0.680272	0.646259	0.918367	0.666667	0.829932	0.734694	0.823129
S4	12	AC	mix7_c	0.931973	0.979592	0.761905	0.965986	0.727891	0.346939	0.952381	0.891156	0.646259	0.721088	0.557823	0.44898	0.333333	0.721088	0.591837	0.836735	0.85034	0.809524	0.585034	0.816327	0.721088	0.612245	0.823129	0.823129	0.605442	0.659864	0.911565	0.986395	0.85034	0.965986	0.646259	0.965986	0.931973	0.904762	0.183673	0.727891	0.721088	0.598639	0.70068	0.537415	0.673469	0.904762	0.482993	0.632653	0.789116	0.829932
S4	12	AC	fc1	0.891156	0.952381	0.605442	0.952381	0.734694	0.367347	0.959184	0.77551	0.70068	0.659864	0.496599	0.340136	0.455782	0.857143	0.510204	0.768707	0.414966	0.469388	0.741497	0.55102	0.408163	0.571429	0.904762	0.591837	0.319728	0.62585	0.870748	0.986395	0.945578	0.92517	0.489796	0.85034	0.632653	0.632653	0.251701	0.455782	0.659864	0.47619	0.612245	0.612245	0.394558	0.687075	0.380952	0.802721	0.62585	0.748299
S4	48	AC	mel	0.877551	0.183673	0.156463	0.938776	0.510204	0.414966	0.823129	0.585034	0.972789	0.85034	0.510204	0.578231	0.755102	0.945578	0.306122	0.972789	0.693878	0.578231	0.979592	0.517007	0.482993	0.292517	0.870748	0.414966	0.863946	0.897959	0.993197	0.891156	0.904762	0.972789	0.734694	0.748299	0.727891	0.428571	0.44898	0.721088	0.986395	0.734694	0.55102	0.517007	0.857143	0.557823	0.244898	0.292517	0.598639	0.870748
S4	48	AC	conv1	0.666667	0.904762	0.156463	0.918367	0.503401	0.401361	1	0.748299	0.680272	0.768707	0.564626	0.598639	0.666667	0.721088	0.52381	0.816327	0.292517	0.428571	0.693878	0.47619	0.231293	0.455782	0.727891	0.421769	0.632653	0.92517	0.918367	0.897959	0.897959	0.836735	0.605442	0.496599	0.612245	0.646259	0.102041	0.170068	0.244898	0.680272	0.37415	0.741497	0.727891	0.510204	0.367347	0.346939	0.292517	0.795918
S4	48	AC	conv5	0.816327	0.972789	0.319728	0.931973	0.537415	0.55102	0.92517	0.428571	0.714286	0.945578	0.102041	0.489796	0.326531	0.653061	0.734694	0.959184	0.884354	0.632653	0.721088	0.673469	0.789116	0.639456	0.782313	0.585034	0.530612	0.55102	0.836735	0.870748	0.816327	0.952381	0.823129	0.646259	0.632653	0.530612	0.612245	0.795918	0.687075	0.421769	0.823129	0.612245	0.455782	0.993197	0.809524	0.136054	0.632653	0.768707
S4	48	AC	mix5_d	0.843537	0.972789	0.44898	0.959184	0.884354	0.394558	0.952381	0.585034	0.931973	0.782313	0.047619	0.52381	0.312925	0.62585	0.687075	0.952381	0.897959	0.782313	0.687075	0.836735	0.863946	0.653061	0.823129	0.693878	0.612245	0.707483	0.897959	0.938776	0.761905	0.986395	0.918367	0.653061	0.557823	0.904762	0.55102	0.755102	0.77551	0.462585	0.911565	0.707483	0.605442	0.993197	0.727891	0.163265	0.741497	0.829932
S4	48	AC	mix6_e	0.993197	0.979592	0.659864	1	0.945578	0.462585	0.945578	0.870748	0.911565	0.809524	0.870748	0.721088	0.789116	0.993197	0.823129	0.863946	0.748299	0.761905	0.965986	0.761905	0.843537	0.816327	0.931973	0.680272	0.748299	0.897959	0.965986	1	0.965986	1	0.904762	0.938776	0.85034	0.795918	0.312925	0.598639	0.884354	0.619048	0.639456	0.782313	0.653061	0.979592	0.721088	0.870748	0.829932	0.904762
S4	48	AC	mix7_c	0.965986	0.986395	0.714286	0.972789	0.768707	0.544218	0.952381	0.952381	0.768707	0.77551	0.680272	0.673469	0.455782	0.959184	0.755102	0.884354	0.857143	0.782313	0.809524	0.836735	0.782313	0.734694	0.952381	0.809524	0.70068	0.904762	0.891156	1	0.952381	0.993197	0.816327	0.965986	0.945578	0.965986	0.238095	0.782313	0.809524	0.680272	0.768707	0.721088	0.77551	0.965986	0.62585	0.748299	0.85034	0.911565
S4	48	AC	fc1	0.897959	0.979592	0.680272	0.965986	0.891156	0.462585	0.972789	0.918367	0.734694	0.809524	0.741497	0.612245	0.360544	0.952381	0.591837	0.823129	0.44898	0.510204	0.863946	0.693878	0.503401	0.632653	0.965986	0.666667	0.544218	0.843537	0.884354	1	0.979592	0.931973	0.62585	0.918367	0.693878	0.653061	0.401361	0.55102	0.734694	0.612245	0.666667	0.823129	0.482993	0.884354	0.598639	0.816327	0.741497	0.85034
S4	48	AC	mel	0.891156	0.22449	0.210884	0.938776	0.0340136	0.52381	0.816327	0.482993	0.965986	0.836735	0.435374	0.591837	0.816327	0.891156	0.360544	0.945578	0.680272	0.585034	0.972789	0.517007	0.544218	0.306122	0.877551	0.367347	0.911565	0.891156	0.993197	0.734694	0.918367	0.972789	0.70068	0.768707	0.761905	0.455782	0.367347	0.721088	0.979592	0.693878	0.52381	0.557823	0.816327	0.482993	0.278912	0.319728	0.55102	0.816327
S4	48	AC	conv1	0.70068	0.904762	0.176871	0.931973	0.421769	0.455782	1	0.748299	0.714286	0.77551	0.571429	0.55102	0.673469	0.734694	0.598639	0.829932	0.306122	0.571429	0.748299	0.598639	0.496599	0.455782	0.761905	0.401361	0.666667	0.952381	0.918367	0.884354	0.904762	0.884354	0.632653	0.52381	0.680272	0.653061	0.0680272	0.258503	0.312925	0.646259	0.503401	0.77551	0.795918	0.435374	0.482993	0.387755	0.29932	0.829932
S4	48	AC	conv5	0.768707	0.952381	0.346939	0.945578	0.312925	0.802721	0.938776	0.659864	0.748299	0.931973	0.142857	0.435374	0.414966	0.687075	0.659864	0.959184	0.857143	0.986395	0.85034	0.761905	0.619048	0.70068	0.748299	0.55102	0.734694	0.755102	0.795918	0.945578	0.680272	0.979592	0.795918	0.653061	0.62585	0.802721	0.544218	0.816327	0.809524	0.258503	0.891156	0.653061	0.346939	0.931973	0.884354	0.163265	0.564626	0.666667
S4	48	AC	mix5_d	0.816327	0.959184	0.62585	0.945578	0.761905	0.585034	0.979592	0.714286	0.857143	0.77551	0.0680272	0.591837	0.537415	0.612245	0.666667	0.945578	0.931973	0.952381	0.727891	0.897959	0.748299	0.687075	0.748299	0.857143	0.734694	0.653061	0.952381	0.959184	0.734694	0.986395	0.92517	0.666667	0.77551	0.904762	0.421769	0.85034	0.761905	0.292517	0.897959	0.653061	0.380952	0.952381	0.931973	0.258503	0.585034	0.62585
S4	48	AC	mix6_e	0.972789	0.979592	0.673469	1	0.979592	0.748299	0.952381	0.938776	0.972789	0.884354	0.92517	0.836735	0.938776	0.993197	0.945578	0.945578	0.911565	0.755102	0.993197	0.863946	1	0.972789	0.92517	0.816327	0.884354	0.979592	0.952381	0.993197	0.986395	1	0.965986	0.986395	0.918367	0.795918	0.578231	0.707483	0.931973	0.714286	0.768707	0.92517	0.897959	1	0.802721	0.945578	0.904762	0.92517
S4	48	AC	mix7_c	0.938776	0.993197	0.789116	0.972789	0.904762	0.70068	0.965986	1	0.843537	0.945578	0.891156	0.761905	0.904762	0.986395	0.897959	0.945578	0.884354	0.707483	0.945578	0.884354	0.952381	0.843537	0.884354	0.952381	0.789116	0.979592	0.938776	0.993197	0.979592	1	0.952381	0.986395	0.938776	0.904762	0.435374	0.727891	0.931973	0.727891	0.857143	0.945578	0.857143	0.993197	0.755102	0.897959	0.918367	0.945578
S4	48	AC	fc1	0.931973	0.986395	0.612245	0.972789	0.945578	0.707483	0.972789	0.986395	0.755102	0.863946	0.891156	0.680272	0.891156	0.965986	0.802721	0.959184	0.557823	0.52381	0.938776	0.755102	0.666667	0.789116	0.945578	0.802721	0.789116	0.986395	0.959184	0.972789	1	0.965986	0.836735	0.92517	0.823129	0.70068	0.659864	0.612245	0.857143	0.62585	0.789116	0.945578	0.721088	0.972789	0.707483	0.891156	0.85034	0.938776
S4	96	AC	mel	0.918367	0.217687	0.190476	0.931973	0.360544	0.482993	0.816327	0.653061	0.965986	0.857143	0.489796	0.639456	0.938776	0.965986	0.319728	0.959184	0.693878	0.530612	0.979592	0.510204	0.578231	0.387755	0.877551	0.387755	0.884354	0.897959	0.993197	0.85034	0.904762	0.965986	0.70068	0.802721	0.741497	0.455782	0.469388	0.673469	0.979592	0.741497	0.544218	0.578231	0.843537	0.442177	0.285714	0.312925	0.469388	0.863946
S4	96	AC	conv1	0.714286	0.92517	0.183673	0.931973	0.70068	0.47619	1	0.755102	0.734694	0.795918	0.585034	0.653061	0.782313	0.789116	0.605442	0.836735	0.272109	0.52381	0.843537	0.653061	0.52381	0.55102	0.768707	0.47619	0.673469	0.965986	0.945578	0.904762	0.931973	0.884354	0.605442	0.544218	0.659864	0.761905	0.0680272	0.238095	0.306122	0.646259	0.530612	0.77551	0.809524	0.571429	0.503401	0.421769	0.333333	0.836735
S4	96	AC	conv5	0.836735	0.979592	0.204082	0.891156	0.843537	0.408163	0.918367	0.619048	0.741497	0.945578	0.156463	0.693878	0.829932	0.863946	0.891156	0.965986	0.639456	0.687075	0.972789	0.714286	0.680272	0.836735	0.680272	0.489796	0.727891	0.870748	0.870748	0.829932	0.92517	0.938776	0.646259	0.653061	0.571429	0.891156	0.55102	0.62585	0.809524	0.340136	0.92517	0.564626	0.537415	0.959184	0.809524	0.278912	0.734694	0.768707
S4	96	AC	mix5_d	0.823129	0.972789	0.469388	0.938776	0.959184	0.435374	0.959184	0.612245	0.789116	0.761905	0.108844	0.802721	0.693878	0.823129	0.884354	0.911565	0.687075	0.734694	0.931973	0.809524	0.884354	0.85034	0.816327	0.70068	0.809524	0.707483	0.92517	0.891156	0.782313	0.972789	0.816327	0.653061	0.469388	0.823129	0.591837	0.782313	0.836735	0.52381	0.891156	0.687075	0.482993	0.986395	0.836735	0.37415	0.816327	0.870748
S4	96	AC	mix6_e	0.965986	0.952381	0.761905	1	0.986395	0.734694	0.945578	0.972789	0.972789	0.945578	0.959184	0.897959	0.809524	0.993197	0.965986	0.959184	0.938776	0.877551	0.993197	0.904762	0.959184	0.965986	0.945578	0.870748	0.904762	0.972789	0.959184	1	0.986395	1	0.959184	0.979592	0.972789	0.659864	0.605442	0.789116	0.92517	0.795918	0.863946	0.904762	0.897959	1	0.836735	0.959184	0.911565	0.959184
S4	96	AC	mix7_c	0.870748	0.972789	0.857143	0.986395	0.986395	0.761905	0.959184	0.979592	0.931973	0.952381	0.959184	0.768707	0.70068	0.986395	0.952381	0.931973	0.918367	0.795918	0.986395	0.897959	0.823129	0.843537	0.931973	0.959184	0.761905	0.959184	0.993197	1	0.959184	1	0.938776	0.993197	0.952381	0.77551	0.47619	0.85034	0.870748	0.714286	0.931973	0.938776	0.884354	0.979592	0.77551	0.938776	0.931973	0.945578
S4	96	AC	fc1	0.877551	0.979592	0.619048	0.986395	0.979592	0.843537	0.972789	0.972789	0.877551	0.891156	0.972789	0.70068	0.965986	0.979592	0.952381	0.945578	0.557823	0.544218	0.965986	0.809524	0.741497	0.829932	0.952381	0.836735	0.829932	0.986395	0.972789	0.972789	0.993197	0.979592	0.911565	0.959184	0.755102	0.714286	0.714286	0.77551	0.85034	0.639456	0.952381	0.979592	0.823129	0.972789	0.755102	0.92517	0.911565	0.952381
S4	190	AC	mel	0.911565	0.22449	0.190476	0.938776	0.619048	0.401361	0.823129	0.428571	0.952381	0.77551	0.564626	0.544218	0.646259	0.931973	0.353741	0.952381	0.687075	0.619048	0.972789	0.44898	0.714286	0.340136	0.884354	0.462585	0.85034	0.891156	0.986395	0.843537	0.877551	0.952381	0.687075	0.748299	0.741497	0.414966	0.360544	0.727891	0.986395	0.727891	0.557823	0.510204	0.857143	0.591837	0.251701	0.319728	0.639456	0.829932
S4	190	AC	conv1	0.741497	0.931973	0.176871	0.938776	0.727891	0.442177	1	0.755102	0.761905	0.795918	0.591837	0.591837	0.77551	0.789116	0.585034	0.843537	0.353741	0.673469	0.85034	0.401361	0.564626	0.55102	0.768707	0.544218	0.673469	0.972789	0.952381	0.891156	0.931973	0.877551	0.653061	0.55102	0.687075	0.816327	0.0680272	0.319728	0.326531	0.653061	0.564626	0.77551	0.795918	0.62585	0.482993	0.414966	0.401361	0.843537
S4	190	AC	conv5	0.911565	0.952381	0.394558	0.945578	0.945578	0.115646	0.972789	0.530612	0.92517	0.965986	0.0952381	0.469388	0.904762	0.945578	0.605442	0.979592	0.884354	0.92517	0.986395	0.52381	0.782313	0.836735	0.687075	0.612245	0.517007	0.809524	0.836735	0.857143	0.863946	0.904762	0.585034	0.646259	0.687075	0.687075	0.571429	0.809524	0.707483	0.401361	0.911565	0.62585	0.489796	0.938776	0.734694	0.360544	0.918367	0.612245
S4	190	AC	mix5_d	0.863946	0.979592	0.469388	0.959184	0.972789	0.217687	0.979592	0.687075	0.884354	0.727891	0.115646	0.530612	0.755102	0.959184	0.666667	0.959184	0.918367	0.952381	0.823129	0.884354	0.938776	0.693878	0.823129	0.721088	0.727891	0.70068	0.870748	0.979592	0.70068	0.931973	0.666667	0.653061	0.530612	0.741497	0.639456	0.734694	0.816327	0.62585	0.945578	0.707483	0.517007	0.986395	0.789116	0.340136	0.952381	0.653061
S4	190	AC	mix6_e	0.959184	0.986395	0.687075	1	0.993197	0.823129	0.938776	0.972789	0.945578	0.945578	0.959184	0.870748	0.836735	1	1	0.979592	0.877551	0.897959	0.993197	0.85034	1	0.986395	0.92517	0.877551	0.931973	0.979592	0.972789	1	0.945578	1	0.945578	0.965986	0.938776	0.687075	0.646259	0.680272	0.952381	0.795918	0.823129	0.863946	0.911565	1	0.918367	0.959184	0.931973	0.931973
S4	190	AC	mix7_c	0.884354	0.979592	0.707483	0.972789	0.965986	0.823129	0.959184	0.972789	0.897959	0.952381	0.92517	0.741497	0.707483	0.993197	0.972789	0.959184	0.857143	0.802721	0.965986	0.829932	0.829932	0.959184	0.918367	0.945578	0.85034	0.979592	0.993197	0.986395	0.904762	1	0.945578	0.993197	0.92517	0.809524	0.517007	0.823129	0.911565	0.755102	0.904762	0.931973	0.863946	0.979592	0.829932	0.959184	0.945578	0.931973
S4	190	AC	fc1	0.959184	0.965986	0.659864	0.986395	0.965986	0.918367	0.965986	0.972789	0.863946	0.911565	0.959184	0.857143	0.986395	0.972789	0.979592	0.986395	0.52381	0.564626	0.945578	0.823129	0.734694	0.904762	0.952381	0.897959	0.904762	0.993197	0.986395	0.952381	0.986395	0.993197	0.911565	0.959184	0.877551	0.863946	0.727891	0.884354	0.836735	0.70068	0.92517	0.979592	0.836735	0.965986	0.863946	0.959184	0.92517	0.952381
S4	2966	AC	mel	0.884354	0.176871	0.176871	0.938776	0.442177	0.380952	0.823129	0.673469	0.965986	0.877551	0.503401	0.469388	0.795918	0.959184	0.367347	0.972789	0.680272	0.598639	0.972789	0.455782	0.489796	0.292517	0.884354	0.530612	0.857143	0.897959	0.986395	0.857143	0.897959	0.959184	0.734694	0.782313	0.727891	0.510204	0.482993	0.639456	0.986395	0.761905	0.503401	0.489796	0.85034	0.537415	0.251701	0.333333	0.564626	0.836735
S4	2966	AC	conv1	0.768707	0.931973	0.190476	0.938776	0.646259	0.482993	1	0.755102	0.755102	0.795918	0.619048	0.639456	0.795918	0.795918	0.639456	0.836735	0.292517	0.557823	0.857143	0.455782	0.428571	0.55102	0.789116	0.578231	0.653061	0.972789	0.959184	0.904762	0.931973	0.884354	0.666667	0.537415	0.761905	0.823129	0.0680272	0.190476	0.353741	0.673469	0.510204	0.77551	0.802721	0.646259	0.503401	0.435374	0.319728	0.85034
S4	2966	AC	conv5	0.918367	0.931973	0.47619	0.965986	0.598639	0.435374	0.952381	0.707483	0.884354	0.959184	0.170068	0.571429	0.693878	0.938776	0.598639	0.965986	0.789116	0.680272	0.918367	0.530612	0.877551	0.809524	0.721088	0.496599	0.333333	0.85034	0.761905	0.714286	0.897959	0.795918	0.789116	0.646259	0.673469	0.952381	0.673469	0.544218	0.829932	0.598639	0.353741	0.564626	0.809524	0.965986	0.503401	0.285714	0.401361	0.829932
S4	2966	AC	mix5_d	0.877551	0.965986	0.795918	0.945578	0.931973	0.462585	0.959184	0.734694	0.911565	0.918367	0.108844	0.612245	0.666667	0.931973	0.646259	0.938776	0.938776	0.809524	0.836735	0.70068	0.952381	0.77551	0.789116	0.510204	0.653061	0.727891	0.877551	0.92517	0.816327	0.938776	0.891156	0.659864	0.605442	0.693878	0.714286	0.62585	0.795918	0.605442	0.598639	0.666667	0.741497	0.993197	0.673469	0.272109	0.673469	0.891156
S4	2966	AC	mix6_e	0.965986	0.965986	0.659864	1	0.986395	0.802721	0.952381	0.959184	0.972789	0.965986	0.959184	0.863946	0.945578	0.993197	0.673469	0.986395	0.911565	0.884354	0.993197	0.877551	0.945578	0.972789	0.945578	0.891156	0.931973	0.945578	0.965986	0.993197	0.931973	1	0.938776	0.952381	0.843537	0.462585	0.673469	0.646259	0.931973	0.836735	0.85034	0.857143	0.911565	1	0.891156	0.911565	0.911565	0.931973
S4	2966	AC	mix7_c	0.891156	0.952381	0.714286	0.979592	0.993197	0.816327	0.965986	0.959184	0.931973	0.965986	0.945578	0.795918	0.904762	0.986395	0.687075	0.945578	0.911565	0.761905	0.965986	0.85034	0.802721	0.938776	0.931973	0.931973	0.884354	0.938776	0.993197	0.986395	0.891156	1	0.884354	0.979592	0.959184	0.62585	0.510204	0.707483	0.877551	0.721088	0.945578	0.92517	0.884354	0.986395	0.884354	0.891156	0.918367	0.952381
S4	2966	AC	fc1	0.959184	0.972789	0.557823	0.986395	0.972789	0.938776	0.972789	0.972789	0.877551	0.918367	0.979592	0.802721	0.979592	0.972789	0.918367	0.979592	0.571429	0.591837	0.959184	0.802721	0.680272	0.870748	0.952381	0.945578	0.92517	0.993197	0.986395	0.952381	0.972789	1	0.870748	0.959184	0.748299	0.782313	0.734694	0.748299	0.877551	0.707483	0.952381	0.979592	0.85034	0.979592	0.877551	0.918367	0.931973	0.952381
S4	500	AC	mel	0.884354	0.190476	0.176871	0.938776	0.319728	0.503401	0.809524	0.517007	0.965986	0.816327	0.462585	0.564626	0.897959	0.952381	0.462585	0.952381	0.70068	0.564626	0.979592	0.537415	0.530612	0.340136	0.870748	0.510204	0.911565	0.870748	0.979592	0.870748	0.965986	0.972789	0.741497	0.789116	0.768707	0.37415	0.496599	0.646259	0.986395	0.782313	0.517007	0.557823	0.897959	0.598639	0.265306	0.346939	0.578231	0.829932
S4	500	AC	conv1	0.77551	0.938776	0.170068	0.945578	0.734694	0.489796	1	0.761905	0.761905	0.795918	0.585034	0.62585	0.816327	0.795918	0.707483	0.829932	0.37415	0.52381	0.85034	0.693878	0.421769	0.557823	0.77551	0.557823	0.673469	0.972789	0.945578	0.911565	0.945578	0.897959	0.693878	0.55102	0.714286	0.707483	0.0680272	0.190476	0.292517	0.727891	0.489796	0.789116	0.931973	0.632653	0.530612	0.421769	0.414966	0.857143
S4	500	AC	conv5	0.938776	0.972789	0.306122	0.993197	0.632653	0.639456	0.938776	0.693878	0.829932	0.959184	0.115646	0.455782	0.857143	0.843537	0.891156	0.938776	0.761905	0.734694	0.972789	0.680272	0.680272	0.836735	0.77551	0.755102	0.707483	0.673469	0.761905	0.809524	0.870748	0.972789	0.959184	0.653061	0.62585	0.748299	0.557823	0.414966	0.70068	0.659864	0.455782	0.714286	0.428571	0.986395	0.727891	0.0816327	0.537415	0.863946
S4	500	AC	mix5_d	0.863946	0.979592	0.530612	0.965986	0.965986	0.544218	0.986395	0.62585	0.843537	0.870748	0.108844	0.659864	0.619048	0.918367	0.809524	0.891156	0.823129	0.707483	0.986395	0.918367	0.829932	0.816327	0.863946	0.863946	0.836735	0.537415	0.952381	0.897959	0.768707	0.986395	0.897959	0.653061	0.55102	0.789116	0.619048	0.585034	0.897959	0.598639	0.741497	0.639456	0.585034	1	0.809524	0.108844	0.659864	0.959184
S4	500	AC	mix6_e	0.965986	0.986395	0.639456	1	0.986395	0.857143	0.945578	0.945578	0.938776	0.972789	0.92517	0.877551	0.884354	0.993197	0.92517	0.972789	0.802721	0.918367	0.993197	0.911565	0.931973	0.986395	0.945578	0.877551	0.891156	0.959184	0.972789	0.993197	0.92517	1	0.884354	0.972789	0.816327	0.659864	0.70068	0.619048	0.931973	0.863946	0.863946	0.891156	0.870748	1	0.857143	0.911565	0.904762	0.92517
S4	500	AC	mix7_c	0.952381	0.938776	0.55102	0.972789	0.979592	0.741497	0.965986	0.952381	0.904762	0.979592	0.857143	0.857143	0.748299	0.986395	0.714286	0.897959	0.809524	0.795918	0.965986	0.843537	0.782313	0.959184	0.931973	0.952381	0.870748	0.938776	0.993197	0.993197	0.836735	1	0.809524	0.972789	0.823129	0.809524	0.530612	0.578231	0.829932	0.755102	0.938776	0.911565	0.714286	0.972789	0.77551	0.92517	0.92517	0.92517
S4	500	AC	fc1	0.979592	0.952381	0.564626	0.986395	0.979592	0.918367	0.972789	0.979592	0.85034	0.904762	0.972789	0.884354	0.938776	0.972789	0.979592	0.979592	0.510204	0.544218	0.959184	0.897959	0.639456	0.904762	0.959184	0.986395	0.931973	0.986395	0.986395	0.952381	0.918367	1	0.836735	0.92517	0.77551	0.789116	0.70068	0.823129	0.877551	0.768707	0.931973	0.952381	0.77551	0.979592	0.870748	0.92517	0.92517	0.945578
S4	1000	AC	mel	0.877551	0.204082	0.156463	0.931973	0.632653	0.469388	0.816327	0.489796	0.972789	0.843537	0.469388	0.571429	0.578231	0.931973	0.360544	0.959184	0.673469	0.62585	0.972789	0.44898	0.612245	0.285714	0.884354	0.455782	0.884354	0.897959	0.986395	0.802721	0.904762	0.972789	0.721088	0.789116	0.714286	0.482993	0.421769	0.680272	0.986395	0.748299	0.462585	0.591837	0.809524	0.585034	0.231293	0.333333	0.503401	0.816327
S4	1000	AC	conv1	0.734694	0.938776	0.170068	0.938776	0.761905	0.496599	1	0.761905	0.77551	0.795918	0.578231	0.653061	0.741497	0.795918	0.605442	0.836735	0.346939	0.591837	0.857143	0.632653	0.517007	0.530612	0.795918	0.55102	0.673469	0.972789	0.965986	0.918367	0.938776	0.911565	0.687075	0.537415	0.680272	0.85034	0.047619	0.251701	0.272109	0.673469	0.496599	0.795918	0.863946	0.517007	0.517007	0.421769	0.353741	0.85034
S4	1000	AC	conv5	0.673469	0.938776	0.306122	0.959184	0.659864	0.489796	0.972789	0.585034	0.918367	0.952381	0.102041	0.721088	0.741497	0.993197	0.632653	0.959184	0.714286	0.836735	0.972789	0.680272	0.721088	0.591837	0.782313	0.442177	0.734694	0.768707	0.870748	0.986395	0.85034	0.965986	0.632653	0.653061	0.414966	0.829932	0.489796	0.537415	0.442177	0.510204	0.360544	0.721088	0.843537	0.877551	0.721088	0.367347	0.598639	0.62585
S4	1000	AC	mix5_d	0.795918	0.986395	0.585034	0.931973	0.911565	0.503401	0.986395	0.687075	0.938776	0.843537	0.108844	0.795918	0.557823	0.938776	0.517007	0.918367	0.795918	0.857143	0.945578	0.782313	0.823129	0.653061	0.761905	0.632653	0.761905	0.612245	0.952381	0.911565	0.659864	0.938776	0.70068	0.659864	0.537415	0.653061	0.44898	0.571429	0.632653	0.55102	0.482993	0.768707	0.789116	0.986395	0.782313	0.401361	0.809524	0.755102
S4	1000	AC	mix6_e	0.972789	1	0.55102	1	0.993197	0.802721	0.952381	0.931973	0.959184	0.979592	0.897959	0.77551	0.965986	0.993197	0.918367	0.993197	0.918367	0.918367	0.993197	0.918367	0.931973	0.952381	0.92517	0.904762	0.931973	0.965986	0.972789	0.993197	0.85034	1	0.891156	0.972789	0.945578	0.55102	0.571429	0.62585	0.931973	0.843537	0.843537	0.836735	0.863946	1	0.802721	0.92517	0.897959	0.891156
S4	1000	AC	mix7_c	0.92517	0.952381	0.496599	0.979592	0.959184	0.687075	0.965986	0.952381	0.92517	0.952381	0.857143	0.727891	0.952381	0.986395	0.836735	0.945578	0.884354	0.761905	0.972789	0.816327	0.727891	0.972789	0.931973	0.979592	0.904762	0.959184	0.993197	0.993197	0.809524	1	0.857143	0.972789	0.891156	0.44898	0.428571	0.721088	0.829932	0.734694	0.965986	0.904762	0.857143	0.965986	0.836735	0.904762	0.931973	0.891156
S4	1000	AC	fc1	0.986395	0.938776	0.653061	0.986395	0.911565	0.829932	0.972789	0.979592	0.857143	0.897959	0.959184	0.863946	0.945578	0.972789	0.959184	0.979592	0.517007	0.544218	0.959184	0.897959	0.639456	0.836735	0.945578	0.986395	0.965986	0.993197	0.986395	0.959184	0.918367	1	0.802721	0.945578	0.70068	0.707483	0.659864	0.557823	0.829932	0.77551	0.952381	0.979592	0.85034	0.959184	0.904762	0.918367	0.92517	0.938776
S4	2000	AC	mel	0.870748	0.163265	0.231293	0.92517	0.789116	0.503401	0.823129	0.462585	0.945578	0.809524	0.44898	0.517007	0.666667	0.938776	0.285714	0.931973	0.680272	0.591837	0.972789	0.489796	0.646259	0.37415	0.870748	0.585034	0.891156	0.884354	0.993197	0.877551	0.891156	0.972789	0.70068	0.809524	0.748299	0.47619	0.442177	0.598639	0.986395	0.687075	0.510204	0.585034	0.863946	0.571429	0.292517	0.292517	0.659864	0.918367
S4	2000	AC	conv1	0.741497	0.931973	0.183673	0.92517	0.77551	0.503401	1	0.761905	0.77551	0.795918	0.605442	0.646259	0.782313	0.795918	0.537415	0.843537	0.353741	0.619048	0.857143	0.612245	0.585034	0.578231	0.782313	0.598639	0.666667	0.979592	0.959184	0.904762	0.945578	0.92517	0.639456	0.557823	0.721088	0.761905	0.0612245	0.136054	0.306122	0.653061	0.517007	0.789116	0.829932	0.557823	0.517007	0.44898	0.367347	0.85034
S4	2000	AC	conv5	0.802721	0.870748	0.265306	0.877551	0.659864	0.639456	0.959184	0.714286	0.870748	0.952381	0.238095	0.761905	0.802721	0.986395	0.517007	0.959184	0.70068	0.891156	0.680272	0.578231	0.809524	0.986395	0.721088	0.727891	0.530612	0.789116	0.891156	0.77551	0.911565	0.952381	0.653061	0.653061	0.619048	0.653061	0.333333	0.306122	0.62585	0.666667	0.503401	0.755102	0.639456	0.945578	0.802721	0.29932	0.421769	0.897959
S4	2000	AC	mix5_d	0.863946	0.959184	0.544218	0.911565	0.904762	0.62585	0.986395	0.714286	0.891156	0.795918	0.170068	0.761905	0.659864	0.965986	0.578231	0.931973	0.836735	0.931973	0.693878	0.693878	0.85034	0.979592	0.816327	0.748299	0.816327	0.591837	0.891156	0.891156	0.721088	0.986395	0.734694	0.653061	0.598639	0.659864	0.319728	0.37415	0.673469	0.62585	0.62585	0.85034	0.598639	0.993197	0.863946	0.435374	0.646259	0.993197
S4	2000	AC	mix6_e	0.979592	1	0.598639	1	0.986395	0.816327	0.945578	0.931973	0.979592	0.972789	0.911565	0.85034	0.959184	1	0.945578	0.993197	0.877551	0.857143	0.993197	0.911565	0.931973	0.986395	0.92517	0.904762	0.945578	0.965986	0.979592	0.993197	0.85034	1	0.884354	0.959184	0.952381	0.455782	0.544218	0.62585	0.938776	0.782313	0.836735	0.795918	0.911565	1	0.891156	0.897959	0.918367	0.877551
S4	2000	AC	mix7_c	0.938776	0.959184	0.557823	0.979592	0.959184	0.768707	0.965986	0.952381	0.938776	0.945578	0.816327	0.891156	0.931973	0.993197	0.863946	0.952381	0.823129	0.714286	0.986395	0.816327	0.748299	0.979592	0.931973	0.993197	0.945578	0.959184	0.993197	0.993197	0.816327	1	0.795918	0.986395	0.748299	0.714286	0.346939	0.653061	0.877551	0.687075	0.938776	0.897959	0.789116	0.965986	0.843537	0.891156	0.92517	0.897959
S4	2000	AC	fc1	1	0.952381	0.578231	0.986395	0.911565	0.884354	0.972789	0.979592	0.85034	0.891156	0.965986	0.897959	0.911565	0.972789	0.904762	0.979592	0.557823	0.537415	0.952381	0.877551	0.646259	0.836735	0.945578	0.986395	0.959184	0.979592	0.986395	0.952381	0.938776	1	0.761905	0.931973	0.734694	0.727891	0.659864	0.585034	0.823129	0.795918	0.952381	0.986395	0.802721	0.965986	0.904762	0.897959	0.897959	0.945578
S4	original	AC	mel	0.883669	0.203579	0.212528	0.935123	0.442953	0.496644	0.809843	0.373602	0.966443	0.854586	0.431767	0.463087	0.530201	0.95302	0.310962	0.944072	0.684564	0.57047	0.966443	0.496644	0.666667	0.384787	0.861298	0.527964	0.910515	0.847875	0.982103	0.785235	0.928412	0.96868	0.702461	0.785235	0.747204	0.478747	0.391499	0.619687	0.973154	0.765101	0.478747	0.60179	0.865772	0.57047	0.284116	0.302013	0.548098	0.85906
S4	original	AC	conv1	0.776286	0.935123	0.181208	0.928412	0.711409	0.49217	0.993289	0.758389	0.758389	0.798658	0.621924	0.61745	0.751678	0.812081	0.642058	0.832215	0.331096	0.485459	0.850112	0.595078	0.557047	0.592841	0.791946	0.592841	0.680089	0.964206	0.950783	0.892617	0.941834	0.865772	0.651007	0.552573	0.706935	0.760626	0.0514541	0.290828	0.261745	0.684564	0.541387	0.794183	0.8434	0.572707	0.501119	0.46085	0.353468	0.8434
S4	original	AC	conv5	0.935123	0.95302	0.259508	0.928412	0.677852	0.434004	0.930649	0.63311	0.885906	0.973154	0.246085	0.689038	0.706935	0.975391	0.577181	0.879195	0.706935	0.740492	0.695749	0.447427	0.829978	0.975391	0.778523	0.608501	0.814318	0.791946	0.8434	0.626398	0.919463	0.883669	0.653244	0.653244	0.610738	0.675615	0.33557	0.626398	0.458613	0.709172	0.695749	0.686801	0.684564	0.829978	0.608501	0.286353	0.64877	0.744966
S4	original	AC	mix5_d	0.919463	0.96868	0.496644	0.914989	0.90604	0.387025	0.970917	0.673378	0.948546	0.93736	0.149888	0.677852	0.487696	0.96868	0.521253	0.901566	0.8434	0.776286	0.702461	0.579418	0.944072	0.96868	0.9217	0.736018	0.87472	0.653244	0.903803	0.816555	0.727069	0.892617	0.700224	0.64877	0.644295	0.711409	0.333333	0.592841	0.675615	0.637584	0.711409	0.736018	0.686801	0.883669	0.700224	0.436242	0.740492	0.729306
S4	original	AC	mix6_e	0.96868	0.982103	0.581655	0.991051	0.979866	0.832215	0.946309	0.914989	0.939597	0.966443	0.899329	0.879195	0.95302	0.997763	0.897092	0.979866	0.885906	0.903803	0.98434	0.923937	0.935123	0.96868	0.926174	0.89038	0.868009	0.98434	0.964206	0.982103	0.876957	1	0.888143	0.959732	0.935123	0.404922	0.532438	0.621924	0.946309	0.767338	0.780761	0.836689	0.912752	0.98434	0.870246	0.903803	0.917226	0.897092
S4	original	AC	mix7_c	0.93736	0.919463	0.536913	0.96868	0.87472	0.675615	0.959732	0.926174	0.939597	0.9217	0.861298	0.856823	0.910515	0.98434	0.697987	0.9217	0.823266	0.747204	0.979866	0.845638	0.738255	0.966443	0.932886	0.986577	0.870246	0.96868	0.988814	0.982103	0.829978	0.997763	0.814318	0.975391	0.715884	0.628635	0.319911	0.644295	0.823266	0.671141	0.959732	0.910515	0.838926	0.939597	0.872483	0.897092	0.923937	0.928412
S4	original	AC	fc1	0.991051	0.948546	0.621924	0.977629	0.881432	0.861298	0.964206	0.964206	0.845638	0.89038	0.95302	0.836689	0.90604	0.966443	0.90604	0.964206	0.563758	0.55481	0.95302	0.876957	0.624161	0.845638	0.946309	0.982103	0.926174	0.96868	0.982103	0.944072	0.932886	0.993289	0.765101	0.932886	0.718121	0.718121	0.644295	0.590604	0.829978	0.791946	0.941834	0.961969	0.832215	0.957494	0.899329	0.908277	0.883669	0.939597
[truncated: 4 more columns]

## Sheet: 6
Subject	Condition	Category	ROI	Eval	Data point 1	Data point 2	Data point 3	Data point 4	Data point 5	Data point 6	Data point 7	Data point 8	Data point 9	Data point 10	Data point 11	Data point 12	Data point 13	Data point 14	Data point 15	Data point 16	Data point 17	Data point 18	Data point 19	Data point 20
S1	Left-out	Music	AC	mel	0.474273	0.747204	0.776286	0.910515	0.876957	0.868009	0.991051	0.519016	0.36689	0.832215
S1	Left-out	Music	AC	conv1	0.778523	0.762864	0.653244	0.821029	0.659955	0.973154	0.901566	0.805369	0.756152	0.850112
S1	Left-out	Music	AC	conv5	0.387025	0.621924	0.389262	0.50783	0.621924	0.807606	0.465324	0.63311	0.653244	0.798658
S1	Left-out	Music	AC	mix5_d	0.210291	0.651007	0.306488	0.619687	0.409396	0.512304	0.190157	0.501119	0.41387	0.829978
S1	Left-out	Music	AC	mix6_e	0.626398	0.380313	0.852349	0.847875	0.917226	0.95302	0.736018	0.494407	0.762864	0.841163
S1	Left-out	Music	AC	mix7_c	0.747204	0.152125	0.818792	0.60179	0.816555	0.868009	0.57047	0.541387	0.686801	0.805369
S1	Left-out	Music	AC	fc1	0.619687	0.170022	0.478747	0.496644	0.57047	0.894855	0.145414	0.624161	0.333333	0.879195
S1	Left-out	Music	AC	f0	0.638462	0.423077	0.9	0.705128	0.533333		0.487179	0.3	0.687179	0.907692
S1	Left-out	Music	AC	sc	0.474273	0.747204	0.742729	0.753915	0.203579	0.767338	0.881432	0.657718	0.574944	0.838926
S1	Left-out	Music	AC	hnr	0.626126	0.740991	0.695946	0.957207	0.963964	0.853604	0.52027	0.783784	0.0427928	0.837838
S1	Left-out	speech	AC	mel	0.534676	0.436242	0.270694	0.700224	0.713647	0.686801	0.646532	0.534676	0.744966	0.767338	0.809843	0.552573	0.787472	0.709172	0.532438	0.847875	0.485459	0.255034	0.545861	0.498881
S1	Left-out	speech	AC	conv1	0.489933	0.695749	0.823266	0.946309	0.736018	0.876957	0.789709	0.635347	0.803132	0.619687	0.465324	0.621924	0.973154	0.718121	0.680089	0.767338	0.787472	0.52349	0.63311	0.894855
S1	Left-out	speech	AC	conv5	0.702461	0.60179	0.568233	0.680089	0.514541	0.626398	0.865772	0.64877	0.809843	0.841163	0.501119	0.588367	0.93736	0.686801	0.449664	0.597315	0.876957	0.527964	0.677852	0.753915
S1	Left-out	speech	AC	mix5_d	0.794183	0.740492	0.60179	0.501119	0.514541	0.758389	0.805369	0.675615	0.89038	0.85906	0.630872	0.619687	0.854586	0.677852	0.534676	0.595078	0.791946	0.626398	0.666667	0.655481
S1	Left-out	speech	AC	mix6_e	0.747204	0.814318	0.865772	0.684564	0.697987	0.856823	0.503356	0.957494	0.850112	0.778523	0.872483	0.284116	0.581655	0.834452	0.863535	0.90604	0.959732	0.93736	0.85906	0.941834
S1	Left-out	speech	AC	mix7_c	0.760626	0.695749	0.41387	0.510067	0.628635	0.700224	0.615213	0.9217	0.615213	0.796421	0.861298	0.167785	0.422819	0.706935	0.765101	0.673378	0.818792	0.919463	0.666667	0.932886
S1	Left-out	speech	AC	fc1	0.785235	0.682327	0.530201	0.50783	0.704698	0.697987	0.693512	0.722595	0.715884	0.812081	0.881432	0.762864	0.447427	0.82774	0.803132	0.635347	0.552573	0.926174	0.590604	0.912752
S1	Left-out	speech	AC	f0	0.785888	0.734793	0.76399	0.549878	0.131387	0.498783	0.175182	0.678832	0.311436	0.878345	0.527981	0.518248	0.187348	0.627737	0.875912	0.711679	0.408759	0.596107	0.627737	0.908759
S1	Left-out	speech	AC	sc	0.637584	0.816555	0.431767	0.796421	0.239374	0.64877	0.543624	0.695749	0.700224	0.568233	0.463087	0.704698	0.510067	0.480984	0.581655	0.651007	0.422819	0.46085	0.257271	0.447427
S1	Left-out	speech	AC	hnr	0.871622	0.831081	0.684685	0.0968468	0.650901	0.880631	0.565315	0.47973	0.709459	0.554054	0.79955	0.547297	0.308559	0.727477	0.511261	0.414414	0.677928	0.493243	0.578829	0.578829
S1	Left-out	Environmental	AC	mel	0.107383	0.95302	0.621924	0.800895	0.991051	0.89038	0.932886	0.899329	0.876957	0.474273
S1	Left-out	Environmental	AC	conv1	0.964206	0.991051	0.854586	0.948546	0.991051	0.957494	0.883669	0.572707	0.391499	0.449664
S1	Left-out	Environmental	AC	conv5	0.979866	0.957494	0.684564	0.724832	0.977629	0.702461	0.845638	0.749441	0.597315	0.805369
S1	Left-out	Environmental	AC	mix5_d	0.993289	0.928412	0.800895	0.917226	0.955257	0.823266	0.671141	0.803132	0.467562	0.673378
S1	Left-out	Environmental	AC	mix6_e	0.93736	0.98434	0.973154	0.856823	0.988814	0.986577	0.941834	0.970917	0.469799	0.689038
S1	Left-out	Environmental	AC	mix7_c	0.579418	0.970917	0.95302	0.758389	0.995526	0.970917	0.917226	0.941834	0.295302	0.628635
S1	Left-out	Environmental	AC	fc1	0.854586	0.973154	0.908277	0.514541	0.988814	0.917226	0.964206	0.774049	0.635347	0.847875
S1	Left-out	Environmental	AC	f0		0.764411		0.684211		0.0263158	0.646617	0.659148	0.954887	0.672932
S1	Left-out	Environmental	AC	sc	0.333333	0.903803	0.96868	0.049217	0.498881	0.758389	0.559284	0.852349	0.762864	0.809843
S1	Left-out	Environmental	AC	hnr	0.704955	0.95045	0.361486	0.662162	0.918919	0.900901	0.88964	0.772523	0.00675676	0.662162
S1	Left-out	Animal	AC	mel	0.861298	0.223714	0.702461	0.317673	0.644295	0.970917	0.8434	0.919463	0.42953	0.908277
S1	Left-out	Animal	AC	conv1	0.932886	0.498881	0.785235	0.360179	0.982103	0.838926	0.583893	0.903803	0.243848	0.919463
S1	Left-out	Animal	AC	conv5	0.85906	0.624161	0.610738	0.964206	0.63311	0.914989	0.825503	0.782998	0.713647	0.579418
S1	Left-out	Animal	AC	mix5_d	0.910515	0.626398	0.720358	0.894855	0.442953	0.894855	0.903803	0.961969	0.673378	0.691275
S1	Left-out	Animal	AC	mix6_e	0.926174	0.552573	0.930649	0.93736	0.888143	0.973154	0.910515	0.982103	0.914989	0.973154
S1	Left-out	Animal	AC	mix7_c	0.944072	0.798658	0.912752	0.740492	0.899329	0.973154	0.870246	0.986577	0.850112	0.957494
S1	Left-out	Animal	AC	fc1	0.982103	0.782998	0.838926	0.628635	0.975391	0.96868	0.865772	0.928412	0.742729	0.970917
S1	Left-out	Animal	AC	f0	0.43609	0.714286		0.571429	0.496241	0.037594	0.962406	0.987469	0.982456	0.967419
S1	Left-out	Animal	AC	sc	0.612975	0.17226	0.928412	0.498881	0.955257	0.814318	0.903803	0.550336	0.753915	0.512304
S1	Left-out	Animal	AC	hnr	0.475225	0.0472973	0.707207	0.831081	0.574324	0.720721	0.0810811	0.743243	0.220721	0.527027
S2	Left-out	Music	AC	mel	0.583893	0.767338	0.655481	0.89038	0.87472	0.847875	0.961969	0.530201	0.326622	0.816555
S2	Left-out	Music	AC	conv1	0.785235	0.787472	0.568233	0.834452	0.686801	0.973154	0.53915	0.805369	0.434004	0.852349
S2	Left-out	Music	AC	conv5	0.516779	0.38255	0.17226	0.653244	0.740492	0.738255	0.818792	0.604027	0.219239	0.545861
S2	Left-out	Music	AC	mix5_d	0.49217	0.425056	0.082774	0.756152	0.642058	0.550336	0.63311	0.543624	0.100671	0.742729
S2	Left-out	Music	AC	mix6_e	0.720358	0.686801	0.863535	0.836689	0.903803	0.973154	0.794183	0.727069	0.33557	0.805369
S2	Left-out	Music	AC	mix7_c	0.82774	0.659955	0.498881	0.639821	0.798658	0.928412	0.342282	0.44519	0.599553	0.686801
S2	Left-out	Music	AC	fc1	0.870246	0.487696	0.510067	0.306488	0.736018	0.919463	0.0134228	0.485459	0.427293	0.903803
S2	Left-out	Music	AC	f0	0.459677	0.435484	0.91129	0.798387	0.475806	0.846774	0.516129		0.508065	0.908602
S2	Left-out	Music	AC	sc	0.512304	0.384787	0.760626	0.606264	0.205817	0.742729	0.581655	0.865772	0.418345	0.606264
S2	Left-out	Music	AC	hnr	0.626126	0.740991	0.837838	0.903153	0.768018	0.831081	0.502252	0.743243	0.0427928	0.835586
S2	Left-out	speech	AC	mel	0.41387	0.391499	0.391499	0.684564	0.666667	0.458613	0.545861	0.319911	0.337808	0.736018	0.675615	0.60179	0.854586	0.838926	0.483221	0.621924	0.221477	0.255034	0.49217	0.38255
S2	Left-out	speech	AC	conv1	0.427293	0.098434	0.474273	0.579418	0.463087	0.288591	0.807606	0.541387	0.53915	0.597315	0.700224	0.295302	0.163311	0.489933	0.458613	0.619687	0.416107	0.563758	0.310962	0.225951
S2	Left-out	speech	AC	conv5	0.431767	0.284116	0.742729	0.715884	0.58613	0.239374	0.574944	0.543624	0.346756	0.635347	0.841163	0.527964	0.682327	0.525727	0.326622	0.724832	0.630872	0.926174	0.248322	0.378076
S2	Left-out	speech	AC	mix5_d	0.590604	0.196868	0.785235	0.727069	0.536913	0.158837	0.548098	0.639821	0.250559	0.774049	0.93736	0.369128	0.666667	0.579418	0.402685	0.66443	0.655481	0.910515	0.299776	0.393736
S2	Left-out	speech	AC	mix6_e	0.626398	0.272931	0.637584	0.626398	0.525727	0.637584	0.270694	0.90604	0.0268456	0.635347	0.928412	0.402685	0.510067	0.675615	0.836689	0.939597	0.697987	0.637584	0.818792	0.791946
S2	Left-out	speech	AC	mix7_c	0.615213	0.263982	0.454139	0.527964	0.355705	0.35123	0.272931	0.89038	0.360179	0.489933	0.946309	0.384787	0.422819	0.572707	0.800895	0.914989	0.355705	0.557047	0.787472	0.630872
S2	Left-out	speech	AC	fc1	0.778523	0.187919	0.474273	0.563758	0.590604	0.510067	0.411633	0.711409	0.521253	0.543624	0.655481	0.480984	0.319911	0.541387	0.729306	0.805369	0.456376	0.574944	0.765101	0.57047
S2	Left-out	speech	AC	f0	0.819121		0.790698	0.529716	0.263566	0.868217	0.129199	0.852713	0.302326		0.5323	0.529716	0.178295	0.589147	0.888889	0.529716	0.516796	0.718346	0.640827	0.803618
S2	Left-out	speech	AC	sc	0.534676	0.237136	0.512304	0.740492	0.234899	0.834452	0.912752	0.747204	0.700224	0.503356	0.762864	0.704698	0.102908	0.0671141	0.666667	0.431767	0.615213	0.9217	0.438479	0.483221
S2	Left-out	speech	AC	hnr	0.443694	0.292793	0.515766	0.0968468	0.576577	0.572072	0.524775	0.5	0.59009	0.297297	0.297297	0.623874	0.63964	0.52027	0.808559	0.195946	0.126126	0.362613	0.34009	0.243243
S2	Left-out	Environmental	AC	mel	0.136465	0.881432	0.512304	0.809843	0.991051	0.946309	0.894855	0.856823	0.908277	0.534676
S2	Left-out	Environmental	AC	conv1	0.939597	0.955257	0.881432	0.932886	0.932886	0.961969	0.923937	0.63311	0.917226	0.771812
S2	Left-out	Environmental	AC	conv5	0.829978	0.957494	0.932886	0.816555	0.894855	0.780761	0.532438	0.686801	0.246085	0.776286
S2	Left-out	Environmental	AC	mix5_d	0.946309	0.928412	0.98434	0.841163	0.910515	0.863535	0.431767	0.369128	0.1566	0.662192
S2	Left-out	Environmental	AC	mix6_e	0.939597	0.986577	0.975391	0.966443	0.966443	0.993289	0.955257	0.959732	0.749441	0.503356
S2	Left-out	Environmental	AC	mix7_c	0.711409	0.982103	0.823266	0.892617	0.986577	0.991051	0.964206	0.944072	0.807606	0.221477
S2	Left-out	Environmental	AC	fc1	0.946309	0.96868	0.782998	0.832215	0.991051	0.9217	0.982103	0.876957	0.756152	0.798658
S2	Left-out	Environmental	AC	f0	0.735294	0.654412		0.713235		0.245098	0.715686	0.661765	0.977941	0.536765
S2	Left-out	Environmental	AC	sc	0.333333	0.791946	0.966443	0.049217	0.50783	0.771812	0.53915	0.847875	0.762864	0.583893
S2	Left-out	Environmental	AC	hnr	0.689189	0.977477	0.614865	0.835586	0.81982	0.495495	0.218468	0.684685	0.00675676	0.93018
S2	Left-out	Animal	AC	mel	0.82774	0.163311	0.89038	0.39821	0.697987	0.850112	0.85906	0.970917	0.489933	0.970917
S2	Left-out	Animal	AC	conv1	0.749441	0.442953	0.760626	0.371365	0.306488	0.861298	0.727069	0.917226	0.0738255	0.559284
S2	Left-out	Animal	AC	conv5	0.619687	0.52349	0.82774	0.8434	0.82774	0.955257	0.850112	0.912752	0.411633	0.769575
S2	Left-out	Animal	AC	mix5_d	0.740492	0.597315	0.816555	0.671141	0.630872	0.946309	0.814318	0.90604	0.449664	0.812081
S2	Left-out	Animal	AC	mix6_e	0.87472	0.375839	0.838926	0.959732	0.95302	0.995526	0.854586	0.979866	0.868009	0.982103
S2	Left-out	Animal	AC	mix7_c	0.89038	0.60179	0.89038	0.693512	0.856823	0.98434	0.930649	0.988814	0.812081	0.966443
S2	Left-out	Animal	AC	fc1	0.935123	0.756152	0.894855	0.639821	0.682327	0.970917	0.928412	0.926174	0.841163	1
S2	Left-out	Animal	AC	f0	0.741026	0.982051				0.0230769	0.0538462	0.471795	0.979487	0.0730769
S2	Left-out	Animal	AC	sc	0.568233	0.187919	0.935123	0.818792	0.944072	0.852349	0.908277	0.684564	0.519016	0.494407
S2	Left-out	Animal	AC	hnr	0.475225	0.283784	0.707207	0.817568	0.677928	0.743243	0.238739	0.806306	0.290541	0.581081
S3	Left-out	Music	AC	mel	0.541387	0.756152	0.85906	0.883669	0.957494	0.845638	0.979866	0.63311	0.38255	0.809843
S3	Left-out	Music	AC	conv1	0.778523	0.780761	0.747204	0.829978	0.787472	0.979866	0.47651	0.798658	0.60179	0.865772
S3	Left-out	Music	AC	conv5	0.608501	0.387025	0.722595	0.805369	0.964206	0.700224	0.758389	0.57047	0.451902	0.832215
S3	Left-out	Music	AC	mix5_d	0.565996	0.532438	0.812081	0.825503	0.897092	0.579418	0.487696	0.590604	0.212528	0.899329
S3	Left-out	Music	AC	mix6_e	0.568233	0.753915	0.95302	0.791946	0.899329	0.93736	0.680089	0.868009	0.82774	0.740492
S3	Left-out	Music	AC	mix7_c	0.765101	0.619687	0.841163	0.767338	0.720358	0.856823	0.364653	0.894855	0.89038	0.639821
S3	Left-out	Music	AC	fc1	0.787472	0.673378	0.747204	0.525727	0.673378	0.897092	0.033557	0.863535	0.61745	0.863535
S3	Left-out	Music	AC	f0	0.632603	0.632603	0.562044	0.63747	0.557178	0.408759	0.591241	0.40146	0.557178	0.427007
S3	Left-out	Music	AC	sc	0.888143	0.498881	0.778523	0.545861	0.807606	0.715884	0.96868	0.861298	0.901566	0.700224
S3	Left-out	Music	AC	hnr	0.626126	0.790541	0.574324	0.925676	0.858108	0.954955	0.490991	0.743243	0.0427928	0.792793
S3	Left-out	speech	AC	mel	0.557047	0.420582	0.451902	0.720358	0.583893	0.516779	0.595078	0.337808	0.621924	0.876957	0.691275	0.63311	0.644295	0.809843	0.583893	0.939597	0.340045	0.409396	0.53915	0.346756
S3	Left-out	speech	AC	conv1	0.512304	0.655481	0.373602	0.883669	0.659955	0.559284	0.543624	0.548098	0.590604	0.651007	0.727069	0.360179	0.975391	0.483221	0.541387	0.928412	0.516779	0.541387	0.458613	0.223714
S3	Left-out	speech	AC	conv5	0.58613	0.210291	0.823266	0.791946	0.747204	0.505593	0.718121	0.673378	0.46085	0.930649	0.861298	0.454139	0.923937	0.608501	0.557047	0.666667	0.805369	0.897092	0.686801	0.472036
S3	Left-out	speech	AC	mix5_d	0.655481	0.194631	0.771812	0.691275	0.695749	0.418345	0.635347	0.740492	0.494407	0.944072	0.861298	0.465324	0.82774	0.66443	0.760626	0.695749	0.733781	0.883669	0.61745	0.583893
S3	Left-out	speech	AC	mix6_e	0.832215	0.436242	0.814318	0.485459	0.568233	0.805369	0.304251	0.89038	0.46085	0.894855	0.854586	0.662192	0.498881	0.693512	0.964206	0.809843	0.903803	0.883669	0.838926	0.684564
S3	Left-out	speech	AC	mix7_c	0.771812	0.337808	0.420582	0.326622	0.39821	0.592841	0.422819	0.926174	0.599553	0.868009	0.926174	0.496644	0.597315	0.64877	0.923937	0.677852	0.503356	0.854586	0.637584	0.657718
S3	Left-out	speech	AC	fc1	0.885906	0.61745	0.635347	0.246085	0.212528	0.53915	0.393736	0.847875	0.498881	0.908277	0.668904	0.637584	0.41387	0.733781	0.829978	0.697987	0.420582	0.823266	0.814318	0.568233
S3	Left-out	speech	AC	f0	0.671569	0.644608	0.769608	0.531863	0.29902	0.718137	0.259804	0.8125	0.525735	0.872549	0.534314	0.606618	0.134804	0.747549	0.730392	0.724265	0.551471	0.678922	0.666667	0.602941
S3	Left-out	speech	AC	sc	0.671141	0.771812	0.447427	0.765101	0.823266	0.780761	0.704698	0.749441	0.727069	0.751678	0.706935	0.715884	0.939597	0.0760626	0.825503	0.944072	0.700224	0.440716	0.888143	0.532438
S3	Left-out	speech	AC	hnr	0.439189	0.711712	0.304054	0.218468	0.740991	0.601351	0.68018	0.470721	0.900901	0.445946	0.268018	0.644144	0.308559	0.448198	0.52027	0.452703	0.155405	0.400901	0.400901	0.27027
S3	Left-out	Environmental	AC	mel	0.731544	0.982103	0.615213	0.950783	0.973154	0.939597	0.975391	0.789709	0.941834	0.436242
S3	Left-out	Environmental	AC	conv1	0.995526	0.970917	0.865772	0.988814	0.941834	0.93736	0.935123	0.243848	0.96868	0.720358
S3	Left-out	Environmental	AC	conv5	0.946309	0.946309	0.662192	0.753915	0.834452	0.604027	0.713647	0.0559284	0.780761	0.451902
S3	Left-out	Environmental	AC	mix5_d	0.95302	0.876957	0.96868	0.834452	0.917226	0.742729	0.53915	0.313199	0.527964	0.599553
S3	Left-out	Environmental	AC	mix6_e	0.964206	0.993289	0.986577	0.98434	0.941834	0.997763	0.977629	0.995526	0.561521	0.684564
S3	Left-out	Environmental	AC	mix7_c	0.957494	0.986577	0.908277	0.977629	0.977629	0.988814	0.850112	0.975391	0.718121	0.671141
S3	Left-out	Environmental	AC	fc1	0.977629	0.955257	0.903803	0.966443	0.975391	0.964206	0.85906	0.932886	0.800895	0.865772
S3	Left-out	Environmental	AC	f0	0.492647	0.584559		0.492647		0.428922	0.843137	0.683824	0.95098	0.6875
S3	Left-out	Environmental	AC	sc	0.997763	0.760626	0.964206	0.975391	0.463087	0.762864	0.592841	0.939597	0.762864	0.675615
S3	Left-out	Environmental	AC	hnr	0.734234	0.975225	0.121622	0.707207	0.932432	0.554054	0.322072	0.628378	0.00675676	0.837838
S3	Left-out	Animal	AC	mel	0.829978	0.192394	0.961969	0.597315	0.995526	0.977629	0.58613	0.988814	0.371365	0.939597
S3	Left-out	Animal	AC	conv1	0.762864	0.248322	0.771812	0.47651	0.995526	0.852349	0.774049	0.899329	0.440716	0.626398
S3	Left-out	Animal	AC	conv5	0.662192	0.552573	0.58613	0.751678	0.903803	0.986577	0.521253	0.89038	0.181208	0.825503
S3	Left-out	Animal	AC	mix5_d	0.845638	0.612975	0.653244	0.682327	0.816555	0.98434	0.749441	0.939597	0.147651	0.789709
S3	Left-out	Animal	AC	mix6_e	0.95302	0.519016	0.834452	0.941834	0.975391	0.96868	0.836689	0.995526	0.671141	0.935123
S3	Left-out	Animal	AC	mix7_c	0.912752	0.592841	0.856823	0.727069	0.961969	0.941834	0.955257	0.991051	0.731544	0.919463
S3	Left-out	Animal	AC	fc1	0.986577	0.579418	0.751678	0.932886	0.964206	0.832215	0.966443	0.966443	0.671141	0.959732
S3	Left-out	Animal	AC	f0	0.861728	0.688889	0.224691	0.207407	0.977778		0.360494	0.982716	0.980247	0.962963
S3	Left-out	Animal	AC	sc	0.592841	0.695749	0.89038	0.863535	0.939597	0.803132	0.90604	0.832215	0.704698	0.494407
S3	Left-out	Animal	AC	hnr	0.475225	0.0472973	0.835586	0.873874	0.524775	0.677928	0.337838	0.763514	0.68018	0.718468
S4	Left-out	Music	AC	mel	0.563758	0.751678	0.791946	0.888143	0.791946	0.816555	0.966443	0.543624	0.371365	0.850112
S4	Left-out	Music	AC	conv1	0.789709	0.774049	0.671141	0.814318	0.550336	0.966443	0.454139	0.807606	0.532438	0.861298
S4	Left-out	Music	AC	conv5	0.306488	0.659955	0.563758	0.682327	0.561521	0.63311	0.483221	0.733781	0.467562	0.789709
S4	Left-out	Music	AC	mix5_d	0.322148	0.659955	0.767338	0.861298	0.718121	0.404922	0.483221	0.787472	0.333333	0.706935
S4	Left-out	Music	AC	mix6_e	0.8434	0.838926	0.928412	0.709172	0.923937	0.807606	0.863535	0.731544	0.543624	0.89038
S4	Left-out	Music	AC	mix7_c	0.982103	0.606264	0.800895	0.393736	0.883669	0.731544	0.675615	0.751678	0.729306	0.821029
S4	Left-out	Music	AC	fc1	0.957494	0.731544	0.834452	0.599553	0.778523	0.861298	0.478747	0.838926	0.666667	0.908277
S4	Left-out	Music	AC	f0	0.730392	0.694853	0.952206	0.573529	0.487745	0.443627	0.715686	0.698529	0.781863	0.977941
S4	Left-out	Music	AC	sc	0.854586	0.872483	0.686801	0.409396	0.210291	0.532438	0.738255	0.850112	0.961969	0.762864
S4	Left-out	Music	AC	hnr	0.628378	0.79955	0.774775	0.768018	0.650901	0.905405	0.644144	0.768018	0.0427928	0.824324
S4	Left-out	speech	AC	mel	0.527964	0.510067	0.364653	0.718121	0.561521	0.400447	0.483221	0.369128	0.503356	0.832215	0.765101	0.574944	0.599553	0.818792	0.521253	0.959732	0.380313	0.252796	0.595078	0.393736
S4	Left-out	speech	AC	conv1	0.469799	0.348993	0.574944	0.686801	0.729306	0.425056	0.279642	0.572707	0.590604	0.60179	0.794183	0.212528	0.178971	0.731544	0.514541	0.800895	0.512304	0.536913	0.378076	0.266219
S4	Left-out	speech	AC	conv5	0.55481	0.355705	0.57047	0.794183	0.604027	0.1566	0.39821	0.883669	0.420582	0.702461	0.758389	0.534676	0.49217	0.557047	0.42953	0.901566	0.521253	0.736018	0.655481	0.727069
S4	Left-out	speech	AC	mix5_d	0.590604	0.496644	0.579418	0.700224	0.545861	0.205817	0.427293	0.868009	0.39821	0.751678	0.861298	0.378076	0.543624	0.503356	0.724832	0.856823	0.592841	0.870246	0.639821	0.823266
S4	Left-out	speech	AC	mix6_e	0.653244	0.333333	0.834452	0.516779	0.44519	0.581655	0.259508	0.928412	0.340045	0.776286	0.98434	0.196868	0.315436	0.736018	0.914989	0.941834	0.961969	0.816555	0.883669	0.550336
S4	Left-out	speech	AC	mix7_c	0.402685	0.47651	0.436242	0.348993	0.606264	0.599553	0.120805	0.838926	0.458613	0.762864	0.910515	0.234899	0.340045	0.736018	0.854586	0.816555	0.624161	0.565996	0.812081	0.590604
S4	Left-out	speech	AC	fc1	0.749441	0.644295	0.61745	0.346756	0.50783	0.46085	0.230425	0.803132	0.682327	0.812081	0.693512	0.626398	0.281879	0.720358	0.834452	0.776286	0.458613	0.686801	0.771812	0.731544
S4	Left-out	speech	AC	f0	0.911458	0.671875	0.783854	0.536458	0.5625	0.416667	0.473958	0.783854		0.882812	0.445312	0.335938	0.40625	0.523438	0.8125	0.539062	0.507812	0.807292	0.861979	0.894531
S4	Left-out	speech	AC	sc	0.50783	0.818792	0.480984	0.782998	0.814318	0.621924	0.695749	0.666667	0.733781	0.532438	0.729306	0.704698	0.47651	0.120805	0.711409	0.684564	0.675615	0.673378	0.158837	0.373602
S4	Left-out	speech	AC	hnr	0.394144	0.364865	0.263514	0.18018	0.547297	0.515766	0.524775	0.5	0.718468	0.313063	0.268018	0.587838	0.308559	0.531532	0.403153	0.195946	0.182432	0.36036	0.40991	0.243243
S4	Left-out	Environmental	AC	mel	0.203579	0.923937	0.738255	0.868009	0.957494	0.935123	0.950783	0.821029	0.932886	0.454139
S4	Left-out	Environmental	AC	conv1	0.986577	0.991051	0.917226	0.973154	0.897092	0.892617	0.917226	0.548098	0.653244	0.762864
S4	Left-out	Environmental	AC	conv5	0.961969	0.964206	0.966443	0.829978	0.758389	0.910515	0.738255	0.505593	0.626398	0.818792
S4	Left-out	Environmental	AC	mix5_d	0.979866	0.908277	0.955257	0.939597	0.85906	0.95302	0.733781	0.46085	0.38255	0.758389
S4	Left-out	Environmental	AC	mix6_e	0.970917	0.923937	0.979866	0.970917	0.977629	0.997763	0.930649	0.966443	0.747204	0.548098
S4	Left-out	Environmental	AC	mix7_c	0.733781	0.964206	0.903803	0.982103	0.979866	0.975391	0.861298	0.944072	0.727069	0.261745
S4	Left-out	Environmental	AC	fc1	0.948546	0.982103	0.901566	0.961969	0.96868	0.930649	0.807606	0.863535	0.771812	0.794183
S4	Left-out	Environmental	AC	f0	0.912409	0.778589		0.843066		0.978102	0.6618	0.693431	0.948905	0.586375
S4	Left-out	Environmental	AC	sc	0.326622	0.780761	0.961969	0.176734	0.677852	0.803132	0.599553	0.9217	0.762864	0.691275
S4	Left-out	Environmental	AC	hnr	0.718468	0.939189	0.202703	0.81982	0.905405	0.932432	0.711712	0.626126	0.00675676	0.828829
S4	Left-out	Animal	AC	mel	0.823266	0.183445	0.959732	0.639821	0.973154	0.970917	0.870246	0.993289	0.326622	0.946309
S4	Left-out	Animal	AC	conv1	0.8434	0.212528	0.767338	0.541387	0.463087	0.876957	0.700224	0.917226	0.114094	0.724832
S4	Left-out	Animal	AC	conv5	0.883669	0.391499	0.944072	0.646532	0.899329	0.955257	0.870246	0.959732	0.183445	0.876957
S4	Left-out	Animal	AC	mix5_d	0.870246	0.454139	0.908277	0.557047	0.818792	0.888143	0.908277	0.979866	0.145414	0.883669
S4	Left-out	Animal	AC	mix6_e	0.988814	0.355705	0.910515	0.926174	0.946309	0.970917	0.89038	0.993289	0.691275	0.986577
S4	Left-out	Animal	AC	mix7_c	0.991051	0.469799	0.90604	0.671141	0.948546	0.973154	0.917226	0.982103	0.628635	0.964206
S4	Left-out	Animal	AC	fc1	0.995526	0.49217	0.816555	0.720358	0.865772	0.961969	0.941834	0.881432	0.621924	0.950783
S4	Left-out	Animal	AC	f0	0.707071	0.717172	0.0757576		1	0.0454545	0.526515	0.984848	0.984848	0.967172
S4	Left-out	Animal	AC	sc	0.574944	0.449664	0.736018	0.662192	0.95302	0.809843	0.838926	0.680089	0.608501	0.483221
S4	Left-out	Animal	AC	hnr	0.468468	0.0472973	0.792793	0.815315	0.759009	0.740991	0.0968468	0.783784	0.824324	0.52027
S5	Left-out	Music	AC	mel	0.543624	0.751678	0.856823	0.881432	0.935123	0.90604	0.979866	0.442953	0.290828	0.865772
S5	Left-out	Music	AC	conv1	0.776286	0.789709	0.619687	0.834452	0.677852	0.986577	0.912752	0.803132	0.431767	0.852349
S5	Left-out	Music	AC	conv5	0.402685	0.456376	0.41387	0.416107	0.845638	0.850112	0.881432	0.798658	0.234899	0.845638
S5	Left-out	Music	AC	mix5_d	0.557047	0.409396	0.749441	0.344519	0.738255	0.630872	0.861298	0.85906	0.0939597	0.899329
S5	Left-out	Music	AC	mix6_e	0.655481	0.870246	0.964206	0.868009	0.894855	0.964206	0.897092	0.675615	0.35123	0.729306
S5	Left-out	Music	AC	mix7_c	0.836689	0.684564	0.932886	0.829978	0.760626	0.930649	0.695749	0.673378	0.765101	0.626398
S5	Left-out	Music	AC	fc1	0.803132	0.756152	0.803132	0.729306	0.501119	0.912752	0.612975	0.389262	0.563758	0.894855
S5	Left-out	Music	AC	f0		0.661692		0.659204	0.460199	0.4801	0.629353	0.455224	0.589552	0.875622
S5	Left-out	Music	AC	sc	0.872483	0.753915	0.847875	0.85906	0.203579	0.782998	0.87472	0.803132	0.689038	0.496644
S5	Left-out	Music	AC	hnr	0.626126	0.921171	0.632883	0.864865	0.851351	0.975225	0.490991	0.743243	0.0427928	0.918919
S5	Left-out	speech	AC	mel	0.53915	0.440716	0.42953	0.715884	0.467562	0.543624	0.561521	0.38255	0.527964	0.897092	0.765101	0.328859	0.729306	0.82774	0.469799	0.805369	0.700224	0.268456	0.612975	0.378076
S5	Left-out	speech	AC	conv1	0.548098	0.161074	0.219239	0.646532	0.378076	0.798658	0.581655	0.561521	0.599553	0.651007	0.897092	0.883669	0.988814	0.774049	0.485459	0.908277	0.53915	0.559284	0.590604	0.241611
S5	Left-out	speech	AC	conv5	0.39821	0.353468	0.899329	0.800895	0.760626	0.729306	0.691275	0.635347	0.552573	0.941834	0.818792	0.64877	0.794183	0.651007	0.536913	0.637584	0.926174	0.809843	0.680089	0.480984
S5	Left-out	speech	AC	mix5_d	0.606264	0.346756	0.847875	0.756152	0.740492	0.677852	0.756152	0.657718	0.420582	0.888143	0.841163	0.60179	0.624161	0.662192	0.49217	0.599553	0.861298	0.818792	0.753915	0.597315
S5	Left-out	speech	AC	mix6_e	0.85906	0.261745	0.789709	0.635347	0.447427	0.606264	0.393736	0.955257	0.304251	0.901566	0.908277	0.176734	0.543624	0.796421	0.90604	0.8434	0.959732	0.809843	0.883669	0.836689
S5	Left-out	speech	AC	mix7_c	0.774049	0.214765	0.333333	0.451902	0.451902	0.541387	0.205817	0.883669	0.58613	0.41387	0.834452	0.57047	0.389262	0.883669	0.923937	0.637584	0.684564	0.776286	0.825503	0.483221
S5	Left-out	speech	AC	fc1	0.923937	0.111857	0.525727	0.284116	0.543624	0.651007	0.131991	0.803132	0.237136	0.581655	0.612975	0.805369	0.286353	0.834452	0.876957	0.702461	0.821029	0.744966	0.711409	0.440716
S5	Left-out	speech	AC	f0	0.683333	0.545238	0.788095	0.516667	0.352381	0.535714	0.6	0.795238	0.47619	0.880952	0.52619	0.27619	0.185714	0.807143	0.878571	0.680952	0.780952	0.633333	0.816667	0.861905
S5	Left-out	speech	AC	sc	0.87472	0.771812	0.563758	0.778523	0.8434	0.780761	0.870246	0.780761	0.776286	0.451902	0.704698	0.718121	0.939597	0.950783	0.646532	0.959732	0.395973	0.626398	0.881432	0.369128
S5	Left-out	speech	AC	hnr	0.61036	0.292793	0.216216	0.0968468	0.684685	0.558559	0.524775	0.596847	0.59009	0.297297	0.268018	0.621622	0.432432	0.529279	0.756757	0.195946	0.126126	0.777027	0.254505	0.243243
S5	Left-out	Environmental	AC	mel	0.651007	0.834452	0.812081	0.82774	0.977629	0.928412	0.950783	0.973154	0.961969	0.474273
S5	Left-out	Environmental	AC	conv1	0.993289	0.926174	0.749441	0.986577	0.930649	0.814318	0.939597	0.720358	0.223714	0.736018
S5	Left-out	Environmental	AC	conv5	0.982103	0.96868	0.883669	0.789709	0.894855	0.740492	0.966443	0.993289	0.740492	0.572707
S5	Left-out	Environmental	AC	mix5_d	0.993289	0.910515	0.935123	0.794183	0.897092	0.760626	0.946309	0.993289	0.449664	0.572707
S5	Left-out	Environmental	AC	mix6_e	0.957494	0.892617	0.993289	0.93736	0.991051	0.993289	0.948546	0.993289	0.845638	0.653244
S5	Left-out	Environmental	AC	mix7_c	0.516779	0.966443	0.991051	0.979866	0.993289	0.982103	0.928412	0.98434	0.805369	0.543624
S5	Left-out	Environmental	AC	fc1	0.90604	0.988814	0.973154	0.939597	0.993289	0.95302	0.955257	0.966443	0.807606	0.96868
S5	Left-out	Environmental	AC	f0	0.386861	0.924574		0.587591		0.284672	0.773723	0.729927	0.956204
S5	Left-out	Environmental	AC	sc	0.993289	0.404922	0.961969	0.342282	0.680089	0.785235	0.899329	0.800895	0.762864	0.595078
S5	Left-out	Environmental	AC	hnr	0.718468	0.738739	0.962838	0.632883	0.896396	0.238739	0.646396	0.470721	0.00675676	0.808559
S5	Left-out	Animal	AC	mel	0.8434	0.208054	0.977629	0.769575	0.993289	0.979866	0.758389	0.993289	0.346756	0.944072
S5	Left-out	Animal	AC	conv1	0.814318	0.319911	0.785235	0.42953	0.378076	0.87472	0.387025	0.970917	0.064877	0.480984
S5	Left-out	Animal	AC	conv5	0.711409	0.697987	0.923937	0.93736	0.959732	0.979866	0.387025	0.959732	0.35123	0.738255
S5	Left-out	Animal	AC	mix5_d	0.782998	0.758389	0.957494	0.791946	0.888143	0.98434	0.534676	0.970917	0.255034	0.776286
S5	Left-out	Animal	AC	mix6_e	0.917226	0.711409	0.876957	0.977629	0.941834	0.964206	0.709172	0.993289	0.872483	0.993289
S5	Left-out	Animal	AC	mix7_c	0.993289	0.796421	0.85906	0.713647	0.90604	0.970917	0.872483	0.966443	0.816555	0.944072
S5	Left-out	Animal	AC	fc1	0.993289	0.61745	0.689038	0.621924	0.662192	0.966443	0.930649	0.93736	0.805369	0.993289
S5	Left-out	Animal	AC	f0	0.751244	0.987562	0.121891			0.470149	0.947761	0.987562	0.987562	0.970149
S5	Left-out	Animal	AC	sc	0.57047	0.691275	0.979866	0.653244	0.946309	0.803132	0.876957	0.644295	0.498881	0.548098
S5	Left-out	Animal	AC	hnr	0.475225	0.0472973	0.923423	0.815315	0.686937	0.923423	0.0540541	0.795045	0.292793	0.815315
S1	Full	Animal	AC	mel	0.812081	0.205817	0.829978	0.411633	0.986577	0.979866	0.885906	0.932886	0.519016	0.982103
S2	Full	Animal	AC	mel	0.854586	0.0850112	0.950783	0.487696	0.993289	0.939597	0.778523	0.961969	0.619687	0.950783
S3	Full	Animal	AC	mel	0.850112	0.194631	0.957494	0.706935	0.993289	0.977629	0.829978	0.986577	0.451902	0.928412
S4	Full	Animal	AC	mel	0.883669	0.212528	0.966443	0.530201	0.95302	0.966443	0.861298	0.96868	0.391499	0.959732
S5	Full	Animal	AC	mel	0.879195	0.134228	0.932886	0.501119	0.995526	0.975391	0.751678	0.995526	0.472036	0.950783
S1	Full	Animal	AC	conv1	0.852349	0.337808	0.829978	0.436242	0.986577	0.847875	0.590604	0.854586	0.0850112	0.928412
S2	Full	Animal	AC	conv1	0.805369	0.129754	0.823266	0.400447	0.856823	0.903803	0.718121	0.944072	0.659955	0.776286
S3	Full	Animal	AC	conv1	0.838926	0.286353	0.861298	0.521253	0.993289	0.861298	0.800895	0.977629	0.61745	0.8434
S4	Full	Animal	AC	conv1	0.894855	0.167785	0.778523	0.691275	0.718121	0.847875	0.798658	0.908277	0.0693512	0.865772
S5	Full	Animal	AC	conv1	0.796421	0.228188	0.753915	0.384787	0.662192	0.87472	0.90604	0.964206	0.0738255	0.357942
S1	Full	Animal	AC	conv5	0.514541	0.527964	0.955257	0.854586	0.946309	0.975391	0.651007	0.731544	0.404922	0.814318
S2	Full	Animal	AC	conv5	0.756152	0.0850112	0.82774	0.912752	0.928412	0.950783	0.57047	0.803132	0.644295	0.903803
S3	Full	Animal	AC	conv5	0.82774	0.241611	0.923937	0.957494	0.982103	0.977629	0.510067	0.988814	0.266219	0.850112
S4	Full	Animal	AC	conv5	0.946309	0.315436	0.885906	0.662192	0.973154	0.695749	0.780761	0.910515	0.387025	0.9217
S5	Full	Animal	AC	conv5	0.503356	0.315436	0.706935	0.791946	0.973154	0.955257	0.780761	0.98434	0.521253	0.590604
S1	Full	Animal	AC	mix5_d	0.590604	0.565996	0.883669	0.753915	0.881432	0.977629	0.747204	0.689038	0.407159	0.856823
S2	Full	Animal	AC	mix5_d	0.818792	0.266219	0.87472	0.780761	0.845638	0.903803	0.767338	0.876957	0.487696	0.910515
S3	Full	Animal	AC	mix5_d	0.868009	0.275168	0.964206	0.95302	0.944072	0.950783	0.693512	0.98434	0.10962	0.713647
S4	Full	Animal	AC	mix5_d	0.944072	0.454139	0.959732	0.478747	0.961969	0.724832	0.923937	0.932886	0.317673	0.912752
S5	Full	Animal	AC	mix5_d	0.588367	0.416107	0.836689	0.738255	0.912752	0.950783	0.883669	0.991051	0.501119	0.599553
S1	Full	Animal	AC	mix6_e	0.950783	0.64877	0.950783	0.948546	0.894855	0.970917	0.944072	1	0.706935	0.995526
S2	Full	Animal	AC	mix6_e	0.95302	0.736018	0.944072	0.964206	0.982103	0.964206	0.959732	0.988814	0.847875	0.96868
S3	Full	Animal	AC	mix6_e	0.988814	0.803132	0.90604	0.964206	0.993289	0.979866	0.928412	0.995526	0.794183	0.932886
S4	Full	Animal	AC	mix6_e	0.961969	0.628635	0.944072	0.941834	0.997763	0.977629	0.939597	0.997763	0.588367	0.961969
S5	Full	Animal	AC	mix6_e	0.970917	0.60179	0.977629	0.986577	0.986577	0.959732	0.955257	0.995526	0.812081	0.975391
S1	Full	Animal	AC	mix7_c	0.964206	0.832215	0.93736	0.803132	0.861298	0.966443	0.966443	0.986577	0.776286	0.96868
S2	Full	Animal	AC	mix7_c	0.885906	0.829978	0.944072	0.903803	0.903803	0.973154	0.973154	0.997763	0.841163	0.957494
S3	Full	Animal	AC	mix7_c	0.995526	0.771812	0.923937	0.881432	0.98434	0.979866	0.948546	0.995526	0.901566	0.928412
S4	Full	Animal	AC	mix7_c	0.961969	0.668904	0.926175	0.82774	0.977629	0.986577	0.961969	0.997763	0.431767	0.939597
S5	Full	Animal	AC	mix7_c	0.935123	0.64877	0.975391	0.901566	0.977629	0.970917	0.977629	0.995526	0.675615	0.950783
S1	Full	Animal	AC	fc1	0.973154	0.765101	0.910515	0.825503	0.964206	0.959732	0.959732	0.986577	0.863535	0.977629
S2	Full	Animal	AC	fc1	0.948546	0.832215	0.899329	0.914989	0.894855	0.964206	0.977629	0.988814	0.919463	0.979866
S3	Full	Animal	AC	fc1	0.995526	0.847875	0.948546	0.90604	0.993289	0.917226	0.966443	0.993289	0.885906	0.955257
S4	Full	Animal	AC	fc1	0.991051	0.621924	0.845638	0.90604	0.966443	0.95302	0.946309	0.993289	0.644295	0.95302
S5	Full	Animal	AC	fc1	0.991051	0.693512	0.818792	0.923937	0.939597	0.959732	0.979866	0.988814	0.814318	0.975391
S1	Full	Animal	AC	f0	0.621429	0.714286	0.514286	0.942857	0.985714	0.867857	0.957143	0.657143	0.707143	0.910714
S2	Full	Animal	AC	f0	0.707143	0.964286		0.942857	0.985714	0.921429	0.6	0.942857	0.95	0.892857
S3	Full	Animal	AC	f0	0.707143	0.978571	0.935714	0.942857	0.985714		0.964286	0.957143	0.985714	0.921429
S4	Full	Animal	AC	f0	0.7	0.657143	0.857143		0.985714	0.621429	0.953571	0.885714	0.971429	0.935714
S5	Full	Animal	AC	f0	0.714286	0.546429	0.546429	0.942857	0.985714	0.814286	0.971429	0.692857	0.985714	0.910714
S1	Full	Animal	AC	sc	0.38255	0.0805369	0.90604	0.536913	0.926174	0.838926	0.885906	0.577181	0.677852	0.57047
S2	Full	Animal	AC	sc	0.38255	0.281879	0.919463	0.711409	0.926174	0.865772	0.90604	0.66443	0.711409	0.536913
S3	Full	Animal	AC	sc	0.389262	0.489933	0.892617	0.724832	0.926174	0.825503	0.85906	0.671141	0.684564	0.422819
S4	Full	Animal	AC	sc	0.38255	0.52349	0.939597	0.583893	0.932886	0.832215	0.852349	0.577181	0.550336	0.422819
S5	Full	Animal	AC	sc	0.389262	0.744966	0.798658	0.597315	0.926174	0.838926	0.845638	0.724832	0.66443	0.436242
S1	Full	Animal	AC	hnr	0.516779	0.0805369	0.798658	0.892617	0.624161	0.758389	0.0939597	0.657718	0.194631	0.489933
S2	Full	Animal	AC	hnr	0.590604	0.221476	0.704698	0.932886	0.718121	0.711409	0.181208	0.912752	0.577181	0.496644
S3	Full	Animal	AC	hnr	0.563758	0.0805369	0.912752	0.892617	0.838926	0.61745	0.100671	0.818792	0.892617	0.577181
S4	Full	Animal	AC	hnr	0.744966	0.0805369	0.724832	0.57047	0.630872	0.61745	0.0268456	0.684564	0.503356	0.52349
S5	Full	Animal	AC	hnr	0.711409	0.0805369	0.832215	0.986577	0.624161	0.818792	0.0201342	0.785235	0.14094	0.342282
S1	Full	Environmental	AC	mel	0.118568	0.93736	0.469799	0.762864	0.98434	0.845638	0.919463	0.899329	0.512304	0.44519
S2	Full	Environmental	AC	mel	0.0626398	0.932886	0.559284	0.785235	0.98434	0.910515	0.910515	0.812081	0.653244	0.469799
S3	Full	Environmental	AC	mel	0.458613	0.973154	0.821029	0.856823	0.982103	0.912752	0.948546	0.901566	0.926175	0.463087
S4	Full	Environmental	AC	mel	0.203579	0.935123	0.442953	0.809843	0.982103	0.785235	0.928412	0.785235	0.879195	0.411633
S5	Full	Environmental	AC	mel	0.42953	0.834452	0.689038	0.8434	0.986577	0.834452	0.901566	0.946309	0.944072	0.456376
S1	Full	Environmental	AC	conv1	0.986577	0.93736	0.930649	0.993289	0.957494	0.923937	0.959732	0.642058	0.00894855	0.742729
S2	Full	Environmental	AC	conv1	0.957494	0.946309	0.979866	0.986577	0.95302	0.919463	0.946309	0.545861	0.85906	0.715884
S3	Full	Environmental	AC	conv1	0.973154	0.930649	0.796421	0.993289	0.966443	0.914989	0.941834	0.794183	0.892617	0.729306
S4	Full	Environmental	AC	conv1	0.946309	0.926175	0.778523	0.993289	0.939597	0.897092	0.932886	0.615213	0.357942	0.740492
S5	Full	Environmental	AC	conv1	0.98434	0.908277	0.727069	0.993289	0.948546	0.932886	0.948546	0.706935	0.375839	0.747204
S1	Full	Environmental	AC	conv5	0.95302	0.912752	0.950783	0.946309	0.9217	0.760626	0.928412	0.899329	0.357942	0.778523
S2	Full	Environmental	AC	conv5	0.970917	0.8434	0.8434	0.865772	0.90604	0.727069	0.95302	0.548098	0.418345	0.436242
S3	Full	Environmental	AC	conv5	0.885906	0.941834	0.829978	0.982103	0.923937	0.727069	0.901566	0.977629	0.899329	0.362416
S4	Full	Environmental	AC	conv5	0.955257	0.926175	0.727069	0.919463	0.861298	0.771812	0.923937	0.646532	0.668904	0.494407
S5	Full	Environmental	AC	conv5	0.991051	0.816555	0.852349	0.977629	0.883669	0.711409	0.912752	0.959732	0.552573	0.604027
S1	Full	Environmental	AC	mix5_d	0.986577	0.850112	0.977629	0.957494	0.944072	0.930649	0.89038	0.776286	0.230425	0.606264
S2	Full	Environmental	AC	mix5_d	0.991051	0.850112	0.957494	0.876957	0.941834	0.912752	0.747204	0.510067	0.268456	0.489933
S3	Full	Environmental	AC	mix5_d	0.988814	0.917226	0.988814	0.993289	0.957494	0.892617	0.791946	0.957494	0.709172	0.55481
S4	Full	Environmental	AC	mix5_d	0.979866	0.926175	0.935123	0.96868	0.903803	0.856823	0.736018	0.651007	0.536913	0.55481
S5	Full	Environmental	AC	mix5_d	0.98434	0.711409	0.98434	0.955257	0.93736	0.850112	0.823266	0.997763	0.456376	0.769575
S1	Full	Environmental	AC	mix6_e	0.986577	0.988814	0.957494	0.923937	0.970917	0.993289	0.90604	0.901566	0.425056	0.487696
S2	Full	Environmental	AC	mix6_e	0.961969	0.993289	0.986577	0.923937	0.986577	0.995526	0.93736	0.939597	0.883669	0.590604
S3	Full	Environmental	AC	mix6_e	0.977629	0.979866	0.986577	0.973154	0.98434	0.993289	0.930649	0.964206	0.908277	0.541387
S4	Full	Environmental	AC	mix6_e	0.982103	0.991051	0.979866	0.928412	0.96868	0.982103	0.870246	0.966443	0.856823	0.60179
S5	Full	Environmental	AC	mix6_e	0.993289	0.977629	0.96868	0.98434	0.964206	0.991051	0.926175	0.948546	0.832215	0.675615
S1	Full	Environmental	AC	mix7_c	0.923937	0.979866	0.85906	0.96868	0.973154	0.993289	0.914989	0.85906	0.340045	0.66443
S2	Full	Environmental	AC	mix7_c	0.760626	0.96868	0.939597	0.970917	0.986577	0.973154	0.944072	0.888143	0.82774	0.774049
S3	Full	Environmental	AC	mix7_c	0.803132	0.966443	0.93736	0.964206	0.986577	0.991051	0.910515	0.950783	0.892617	0.391499
S4	Full	Environmental	AC	mix7_c	0.771812	0.961969	0.93736	0.955257	0.986577	0.982103	0.863535	0.975391	0.82774	0.798658
S5	Full	Environmental	AC	mix7_c	0.861298	0.975391	0.910515	0.979866	0.98434	0.991051	0.946309	0.959732	0.841163	0.599553
S1	Full	Environmental	AC	fc1	0.93736	0.977629	0.774049	0.957494	0.961969	0.914989	0.955257	0.642058	0.451902	0.82774
S2	Full	Environmental	AC	fc1	0.90604	0.982103	0.910515	0.964206	0.982103	0.948546	0.948546	0.709172	0.789709	0.818792
S3	Full	Environmental	AC	fc1	0.950783	0.98434	0.90604	0.970917	0.988814	1	0.944072	0.834452	0.838926	0.914989
S4	Full	Environmental	AC	fc1	0.948546	0.977629	0.881432	0.964206	0.982103	0.944072	0.932886	0.932886	0.838926	0.816555
S5	Full	Environmental	AC	fc1	0.932886	0.982103	0.758389	0.98434	0.98434	0.991051	0.923937	0.930649	0.823266	0.928412
S1	Full	Environmental	AC	f0		0.417857		0.65		0.3	0.664286	0.821429		0.6
S2	Full	Environmental	AC	f0				0.771429			0.621429	0.910714	0.964286	0.578571
S3	Full	Environmental	AC	f0		0.614286		0.557143		0.203571	0.642857	0.942857	0.971429	0.635714
S4	Full	Environmental	AC	f0		0.932143		0.778571			0.428571	0.921429	0.964286	0.717857
S5	Full	Environmental	AC	f0		0.807143		0.621429		0.482143	0.721429	0.885714	0.964286	0.821429
S1	Full	Environmental	AC	sc	0.322148	0.771812	0.973154	0.0536913	0.791946	0.765101	0.758389	0.912752	0.791946	0.677852
S2	Full	Environmental	AC	sc	0.268456	0.697987	0.973154	0.442953	0.57047	0.758389	0.66443	0.879195	0.785235	0.637584
S3	Full	Environmental	AC	sc	0.805369	0.395973	0.966443	0.973154	0.597315	0.744966	0.651007	0.919463	0.785235	0.604027
S4	Full	Environmental	AC	sc	0.57047	0.530201	0.966443	0.483221	0.66443	0.798658	0.697987	0.711409	0.785235	0.758389
S5	Full	Environmental	AC	sc	0.986577	0.503356	0.966443	0.973154	0.751678	0.812081	0.590604	0.885906	0.785235	0.671141
S1	Full	Environmental	AC	hnr	0.90604	0.95302	0.778523	0.825503	0.295302	0.879195	0.912752	0.543624	0	0.845638
S2	Full	Environmental	AC	hnr	0.657718	0.798658	0.389262	0.959732	0.892617	0.865772	0.90604	0.489933	0	0.85906
S3	Full	Environmental	AC	hnr	0.644295	0.899329	0.765101	0.731544	0.66443	0.879195	0.946309	0.671141	0	0.85906
S4	Full	Environmental	AC	hnr	0.671141	0.899329	0.630872	0.885906	0.838926	0.791946	0.912752	0.510067	0	0.872483
S5	Full	Environmental	AC	hnr	0.90604	0.946309	0.671141	0.818792	0.872483	0.785235	0.946309	0.66443	0	0.865772
S1	Full	speech	AC	mel	0.505593	0.532438	0.42953	0.706935	0.592841	0.581655	0.572707	0.384787	0.785235	0.715884	0.847875	0.630872	0.733781	0.704698	0.552573	0.87472	0.487696	0.304251	0.541387	0.322148
S2	Full	speech	AC	mel	0.454139	0.64877	0.344519	0.702461	0.729306	0.666667	0.720358	0.44519	0.671141	0.852349	0.760626	0.66443	0.798658	0.825503	0.512304	0.821029	0.328859	0.248322	0.637584	0.487696
S3	Full	speech	AC	mel	0.561521	0.521253	0.284116	0.711409	0.552573	0.512304	0.615213	0.284116	0.599553	0.816555	0.715884	0.689038	0.769575	0.825503	0.574944	0.85906	0.494407	0.299776	0.574944	0.545861
S4	Full	speech	AC	mel	0.496644	0.463087	0.310962	0.684564	0.57047	0.496644	0.666667	0.384787	0.527964	0.702461	0.747204	0.478747	0.619687	0.765101	0.478747	0.865772	0.57047	0.284116	0.548098	0.434004
S5	Full	speech	AC	mel	0.478747	0.463087	0.36689	0.671141	0.532438	0.52349	0.713647	0.583893	0.519016	0.939597	0.747204	0.438479	0.727069	0.778523	0.534676	0.82774	0.677852	0.266219	0.53915	0.680089
S1	Full	speech	AC	conv1	0.496644	0.489933	0.469799	0.483221	0.753915	0.360179	0.541387	0.588367	0.718121	0.64877	0.892617	0.829978	0.861298	0.496644	0.53915	0.619687	0.621924	0.532438	0.389262	0.498881
S2	Full	speech	AC	conv1	0.451902	0.134228	0.288591	0.590604	0.668904	0.581655	0.722595	0.583893	0.662192	0.677852	0.729306	0.268456	0.348993	0.574944	0.626398	0.870246	0.512304	0.487696	0.454139	0.371365
S3	Full	speech	AC	conv1	0.49217	0.644295	0.395973	0.776286	0.46085	0.530201	0.628635	0.514541	0.608501	0.621924	0.780761	0.868009	0.986577	0.487696	0.604027	0.973154	0.552573	0.501119	0.404922	0.536913
S4	Full	speech	AC	conv1	0.487696	0.604027	0.608501	0.478747	0.659955	0.689038	0.604027	0.630872	0.63311	0.655481	0.845638	0.706935	0.212528	0.758389	0.579418	0.903803	0.729306	0.525727	0.362416	0.255034
S5	Full	speech	AC	conv1	0.483221	0.597315	0.442953	0.639821	0.767338	0.357942	0.778523	0.57047	0.635347	0.686801	0.910515	0.944072	0.959732	0.686801	0.548098	0.923937	0.599553	0.557047	0.391499	0.261745
S1	Full	speech	AC	conv5	0.718121	0.704698	0.677852	0.847875	0.796421	0.604027	0.61745	0.892617	0.863535	0.747204	0.756152	0.657718	0.876957	0.304251	0.722595	0.480984	0.727069	0.751678	0.695749	0.762864
S2	Full	speech	AC	conv5	0.360179	0.742729	0.693512	0.861298	0.557047	0.85906	0.671141	0.821029	0.850112	0.908277	0.731544	0.52349	0.814318	0.58613	0.881432	0.438479	0.794183	0.384787	0.785235	0.756152
S3	Full	speech	AC	conv5	0.532438	0.760626	0.498881	0.87472	0.310962	0.427293	0.666667	0.46085	0.713647	0.706935	0.720358	0.711409	0.883669	0.57047	0.868009	0.816555	0.919463	0.724832	0.776286	0.700224
S4	Full	speech	AC	conv5	0.496644	0.718121	0.615213	0.756152	0.774049	0.512304	0.870246	0.977629	0.693512	0.711409	0.666667	0.693512	0.675615	0.733781	0.720358	0.693512	0.885906	0.655481	0.736018	0.628635
S5	Full	speech	AC	conv5	0.711409	0.60179	0.503356	0.751678	0.612975	0.483221	0.932886	0.50783	0.845638	0.914989	0.635347	0.861298	0.411633	0.599553	0.863535	0.675615	0.979866	0.856823	0.234899	0.635347
S1	Full	speech	AC	mix5_d	0.818792	0.782998	0.736018	0.89038	0.841163	0.675615	0.722595	0.897092	0.868009	0.778523	0.691275	0.680089	0.861298	0.467562	0.693512	0.628635	0.771812	0.796421	0.769575	0.861298
S2	Full	speech	AC	mix5_d	0.577181	0.677852	0.612975	0.876957	0.653244	0.914989	0.787472	0.798658	0.926175	0.870246	0.697987	0.47651	0.771812	0.57047	0.852349	0.577181	0.897092	0.534676	0.803132	0.872483
S3	Full	speech	AC	mix5_d	0.58613	0.780761	0.447427	0.917226	0.503356	0.532438	0.832215	0.489933	0.885906	0.794183	0.718121	0.691275	0.856823	0.630872	0.87472	0.769575	0.982103	0.885906	0.816555	0.693512
S4	Full	speech	AC	mix5_d	0.438479	0.626398	0.55481	0.825503	0.778523	0.612975	0.948546	0.966443	0.798658	0.751678	0.666667	0.733781	0.628635	0.642058	0.711409	0.711409	0.910515	0.729306	0.774049	0.66443
S5	Full	speech	AC	mix5_d	0.789709	0.767338	0.545861	0.60179	0.760626	0.606264	0.955257	0.541387	0.926175	0.970917	0.666667	0.847875	0.595078	0.700224	0.863535	0.718121	0.966443	0.879195	0.378076	0.778523
S1	Full	speech	AC	mix6_e	0.812081	0.87472	0.910515	0.863535	0.98434	0.944072	0.917226	0.923937	0.825503	0.917226	0.970917	0.467562	0.782998	0.765101	0.841163	0.825503	0.991051	0.901566	0.870246	0.941834
S2	Full	speech	AC	mix6_e	0.682327	0.901566	0.778523	0.903803	0.903803	0.90604	0.979866	0.973154	0.729306	0.834452	0.950783	0.501119	0.758389	0.742729	0.932886	0.751678	0.970917	0.836689	0.919463	0.897092
S3	Full	speech	AC	mix6_e	0.718121	0.776286	0.829978	0.82774	0.8434	0.93736	0.957494	0.876957	0.800895	0.926175	0.930649	0.706935	0.841163	0.722595	0.883669	0.854586	0.98434	0.932886	0.95302	0.771812
S4	Full	speech	AC	mix6_e	0.82774	0.894855	0.894855	0.885906	0.908277	0.912752	0.923937	0.964206	0.888143	0.85906	0.914989	0.328859	0.653244	0.758389	0.774049	0.908277	0.977629	0.85906	0.917226	0.809843
S5	Full	speech	AC	mix6_e	0.760626	0.791946	0.930649	0.776286	0.926175	0.903803	0.946309	0.805369	0.919463	0.9217	0.935123	0.823266	0.941834	0.671141	0.928412	0.93736	0.993289	0.939597	0.926175	0.829978
S1	Full	speech	AC	mix7_c	0.736018	0.85906	0.588367	0.814318	0.888143	0.841163	0.894855	0.926175	0.845638	0.935123	0.941834	0.583893	0.800895	0.577181	0.888143	0.850112	0.861298	0.903803	0.865772	0.90604
S2	Full	speech	AC	mix7_c	0.691275	0.751678	0.619687	0.883669	0.767338	0.838926	0.977629	0.96868	0.729306	0.829978	0.955257	0.527964	0.769575	0.639821	0.977629	0.760626	0.923937	0.821029	0.89038	0.8434
S3	Full	speech	AC	mix7_c	0.765101	0.646532	0.543624	0.740492	0.691275	0.832215	0.939597	0.883669	0.794183	0.926175	0.928412	0.655481	0.738255	0.736018	0.979866	0.744966	0.816555	0.979866	0.973154	0.816555
S4	Full	speech	AC	mix7_c	0.644295	0.825503	0.715884	0.753915	0.680089	0.82774	0.756152	0.950783	0.988814	0.825503	0.774049	0.579418	0.561521	0.675615	0.948546	0.816555	0.941834	0.865772	0.912752	0.706935
S5	Full	speech	AC	mix7_c	0.666667	0.505593	0.749441	0.709172	0.845638	0.778523	0.863535	0.619687	0.90604	0.892617	0.914989	0.626398	0.926175	0.64877	0.964206	0.782998	0.988814	0.964206	0.970917	0.854586
S1	Full	speech	AC	fc1	0.805369	0.879195	0.8434	0.642058	0.854586	0.899329	0.825503	0.834452	0.872483	0.914989	0.977629	0.836689	0.787472	0.653244	0.854586	0.789709	0.798658	0.917226	0.812081	0.941834
S2	Full	speech	AC	fc1	0.805369	0.395973	0.718121	0.740492	0.646532	0.856823	0.901566	0.923937	0.796421	0.807606	0.894855	0.521253	0.785235	0.695749	0.988814	0.769575	0.87472	0.791946	0.868009	0.863535
S3	Full	speech	AC	fc1	0.825503	0.776286	0.646532	0.42953	0.595078	0.870246	0.791946	0.825503	0.805369	0.914989	0.876957	0.850112	0.693512	0.845638	0.970917	0.704698	0.727069	0.988814	0.991051	0.845638
S4	Full	speech	AC	fc1	0.861298	0.836689	0.90604	0.563758	0.55481	0.876957	0.624161	0.845638	0.982103	0.765101	0.718121	0.718121	0.590604	0.791946	0.941834	0.832215	0.957494	0.899329	0.883669	0.747204
S5	Full	speech	AC	fc1	0.738255	0.416107	0.82774	0.438479	0.847875	0.767338	0.724832	0.61745	0.89038	0.908277	0.876957	0.834452	0.95302	0.798658	0.993289	0.930649	0.96868	0.986577	0.957494	0.883669
S1	Full	speech	AC	f0	0.835714	0.757143	0.742857	0.678571	0.514286	0.628571	0.421429	0.9	0.528571	0.785714	0.757143	0.264286	0.585714	0.785714	0.457143	0.678571	0.778571	0.6	0.635714	0.571429
S2	Full	speech	AC	f0	0.8	0.671429	0.885714	0.742857	0.542857	0.45	0.407143	0.785714	0.664286	0.914286	0.785714	0.171429	0.492857	0.628571	0.835714	0.585714	0.607143	0.635714	0.757143	0.764286
S3	Full	speech	AC	f0	0.557143	0.821429	0.807143	0.735714	0.464286	0.85	0.685714	0.735714	0.721429	0.792857	0.764286	0.321429	0.435714	0.85	0.8	0.828571	0.671429	0.685714	0.721429	0.457143
S4	Full	speech	AC	f0	0.8	0.928571	0.828571	0.707143	0.45	0.657143	0.407143	0.921429	0.707143	0.642857	0.728571	0.5	0.535714	0.642857	0.585714	0.814286	0.8	0.542857	0.835714	0.578571
S5	Full	speech	AC	f0	0.657143	0.857143	0.928571	0.7	0.592857	0.685714	0.764286	0.414286	0.678571	0.864286	0.9	0.771429	0.514286	0.857143	0.907143	0.385714	0.735714	0.607143	0.778571	0.685714
S1	Full	speech	AC	sc	0.651007	0.818792	0.845638	0.805369	0.879195	0.395973	0.684564	0.872483	0.798658	0.825503	0.684564	0.489933	0.38255	0.483222	0.630872	0.872483	0.577181	0.543624	0.42953	0.369127
S2	Full	speech	AC	sc	0.805369	0.456376	0.691275	0.805369	0.536913	0.66443	0.85906	0.852349	0.771812	0.57047	0.644295	0.442953	0.315436	0.0939597	0.66443	0.832215	0.644295	0.697987	0.704698	0.395973
S3	Full	speech	AC	sc	0.637584	0.738255	0.778524	0.785235	0.872483	0.926174	0.85906	0.899329	0.798658	0.590604	0.684564	0.536913	0.973154	0.530201	0.684564	0.959732	0.57047	0.557047	0.812081	0.510067
S4	Full	speech	AC	sc	0.583893	0.677852	0.852349	0.791946	0.865772	0.919463	0.630872	0.302013	0.845638	0.738255	0.697987	0.449664	0.248322	0.355705	0.550336	0.758389	0.503356	0.778523	0.362416	0.348993
S5	Full	speech	AC	sc	0.899329	0.731544	0.812081	0.785235	0.879195	0.90604	0.899329	0.758389	0.583893	0.590604	0.691275	0.590604	0.973154	0.926174	0.825503	0.912752	0.765101	0.644295	0.644295	0.328859
S1	Full	speech	AC	hnr	0.637584	0.57047	0.201342	0.214765	0.899329	0.892617	0.85906	0.550336	0.711409	0.416107	0.852349	0.563758	0.644295	0.885906	0.657718	0.134228	0.33557	0.483221	0.785235	0.228188
S2	Full	speech	AC	hnr	0.348993	0.308725	0.234899	0.167785	0.657718	0.912752	0.61745	0.738255	0.677852	0.228188	0.436242	0.288591	0.778524	0.503356	0.872483	0.214765	0.463087	0.610738	0.785235	0.201342
S3	Full	speech	AC	hnr	0.288591	0.563758	0.221477	0.187919	0.939597	0.879195	0.758389	0.577181	0.90604	0.181208	0.268456	0.489933	0.389262	0.805369	0.778523	0.147651	0.234899	0.422819	0.85906	0.181208
S4	Full	speech	AC	hnr	0.496644	0.677852	0.248322	0.221477	0.657718	0.751678	0.798658	0.738255	0.919463	0.409396	0.248322	0.33557	0.456376	0.671141	0.778524	0.100671	0.550336	0.771812	0.66443	0.187919
S5	Full	speech	AC	hnr	0.583893	0.416107	0.255034	0.342282	0.979866	0.805369	0.865772	0.530201	0.812081	0.187919	0.483221	0.295302	0.865772	0.798658	0.812081	0.100671	0.255034	0.536913	0.845638	0.14094
S1	Full	Music	AC	mel	0.440716	0.825503	0.704698	0.919463	0.850112	0.892617	0.966443	0.536913	0.378076	0.805369
S2	Full	Music	AC	mel	0.550336	0.809843	0.532438	0.917226	0.825503	0.854586	0.979866	0.626398	0.353468	0.879195
S3	Full	Music	AC	mel	0.458613	0.832215	0.626398	0.899329	0.908277	0.879195	0.977629	0.577181	0.344519	0.832215
S4	Full	Music	AC	mel	0.373602	0.854586	0.431767	0.944072	0.910515	0.847875	0.973154	0.60179	0.302013	0.85906
S5	Full	Music	AC	mel	0.411633	0.823266	0.653244	0.89038	0.847875	0.917226	0.977629	0.659955	0.340045	0.872483
S1	Full	Music	AC	conv1	0.765101	0.778523	0.666667	0.836689	0.621924	0.975391	0.337808	0.791946	0.527964	0.832215
S2	Full	Music	AC	conv1	0.771812	0.776286	0.577181	0.847875	0.583893	0.970917	0.266219	0.816555	0.541387	0.8434
S3	Full	Music	AC	conv1	0.767338	0.774049	0.615213	0.825503	0.630872	0.973154	0.326622	0.800895	0.496644	0.845638
S4	Full	Music	AC	conv1	0.765101	0.798658	0.61745	0.834452	0.700224	0.964206	0.196868	0.800895	0.485459	0.838926
S5	Full	Music	AC	conv1	0.758389	0.785235	0.61745	0.818792	0.637584	0.988814	0.39821	0.803132	0.543624	0.841163
S1	Full	Music	AC	conv5	0.646532	0.729306	0.729306	0.845638	0.232662	0.841163	0.653244	0.431767	0.635347	0.758389
S2	Full	Music	AC	conv5	0.740492	0.798658	0.0805369	0.941834	0.0581656	0.847875	0.776286	0.93736	0.706935	0.841163
S3	Full	Music	AC	conv5	0.646532	0.939597	0.295302	0.832215	0.308725	0.845638	0.510067	0.57047	0.541387	0.55481
S4	Full	Music	AC	conv5	0.642058	0.970917	0.250559	0.872483	0.809843	0.771812	0.447427	0.66443	0.290828	0.731544
S5	Full	Music	AC	conv5	0.438479	0.941834	0.212528	0.722595	0.210291	0.881432	0.800895	0.879195	0.599553	0.852349
S1	Full	Music	AC	mix5_d	0.527964	0.87472	0.720358	0.961969	0.612975	0.845638	0.794183	0.480984	0.713647	0.836689
S2	Full	Music	AC	mix5_d	0.700224	0.765101	0.123043	0.90604	0.724832	0.64877	0.682327	0.615213	0.709172	0.850112
S3	Full	Music	AC	mix5_d	0.483221	0.885906	0.512304	0.782998	0.818792	0.608501	0.879195	0.760626	0.449664	0.574944
S4	Full	Music	AC	mix5_d	0.666667	0.946309	0.143177	0.90604	0.881432	0.682327	0.671141	0.776286	0.454139	0.751678
S5	Full	Music	AC	mix5_d	0.387025	0.85906	0.47651	0.769575	0.624161	0.583893	0.9217	0.883669	0.568233	0.90604
S1	Full	Music	AC	mix6_e	0.90604	0.923937	0.8434	1	0.897092	0.997763	0.919463	0.832215	0.95302	0.836689
S2	Full	Music	AC	mix6_e	0.961969	0.977629	0.863535	0.979866	0.928412	0.979866	0.836689	0.910515	0.96868	0.901566
S3	Full	Music	AC	mix6_e	0.879195	0.944072	0.935123	0.98434	0.861298	0.991051	0.883669	0.928412	0.926175	0.85906
S4	Full	Music	AC	mix6_e	0.89038	0.966443	0.90604	0.977629	0.888143	0.977629	0.944072	0.872483	0.894855	0.903803
S5	Full	Music	AC	mix6_e	0.961969	0.90604	0.557047	0.926175	0.95302	0.991051	0.93736	0.644295	0.903803	0.865772
S1	Full	Music	AC	mix7_c	0.919463	0.8434	0.66443	0.93736	0.89038	0.979866	0.832215	0.805369	0.950783	0.832215
S2	Full	Music	AC	mix7_c	0.950783	0.923937	0.780761	0.923937	0.961969	0.948546	0.800895	0.930649	0.95302	0.8434
S3	Full	Music	AC	mix7_c	0.941834	0.955257	0.888143	0.899329	0.854586	0.988814	0.8434	0.95302	0.883669	0.834452
S4	Full	Music	AC	mix7_c	0.944072	0.928412	0.917226	0.941834	0.897092	0.964206	0.868009	0.899329	0.892617	0.928412
S5	Full	Music	AC	mix7_c	0.964206	0.798658	0.753915	0.852349	0.928412	0.988814	0.803132	0.780761	0.841163	0.89038
S1	Full	Music	AC	fc1	0.950783	0.82774	0.897092	0.948546	0.923937	0.95302	0.791946	0.941834	0.946309	0.901566
S2	Full	Music	AC	fc1	0.970917	0.876957	0.838926	0.93736	0.930649	0.928412	0.791946	0.982103	0.946309	0.946309
S3	Full	Music	AC	fc1	0.991051	0.9217	0.961969	0.910515	0.923937	0.975391	0.785235	0.98434	0.930649	0.90604
S4	Full	Music	AC	fc1	0.964206	0.89038	0.95302	0.964206	0.926175	0.96868	0.829978	0.961969	0.908277	0.939597
S5	Full	Music	AC	fc1	0.988814	0.834452	0.852349	0.861298	0.979866	0.995526	0.796421	0.879195	0.930649	0.950783
S1	Full	Music	AC	f0	0.342857	0.492857	0.885714	0.55	0.592857	0.664286	0.778571	0.4	0.578571	0.642857
S2	Full	Music	AC	f0	0.528571	0.664286	0.717857	0.807143	0.614286	0.707143	0.671429	0.328571	0.764286	0.514286
S3	Full	Music	AC	f0	0.332143	0.65	0.942857	0.707143	0.621429	0.45	0.685714	0.342857	0.771429	0.564286
S4	Full	Music	AC	f0	0.428571	0.5	0.935714	0.592857	0.592857	0.442857	0.65	0.385714	0.535714	0.564286
S5	Full	Music	AC	f0	0.364286	0.6	0.45	0.614286	0.792857	0.571429	0.728571	0.392857	0.878571	0.542857
S1	Full	Music	AC	sc	0.805369	0.604027	0.684564	0.516779	0.295302	0.724832	0.845638	0.825503	0.758389	0.785235
S2	Full	Music	AC	sc	0.771812	0.845638	0.751678	0.489933	0.375839	0.798658	0.322148	0.765101	0.892617	0.563758
S3	Full	Music	AC	sc	0.899329	0.838926	0.718121	0.503356	0.785235	0.791946	0.90604	0.791946	0.785235	0.657718
S4	Full	Music	AC	sc	0.852349	0.61745	0.684564	0.248322	0.261745	0.557047	0.610738	0.805369	0.90604	0.684564
S5	Full	Music	AC	sc	0.919463	0.604027	0.758389	0.288591	0.241611	0.899329	0.832215	0.758389	0.798658	0.724832
S1	Full	Music	AC	hnr	0.744966	0.718121	0.838926	0.852349	0.375839	0.919463	0.61745	0.825503	0.0402684	0.90604
S2	Full	Music	AC	hnr	0.671141	0.872483	0.785235	0.865772	0.463087	0.892617	0.718121	0.892617	0.0402684	0.832215
S3	Full	Music	AC	hnr	0.651007	0.758389	0.778523	0.95302	0.348993	0.912752	0.610738	0.865772	0.0402684	0.838926
S4	Full	Music	AC	hnr	0.791946	0.932886	0.711409	0.939597	0.42953	0.946309	0.671141	0.899329	0.0402684	0.865772
S5	Full	Music	AC	hnr	0.832215	0.872483	0.758389	0.932886	0.872483	0.899329	0.758389	0.879195	0.0402684	0.892617

## Sheet: 7A
Subject	Layer	ROI	Eval	Data point 1	Data point 2	Data point 3	Data point 4	Data point 5	Data point 6	Data point 7	Data point 8	Data point 9	Data point 10	Data point 11	Data point 12	Data point 13	Data point 14	Data point 15	Data point 16	Data point 17	Data point 18	Data point 19	Data point 20	Data point 21	Data point 22	Data point 23	Data point 24	Data point 25	Data point 26	Data point 27	Data point 28	Data point 29	Data point 30	Data point 31	Data point 32	Data point 33	Data point 34	Data point 35	Data point 36	Data point 37	Data point 38	Data point 39	Data point 40	Data point 41	Data point 42	Data point 43	Data point 44	Data point 45	Data point 46
S1	conv5_3	AC	mel	0.812081	0.118568	0.205817	0.93736	0.469799	0.505593	0.762864	0.440716	0.829978	0.825503	0.704698	0.532438	0.411633	0.986577	0.42953	0.919463	0.706935	0.592841	0.979866	0.581655	0.574944	0.384787	0.885906	0.785235	0.850112	0.892617	0.98434	0.845638	0.919463	0.932886	0.715884	0.899329	0.847875	0.630872	0.519016	0.733781	0.966443	0.704698	0.552573	0.536913	0.87472	0.487696	0.304251	0.378076	0.541387	0.805369
S1	conv5_3	AC	conv1	0.738255	0.970917	0.246085	0.930649	0.868009	0.49217	0.991051	0.767338	0.796421	0.769575	0.675615	0.505593	0.469799	0.993289	0.42953	0.829978	0.317673	0.577181	0.821029	0.310962	0.516779	0.565996	0.574944	0.662192	0.644295	0.970917	0.950783	0.894855	0.95302	0.825503	0.639821	0.615213	0.789709	0.834452	0.0715884	0.870246	0.422819	0.438479	0.510067	0.789709	0.579418	0.545861	0.514541	0.458613	0.393736	0.836689
S1	conv5_3	AC	conv5	0.480984	0.95302	0.474273	0.901566	0.928412	0.684564	0.93736	0.624161	0.950783	0.738255	0.738255	0.675615	0.856823	0.93736	0.628635	0.852349	0.821029	0.744966	0.979866	0.52349	0.534676	0.823266	0.624161	0.876957	0.255034	0.809843	0.908277	0.704698	0.932886	0.715884	0.702461	0.923937	0.666667	0.626398	0.362416	0.872483	0.63311	0.286353	0.693512	0.451902	0.483221	0.662192	0.700224	0.635347	0.646532	0.760626
S1	conv5_3	AC	mix5_d	0.503356	0.98434	0.57047	0.825503	0.955257	0.771812	0.948546	0.568233	0.872483	0.85906	0.610738	0.753915	0.715884	0.881432	0.682327	0.950783	0.894855	0.832215	0.977629	0.639821	0.718121	0.894855	0.709172	0.856823	0.619687	0.765101	0.923937	0.914989	0.847875	0.655481	0.738255	0.753915	0.606264	0.668904	0.454139	0.888143	0.791946	0.431767	0.715884	0.478747	0.610738	0.718121	0.767338	0.651007	0.736018	0.787472
S1	conv5_3	AC	mix6_e	0.957494	0.986577	0.646532	0.991051	0.959732	0.803132	0.930649	0.935123	0.948546	0.935123	0.852349	0.87472	0.95302	0.856823	0.910515	0.997763	0.85906	0.986577	0.973154	0.948546	0.914989	0.917226	0.944072	0.832215	0.908277	0.997763	0.966443	0.993289	0.901566	0.997763	0.93736	0.89038	0.977629	0.52349	0.689038	0.738255	0.932886	0.765101	0.829978	0.814318	0.818792	0.991051	0.901566	0.95302	0.863535	0.816555
S1	conv5_3	AC	mix7_c	0.917226	0.941834	0.697987	0.973154	0.787472	0.736018	0.970917	0.914989	0.935123	0.733781	0.630872	0.868009	0.852349	0.655481	0.57047	0.946309	0.823266	0.930649	0.966443	0.852349	0.883669	0.932886	0.944072	0.856823	0.89038	0.995526	0.975391	0.991051	0.932886	0.991051	0.932886	0.852349	0.95302	0.686801	0.50783	0.852349	0.782998	0.58613	0.892617	0.832215	0.847875	0.883669	0.939597	0.941834	0.868009	0.836689
S1	conv5_3	AC	fc1	0.973154	0.93736	0.765101	0.977629	0.774049	0.805369	0.957494	0.950783	0.910515	0.82774	0.897092	0.879195	0.825503	0.964206	0.8434	0.948546	0.642058	0.854586	0.959732	0.899329	0.825503	0.834452	0.959732	0.872483	0.923937	0.95302	0.961969	0.914989	0.955257	0.986577	0.914989	0.642058	0.977629	0.836689	0.863535	0.787472	0.791946	0.653244	0.854586	0.941834	0.789709	0.798658	0.917226	0.946309	0.812081	0.901566
S1	conv5_3	AC	f0	0.628571		0.721429	0.428571		0.842857	0.657143	0.342857	0.525	0.492857	0.878571	0.771429	0.942857	0.971429	0.757143	0.564286	0.678571	0.514286	0.867857	0.628571	0.421429	0.9	0.957143	0.528571	0.592857	0.671429		0.3	0.664286	0.664286	0.778571	0.821429	0.764286	0.25	0.714286	0	0.778571	0.792857	0.485714	0.407143	0.685714	0.778571	0.607143	0.385714	0.65	0.65
S1	conv5_3	AC	sc	0.362416	0.322148	0.0805369	0.771812	0.973154	0.644295	0.0536913	0.812081	0.90604	0.604027	0.684564	0.818792	0.536913	0.926174	0.845638	0.516779	0.798658	0.879195	0.838926	0.395973	0.684564	0.879195	0.892617	0.818792	0.295302	0.724832	0.798658	0.785235	0.758389	0.577181	0.825503	0.912752	0.684564	0.489933	0.677852	0.375839	0.845638	0.489933	0.637584	0.825503	0.865772	0.57047	0.543624	0.758389	0.42953	0.785235
S1	conv5_3	AC	hnr	0.516779	0.90604	0.0805369	0.95302	0.778523	0.637584	0.825503	0.744966	0.798658	0.718121	0.838926	0.57047	0.892617	0.624161	0.201342	0.852349	0.214765	0.899329	0.758389	0.892617	0.85906	0.550336	0.0939597	0.711409	0.375839	0.919463	0.295302	0.879195	0.912752	0.657718	0.416107	0.543624	0.852349	0.563758	0.194631	0.644295	0.61745	0.885906	0.657718	0.825503	0.134228	0.33557	0.483221	0.0402685	0.785235	0.90604
S1	conv5_3	A1	mel	0.832215	0.127517	0.17226	0.930649	0.816555	0.393736	0.807606	0.595078	0.758389	0.689038	0.66443	0.718121	0.407159	0.995526	0.299776	0.903803	0.715884	0.626398	0.897092	0.47651	0.61745	0.337808	0.868009	0.545861	0.950783	0.87472	0.986577	0.774049	0.899329	0.977629	0.646532	0.825503	0.756152	0.503356	0.480984	0.829978	0.964206	0.742729	0.384787	0.572707	0.899329	0.463087	0.333333	0.373602	0.671141	0.872483
S1	conv5_3	A1	conv1	0.709172	0.975391	0.1566	0.95302	0.796421	0.440716	0.986577	0.789709	0.778523	0.765101	0.635347	0.310962	0.404922	0.977629	0.344519	0.836689	0.391499	0.677852	0.785235	0.369128	0.498881	0.559284	0.47651	0.579418	0.662192	0.973154	0.982103	0.912752	0.935123	0.689038	0.657718	0.597315	0.532438	0.510067	0.0536913	0.525727	0.310962	0.572707	0.478747	0.803132	0.516779	0.552573	0.519016	0.474273	0.469799	0.845638
S1	conv5_3	A1	conv5	0.657718	0.96868	0.326622	0.894855	0.695749	0.364653	0.881432	0.691275	0.729306	0.655481	0.0872483	0.879195	0.910515	0.935123	0.467562	0.805369	0.823266	0.489933	0.872483	0.747204	0.892617	0.689038	0.621924	0.713647	0.536913	0.838926	0.946309	0.702461	0.82774	0.961969	0.472036	0.733781	0.61745	0.639821	0.297539	0.834452	0.630872	0.362416	0.565996	0.527964	0.606264	0.957494	0.756152	0.55481	0.767338	0.765101
S1	conv5_3	A1	mix5_d	0.574944	0.975391	0.33557	0.702461	0.991051	0.541387	0.718121	0.610738	0.778523	0.720358	0.221477	0.885906	0.834452	0.825503	0.608501	0.816555	0.756152	0.657718	0.854586	0.838926	0.89038	0.747204	0.384787	0.809843	0.753915	0.55481	0.928412	0.736018	0.767338	0.966443	0.588367	0.785235	0.630872	0.841163	0.418345	0.832215	0.496644	0.519016	0.66443	0.489933	0.689038	0.973154	0.791946	0.550336	0.800895	0.800895
S1	conv5_3	A1	mix6_e	0.872483	0.988814	0.411633	0.973154	0.973154	0.695749	0.961969	0.948546	0.961969	0.919463	0.8434	0.836689	0.93736	0.955257	0.776286	0.979866	0.816555	0.883669	0.977629	0.894855	0.93736	0.89038	0.946309	0.740492	0.888143	0.95302	0.997763	0.948546	0.939597	0.995526	0.854586	0.823266	0.903803	0.369128	0.736018	0.659955	0.838926	0.767338	0.769575	0.821029	0.946309	0.986577	0.944072	0.917226	0.791946	0.673378
S1	conv5_3	A1	mix7_c	0.87472	0.89038	0.120805	0.964206	0.628635	0.675615	0.979866	0.959732	0.948546	0.711409	0.344519	0.724832	0.682327	0.845638	0.653244	0.93736	0.695749	0.780761	0.959732	0.8434	0.946309	0.845638	0.90604	0.841163	0.870246	0.928412	0.995526	0.769575	0.939597	0.993289	0.883669	0.816555	0.950783	0.49217	0.449664	0.767338	0.47651	0.659955	0.883669	0.780761	0.930649	0.914989	0.973154	0.872483	0.751678	0.847875
S1	conv5_3	A1	fc1	0.977629	0.93736	0.422819	0.959732	0.785235	0.879195	0.982103	0.961969	0.872483	0.800895	0.729306	0.818792	0.691275	0.98434	0.682327	0.932886	0.498881	0.624161	0.964206	0.930649	0.885906	0.789709	0.901566	0.800895	0.910515	0.850112	0.995526	0.807606	0.964206	0.986577	0.785235	0.624161	0.876957	0.697987	0.697987	0.478747	0.64877	0.912752	0.932886	0.829978	0.856823	0.758389	0.98434	0.923937	0.818792	0.926174
S1	conv5_3	A1	f0	0.628571		0.264286	0.407143		0.885714	0.707143	0.442857	0.514286	0.542857	0.535714	0.821429	0.942857	0.964286	0.75	0.557143	0.678571	0.607143		0.628571	0.257143	0.8	0.514286	0.585714	0.607143	0.407143		0.0214286	0.707143	0.964286	0.914286	0.842857	0.785714	0.835714	0.921429	0	0.585714	0.821429	0.485714	0.321429	0.828571	0.671429	0.728571	0.478571	0.714286	0.55
S1	conv5_3	A1	sc	0.375839	0.496644	0.0805369	0.838926	0.966443	0.798658	0.0402685	0.637584	0.899329	0.604027	0.66443	0.697987	0.637584	0.926174	0.66443	0.758389	0.785235	0.657718	0.845638	0.590604	0.832215	0.838926	0.845638	0.791946	0.268456	0.818792	0.644295	0.765101	0.536913	0.637584	0.832215	0.90604	0.684564	0.489933	0.644295	0.14094	0.456376	0.832215	0.651007	0.838926	0.489933	0.731544	0.651007	0.577181	0.42953	0.711409
S1	conv5_3	A1	hnr	0.543624	0.671141	0.0805369	0.979866	0.436242	0.52349	0.771812	0.805369	0.718121	0.778523	0.771812	0.395973	0.959732	0.624161	0.201342	0.664429	0.315436	0.744966	0.604027	0.664429	0.57047	0.52349	0.0201342	0.798658	0.47651	0.90604	0.966443	0.919463	0.85906	0.33557	0.630872	0.597315	0.395973	0.550336	0.154362	0.744966	0.57047	0.624161	0.637584	0.644295	0.234899	0.315436	0.42953	0.0402685	0.865772	0.90604
S1	conv5_3	LBelt	mel	0.861298	0.118568	0.185682	0.901566	0.422819	0.474273	0.700224	0.592841	0.816555	0.762864	0.651007	0.57047	0.270694	0.966443	0.279642	0.930649	0.724832	0.592841	0.917226	0.494407	0.653244	0.557047	0.736018	0.720358	0.9217	0.903803	0.979866	0.912752	0.85906	0.720358	0.655481	0.682327	0.646532	0.682327	0.483221	0.747204	0.966443	0.794183	0.474273	0.61745	0.888143	0.308725	0.463087	0.35123	0.574944	0.870246
S1	conv5_3	LBelt	conv1	0.767338	0.897092	0.194631	0.910515	0.684564	0.465324	0.986577	0.776286	0.767338	0.782998	0.646532	0.474273	0.360179	0.950783	0.170022	0.836689	0.39821	0.557047	0.769575	0.409396	0.458613	0.626398	0.46085	0.642058	0.680089	0.973154	0.96868	0.894855	0.9217	0.487696	0.651007	0.57047	0.35123	0.568233	0.185682	0.98434	0.185682	0.635347	0.489933	0.809843	0.60179	0.42953	0.534676	0.46085	0.407159	0.845638
S1	conv5_3	LBelt	conv5	0.917226	0.930649	0.337808	0.82774	0.510067	0.391499	0.926174	0.917226	0.919463	0.834452	0.286353	0.646532	0.961969	0.899329	0.425056	0.946309	0.854586	0.440716	0.917226	0.530201	0.733781	0.881432	0.762864	0.751678	0.63311	0.747204	0.879195	0.876957	0.803132	0.769575	0.639821	0.451902	0.357942	0.628635	0.668904	0.946309	0.217002	0.532438	0.595078	0.727069	0.805369	0.592841	0.872483	0.375839	0.534676	0.821029
S1	conv5_3	LBelt	mix5_d	0.883669	0.964206	0.353468	0.691275	0.814318	0.536913	0.96868	0.724832	0.897092	0.722595	0.304251	0.760626	0.870246	0.727069	0.494407	0.850112	0.908277	0.592841	0.914989	0.736018	0.765101	0.897092	0.686801	0.780761	0.803132	0.494407	0.836689	0.881432	0.604027	0.776286	0.711409	0.362416	0.483221	0.565996	0.659955	0.970917	0.362416	0.583893	0.718121	0.456376	0.706935	0.776286	0.850112	0.494407	0.57047	0.914989
S1	conv5_3	LBelt	mix6_e	0.865772	0.950783	0.483221	0.926174	0.96868	0.785235	0.868009	0.944072	0.85906	0.744966	0.832215	0.798658	0.932886	0.912752	0.926174	0.961969	0.794183	0.731544	0.986577	0.948546	0.90604	0.959732	0.861298	0.738255	0.93736	0.89038	0.87472	0.995526	0.771812	0.923937	0.872483	0.914989	0.919463	0.33557	0.583893	0.60179	0.680089	0.803132	0.841163	0.899329	0.90604	0.975391	0.87472	0.917226	0.8434	0.731544
S1	conv5_3	LBelt	mix7_c	0.919463	0.626398	0.263982	0.957494	0.651007	0.727069	0.966443	0.941834	0.903803	0.331096	0.628635	0.744966	0.592841	0.85906	0.686801	0.899329	0.780761	0.563758	0.979866	0.789709	0.868009	0.96868	0.814318	0.798658	0.928412	0.901566	0.964206	0.939597	0.845638	0.854586	0.854586	0.935123	0.959732	0.474273	0.183445	0.63311	0.328859	0.700224	0.894855	0.883669	0.894855	0.923937	0.872483	0.845638	0.821029	0.767338
S1	conv5_3	LBelt	fc1	0.970917	0.829978	0.380313	0.959732	0.733781	0.782998	0.961969	0.948546	0.870246	0.364653	0.760626	0.689038	0.615213	0.914989	0.823266	0.901566	0.503356	0.57047	0.93736	0.821029	0.800895	0.863535	0.903803	0.760626	0.914989	0.778523	0.995526	0.879195	0.964206	0.697987	0.861298	0.845638	0.888143	0.58613	0.46085	0.380313	0.46085	0.713647	0.899329	0.970917	0.818792	0.914989	0.914989	0.919463	0.800895	0.881432
S1	conv5_3	LBelt	f0	0.7		0.214286	0.878571		0.842857	0.642857	0.464286	0.857143	0.578571	0.457143	0.735714	0.985714	0.964286	0.764286	0.642857	0.678571	0.353571	0.0642857	0.492857	0.264286	0.935714	0.492857	0.632143	0.642857	0.671429		0.385714	0.728571	0.128571	0.864286	0.942857	0.728571	0.15	0.192857	0	0.592857	0.735714	0.55	0.457143	0.907143	0.75	0.571429	0.55	0.585714	0.742857
S1	conv5_3	LBelt	sc	0.369128	0.0738255	0.120805	0.550336	0.966443	0.563758	0.208054	0.939597	0.912752	0.738255	0.765101	0.899329	0.52349	0.926174	0.604027	0.52349	0.825503	0.718121	0.845638	0.456376	0.684564	0.791946	0.90604	0.785235	0.322148	0.765101	0.751678	0.778524	0.778523	0.805369	0.785235	0.919463	0.778523	0.483221	0.697987	0.369128	0.275168	0.677852	0.496644	0.778524	0.57047	0.704698	0.516779	0.778523	0.52349	0.758389
S1	conv5_3	LBelt	hnr	0.577181	0.718121	0.0805369	0.946309	0.691275	0.436242	0.798658	0.644295	0.718121	0.691275	0.671141	0.463087	0.939597	0.644295	0.275168	0.865772	0.221477	0.677852	0.61745	0.90604	0.791946	0.610738	0.0201342	0.637584	0.711409	0.885906	0.879195	0.892617	0.85906	0.255034	0.496644	0.563758	0.651007	0.449664	0.120805	0.402685	0.52349	0.738255	0.550336	0.798658	0.536913	0.302013	0.57047	0.0402685	0.758389	0.852349
S1	conv5_3	PBelt	mel	0.838926	0.123043	0.185682	0.935123	0.673378	0.487696	0.736018	0.451902	0.926174	0.847875	0.572707	0.557047	0.369128	0.995526	0.284116	0.935123	0.702461	0.588367	0.970917	0.41387	0.577181	0.454139	0.854586	0.599553	0.912752	0.90604	0.96868	0.923937	0.901566	0.926174	0.753915	0.519016	0.778523	0.516779	0.536913	0.794183	0.964206	0.579418	0.50783	0.498881	0.93736	0.369128	0.319911	0.333333	0.635347	0.856823
S1	conv5_3	PBelt	conv1	0.765101	0.917226	0.138702	0.941834	0.948546	0.505593	0.991051	0.762864	0.778523	0.829978	0.619687	0.467562	0.378076	0.997763	0.599553	0.836689	0.505593	0.483221	0.82774	0.319911	0.389262	0.57047	0.595078	0.60179	0.668904	0.979866	0.959732	0.894855	0.948546	0.729306	0.610738	0.521253	0.727069	0.583893	0.152125	0.8434	0.214765	0.183445	0.532438	0.785235	0.360179	0.494407	0.505593	0.427293	0.333333	0.841163
S1	conv5_3	PBelt	conv5	0.899329	0.966443	0.210291	0.966443	0.993289	0.498881	0.991051	0.458613	0.749441	0.778523	0.221477	0.380313	0.854586	0.957494	0.534676	0.825503	0.718121	0.436242	0.982103	0.331096	0.425056	0.668904	0.63311	0.821029	0.651007	0.787472	0.903803	0.89038	0.8434	0.574944	0.689038	0.469799	0.66443	0.919463	0.689038	0.796421	0.449664	0.138702	0.662192	0.362416	0.749441	0.787472	0.610738	0.279642	0.427293	0.885906
S1	conv5_3	PBelt	mix5_d	0.919463	0.993289	0.324385	0.838926	0.988814	0.718121	0.988814	0.624161	0.897092	0.769575	0.120805	0.519016	0.809843	0.787472	0.704698	0.941834	0.769575	0.659955	0.975391	0.61745	0.756152	0.818792	0.671141	0.944072	0.863535	0.599553	0.955257	0.847875	0.718121	0.715884	0.841163	0.454139	0.736018	0.899329	0.630872	0.809843	0.39821	0.248322	0.787472	0.543624	0.769575	0.771812	0.796421	0.225951	0.599553	0.876957
S1	conv5_3	PBelt	mix6_e	0.948546	0.979866	0.666667	0.986577	0.979866	0.709172	0.872483	0.964206	0.876957	0.879195	0.872483	0.751678	0.897092	0.932886	0.803132	0.982103	0.713647	0.865772	0.986577	0.9217	0.948546	0.923937	0.919463	0.876957	0.897092	0.975391	0.96868	0.993289	0.901566	0.988814	0.923937	0.899329	0.879195	0.677852	0.800895	0.697987	0.868009	0.709172	0.89038	0.888143	0.718121	0.982103	0.876957	0.894855	0.868009	0.796421
S1	conv5_3	PBelt	mix7_c	0.946309	0.818792	0.691275	0.966443	0.805369	0.626398	0.964206	0.955257	0.897092	0.729306	0.861298	0.653244	0.519016	0.693512	0.684564	0.93736	0.561521	0.753915	0.950783	0.892617	0.876957	0.9217	0.90604	0.888143	0.944072	0.982103	0.986577	0.966443	0.876957	0.973154	0.863535	0.872483	0.87472	0.583893	0.530201	0.791946	0.704698	0.55481	0.93736	0.914989	0.731544	0.959732	0.901566	0.892617	0.821029	0.854586
S1	conv5_3	PBelt	fc1	0.979866	0.892617	0.836689	0.98434	0.910515	0.800895	0.955257	0.957494	0.818792	0.899329	0.910515	0.599553	0.449664	0.796421	0.910515	0.961969	0.306488	0.722595	0.9217	0.894855	0.749441	0.789709	0.946309	0.910515	0.964206	0.914989	0.977629	0.903803	0.957494	0.961969	0.829978	0.760626	0.881432	0.387025	0.762864	0.572707	0.767338	0.713647	0.991051	0.975391	0.816555	0.93736	0.892617	0.935123	0.798658	0.917226
S1	conv5_3	PBelt	f0	0.728571		0.714286	0.675		0.864286	0.578571	0.357143	0.557143	0.471429	0.714286	0.75	0.932143	0.975	0.364286	0.657143	0.678571	0.514286	0.921429	0.557143	0.371429	0.607143	0.975	0.664286	0.678571	0.442857			0.678571	0.671429	0.792857	0.921429	0.8	0.835714	0.9	0	0.635714	0.607143	0.742857	0.621429	0.678571	0.842857	0.671429	0.392857	0.692857	0.671429
S1	conv5_3	PBelt	sc	0.362416	0	0.0805369	0.697987	0.966443	0.892617	0.0402685	0.684564	0.932886	0.704698	0.785235	0.751678	0.731544	0.926174	0.416107	0.536913	0.785235	0.704698	0.832215	0.85906	0.838926	0.785235	0.879195	0.832215	0.214765	0.791946	0.738255	0.785235	0.644295	0.583893	0.543624	0.885906	0.718121	0.52349	0.677852	0.449664	0.181208	0.181208	0.557047	0.651007	0.154362	0.812081	0.684564	0.765101	0.201342	0.684564
S1	conv5_3	PBelt	hnr	0.516779	0.892617	0.0805369	0.939597	0.838926	0.657718	0.95302	0.85906	0.724832	0.697987	0.751678	0.543624	0.892617	0.624161	0.201342	0.496644	0.436242	0.758389	0.738255	0.751678	0.899329	0.483221	0.0201342	0.979866	0.657718	0.912752	0.838926	0.885906	0.872483	0.442953	0.214765	0.489933	0.718121	0.302013	0.120805	0.436242	0.624161	0.691275	0.691275	0.852349	0.100671	0.181208	0.651007	0.0402685	0.892617	0.932886
S1	conv5_3	A4	mel	0.847875	0.143177	0.183445	0.941834	0.275168	0.451902	0.747204	0.568233	0.646532	0.789709	0.548098	0.449664	0.310962	0.993289	0.263982	0.914989	0.684564	0.624161	0.96868	0.583893	0.621924	0.387025	0.812081	0.449664	0.836689	0.926174	0.986577	0.850112	0.9217	0.923937	0.747204	0.411633	0.785235	0.425056	0.456376	0.787472	0.979866	0.673378	0.420582	0.592841	0.760626	0.268456	0.286353	0.297539	0.595078	0.838926
S1	conv5_3	A4	conv1	0.695749	0.959732	0.154362	0.939597	0.883669	0.49217	0.959732	0.774049	0.733781	0.787472	0.516779	0.136465	0.774049	0.876957	0.42953	0.812081	0.306488	0.286353	0.823266	0.346756	0.510067	0.597315	0.485459	0.646532	0.646532	0.973154	0.948546	0.923937	0.964206	0.675615	0.646532	0.530201	0.693512	0.673378	0.0536913	0.407159	0.196868	0.668904	0.49217	0.789709	0.302013	0.331096	0.480984	0.425056	0.411633	0.8434
S1	conv5_3	A4	conv5	0.572707	0.919463	0.519016	0.686801	0.621924	0.577181	0.825503	0.881432	0.66443	0.910515	0.0178971	0.442953	0.982103	0.982103	0.543624	0.776286	0.534676	0.357942	0.964206	0.604027	0.829978	0.798658	0.568233	0.738255	0.275168	0.727069	0.928412	0.850112	0.991051	0.928412	0.95302	0.39821	0.563758	0.662192	0.337808	0.733781	0.33557	0.590604	0.409396	0.608501	0.655481	0.565996	0.257271	0.257271	0.577181	0.684564
S1	conv5_3	A4	mix5_d	0.675615	0.988814	0.469799	0.706935	0.800895	0.897092	0.93736	0.854586	0.803132	0.807606	0.12528	0.519016	0.870246	0.894855	0.727069	0.738255	0.695749	0.733781	0.96868	0.776286	0.85906	0.771812	0.579418	0.845638	0.489933	0.550336	0.961969	0.814318	0.856823	0.861298	0.948546	0.237136	0.639821	0.639821	0.387025	0.738255	0.322148	0.431767	0.621924	0.805369	0.700224	0.798658	0.545861	0.266219	0.693512	0.642058
S1	conv5_3	A4	mix6_e	0.988814	0.988814	0.561521	0.982103	0.973154	0.803132	0.899329	0.941834	0.532438	0.883669	0.923937	0.876957	0.926174	0.923937	0.894855	0.988814	0.852349	0.970917	0.966443	0.930649	0.917226	0.829978	0.821029	0.807606	0.879195	0.993289	0.944072	0.988814	0.845638	0.966443	0.926174	0.9217	0.888143	0.442953	0.543624	0.724832	0.841163	0.829978	0.756152	0.691275	0.713647	0.957494	0.935123	0.87472	0.865772	0.668904
S1	conv5_3	A4	mix7_c	0.96868	0.903803	0.541387	0.957494	0.834452	0.742729	0.970917	0.919463	0.505593	0.720358	0.668904	0.87472	0.541387	0.836689	0.776286	0.95302	0.948546	0.946309	0.96868	0.865772	0.912752	0.821029	0.791946	0.928412	0.868009	0.98434	0.970917	0.872483	0.838926	0.977629	0.917226	0.883669	0.923937	0.483221	0.149888	0.749441	0.720358	0.736018	0.914989	0.847875	0.677852	0.93736	0.975391	0.809843	0.825503	0.818792
S1	conv5_3	A4	fc1	0.977629	0.95302	0.814318	0.977629	0.979866	0.845638	0.950783	0.959732	0.474273	0.841163	0.910515	0.87472	0.610738	0.973154	0.845638	0.970917	0.897092	0.901566	0.964206	0.885906	0.771812	0.731544	0.876957	0.944072	0.903803	0.930649	0.950783	0.684564	0.932886	0.975391	0.912752	0.722595	0.856823	0.505593	0.720358	0.639821	0.642058	0.713647	0.923937	0.941834	0.733781	0.845638	0.986577	0.899329	0.850112	0.847875
S1	conv5_3	A4	f0	0.678571		0.214286	0.910714		0.771429	0.664286	0.542857	0.714286	0.514286	0.935714	0.835714	0.942857	0.985714		0.592857	0.692857	0.385714	0.964286	0.542857	0.257143	0.814286	0.628571	0.657143	0.614286	0.471429		0.278571	0.642857	0.764286	0.914286	0.803571	0.664286	0.171429	0.953571	0.314286	0.671429	0.678571	0.65	0.314286	0.407143	0.842857	0.778571	0.7	0.578571	0.621429
S1	conv5_3	A4	sc	0.409396	0.120805	0.0805369	0.704698	0.973154	0.832215	0.0402685	0.818792	0.684564	0.677852	0.677852	0.85906	0.644295	0.926174	0.402685	0.510067	0.785235	0.241611	0.838926	0.275168	0.664429	0.738255	0.879195	0.684564	0.214765	0.765101	0.711409	0.778524	0.812081	0.657718	0.697987	0.697987	0.731544	0.496644	0.550336	0.0402685	0.147651	0.100671	0.697987	0.872483	0.328859	0.422819	0.563758	0.919463	0.66443	0.872483
S1	conv5_3	A4	hnr	0.751678	0.805369	0.0805369	0.939597	0.530201	0.530201	0.973154	0.818792	0.711409	0.577181	0.711409	0.637584	0.932886	0.624161	0.201342	0.590604	0.208054	0.604027	0.704698	0.718121	0.711409	0.845638	0.0201342	0.872483	0.503356	0.85906	0.510067	0.865772	0.852349	0.577181	0.295302	0.530201	0.503356	0.436242	0.120805	0.651007	0.577181	0.765101	0.590604	0.865772	0.174497	0.328859	0.637584	0.0402685	0.825503	0.865772
S1	conv5_3	A5	mel	0.82774	0.0715884	0.149888	0.854586	0.299776	0.456376	0.702461	0.458613	0.61745	0.856823	0.630872	0.420582	0.485459	0.63311	0.263982	0.919463	0.673378	0.630872	0.628635	0.404922	0.695749	0.304251	0.536913	0.49217	0.879195	0.87472	0.973154	0.8434	0.872483	0.82774	0.794183	0.127517	0.832215	0.798658	0.592841	0.756152	0.941834	0.599553	0.402685	0.561521	0.856823	0.223714	0.241611	0.306488	0.50783	0.778523
S1	conv5_3	A5	conv1	0.653244	0.950783	0.152125	0.9217	0.82774	0.463087	0.997763	0.751678	0.751678	0.796421	0.619687	0.136465	0.427293	0.852349	0.293065	0.832215	0.279642	0.266219	0.805369	0.263982	0.391499	0.545861	0.41387	0.57047	0.66443	0.970917	0.955257	0.903803	0.946309	0.496644	0.769575	0.519016	0.715884	0.809843	0.0604027	0.111857	0.154362	0.35123	0.447427	0.787472	0.252796	0.375839	0.516779	0.474273	0.337808	0.834452
S1	conv5_3	A5	conv5	0.384787	0.941834	0.102908	0.729306	0.90604	0.49217	0.997763	0.489933	0.671141	0.950783	0.297539	0.572707	0.863535	0.847875	0.501119	0.785235	0.378076	0.286353	0.715884	0.340045	0.852349	0.527964	0.715884	0.644295	0.147651	0.769575	0.8434	0.850112	0.876957	0.639821	0.856823	0.36689	0.653244	0.85906	0.785235	0.572707	0.362416	0.183445	0.449664	0.628635	0.472036	0.387025	0.671141	0.425056	0.469799	0.369128
S1	conv5_3	A5	mix5_d	0.541387	0.946309	0.290828	0.841163	0.961969	0.612975	0.977629	0.436242	0.789709	0.897092	0.136465	0.581655	0.823266	0.852349	0.494407	0.845638	0.610738	0.449664	0.682327	0.552573	0.955257	0.637584	0.626398	0.635347	0.787472	0.565996	0.939597	0.854586	0.90604	0.675615	0.908277	0.324385	0.63311	0.841163	0.789709	0.597315	0.33557	0.317673	0.487696	0.474273	0.751678	0.57047	0.821029	0.337808	0.565996	0.436242
S1	conv5_3	A5	mix6_e	0.961969	0.95302	0.615213	0.970917	0.982103	0.693512	0.894855	0.908277	0.702461	0.90604	0.825503	0.756152	0.838926	0.930649	0.767338	0.986577	0.765101	0.944072	0.988814	0.888143	0.8434	0.865772	0.510067	0.769575	0.908277	0.941834	0.955257	0.993289	0.818792	0.955257	0.852349	0.66443	0.923937	0.469799	0.709172	0.550336	0.718121	0.789709	0.733781	0.682327	0.715884	0.883669	0.908277	0.615213	0.870246	0.608501
S1	conv5_3	A5	mix7_c	0.979866	0.796421	0.250559	0.961969	0.966443	0.628635	0.961969	0.96868	0.760626	0.673378	0.644295	0.727069	0.46085	0.637584	0.595078	0.950783	0.789709	0.95302	0.935123	0.85906	0.680089	0.807606	0.46085	0.870246	0.932886	0.917226	0.988814	0.991051	0.823266	0.982103	0.832215	0.9217	0.782998	0.581655	0.36689	0.53915	0.60179	0.814318	0.870246	0.762864	0.733781	0.758389	0.912752	0.762864	0.756152	0.758389
S1	conv5_3	A5	fc1	1	0.910515	0.825503	0.970917	0.979866	0.782998	0.955257	0.975391	0.659955	0.838926	0.823266	0.760626	0.532438	0.856823	0.715884	0.955257	0.680089	0.903803	0.836689	0.861298	0.671141	0.689038	0.469799	0.868009	0.897092	0.847875	0.982103	0.986577	0.93736	0.977629	0.847875	0.823266	0.798658	0.713647	0.856823	0.467562	0.673378	0.706935	0.899329	0.89038	0.870246	0.780761	0.950783	0.861298	0.782998	0.838926
S1	conv5_3	A5	f0	0.717857		0.714286	0.407143		0.835714	0.664286	0.3	0.421429	0.492857	0.728571	0.871429			0.6	0.65	0.742857	0.321429		0.521429	0.25	0.385714		0.628571	0.771429	0.428571			0.685714	0.492857	0.721429	0.235714	0.857143	0.492857	0.985714	0	0.7	0.5	0.535714	0.35	0.564286	0.55	0.714286	0.328571	0.578571	0.55
S1	conv5_3	A5	sc	0.724832	0	0.536913	0.328859	0.697987	0.738255	0.0469799	0.583893	0.530201	0.805369	0.711409	0.389262	0.724832	0.932886	0.496644	0.38255	0.684564	0.42953	0.838926	0.348993	0.469799	0.832215	0.919463	0.201342	0.516779	0.791946	0.704698	0.791946	0.711409	0.610738	0.85906	0.563758	0.315436	0.449664	0.389262	0.0201342	0.033557	0.0805369	0.536913	0.751678	0.0604027	0.657718	0.630872	0.281879	0.402685	0.751678
S1	conv5_3	A5	hnr	0.610738	0.946309	0.0805369	0.879195	0.583893	0.375839	0.899329	0.52349	0.724832	0.704698	0.852349	0.416107	0.879195	0.624161	0.295302	0.879195	0.107383	0.691275	0.604027	0.724832	0.812081	0.463087	0.0201342	0.838926	0.691275	0.892617	0.872483	0.865772	0.885906	0.328859	0.355705	0.483221	0.248322	0.348993	0.120805	0.402685	0.557047	0.590604	0.449664	0.872483	0.100671	0.161074	0.456376	0.0402685	0.718121	0.899329
S2	conv5_3	AC	mel	0.854586	0.0626398	0.0850112	0.932886	0.559284	0.454139	0.785235	0.550336	0.950783	0.809843	0.532438	0.64877	0.487696	0.993289	0.344519	0.917226	0.702461	0.729306	0.939597	0.666667	0.720358	0.44519	0.778523	0.671141	0.825503	0.854586	0.98434	0.910515	0.910515	0.961969	0.852349	0.812081	0.760626	0.66443	0.619687	0.798658	0.979866	0.825503	0.512304	0.626398	0.821029	0.328859	0.248322	0.353468	0.637584	0.879195
S2	conv5_3	AC	conv1	0.751678	0.935123	0.098434	0.946309	0.93736	0.467562	0.986577	0.771812	0.789709	0.778523	0.619687	0.129754	0.44519	0.881432	0.183445	0.8434	0.360179	0.512304	0.885906	0.552573	0.693512	0.565996	0.695749	0.619687	0.626398	0.96868	0.948546	0.899329	0.944072	0.899329	0.646532	0.53915	0.689038	0.355705	0.812081	0.36689	0.281879	0.400447	0.579418	0.809843	0.841163	0.456376	0.480984	0.478747	0.485459	0.845638
S2	conv5_3	AC	conv5	0.767338	0.966443	0.0469799	0.856823	0.785235	0.304251	0.856823	0.742729	0.829978	0.816555	0.0917226	0.662192	0.917226	0.941834	0.695749	0.948546	0.807606	0.498881	0.950783	0.816555	0.592841	0.776286	0.519016	0.850112	0.0290828	0.85906	0.899329	0.572707	0.946309	0.782998	0.865772	0.668904	0.684564	0.46085	0.604027	0.798658	0.809843	0.579418	0.847875	0.946309	0.416107	0.720358	0.342282	0.666667	0.731544	0.832215
S2	conv5_3	AC	mix5_d	0.794183	0.98434	0.255034	0.836689	0.939597	0.572707	0.807606	0.700224	0.838926	0.765101	0.0760626	0.666667	0.769575	0.863535	0.608501	0.87472	0.868009	0.621924	0.9217	0.912752	0.733781	0.787472	0.706935	0.93736	0.713647	0.563758	0.944072	0.894855	0.671141	0.841163	0.861298	0.498881	0.666667	0.434004	0.496644	0.749441	0.677852	0.55481	0.821029	0.579418	0.543624	0.863535	0.46085	0.680089	0.751678	0.836689
S2	conv5_3	AC	mix6_e	0.955257	0.966443	0.691275	0.995526	0.986577	0.686801	0.941834	0.959732	0.939597	0.975391	0.850112	0.883669	0.961969	0.964206	0.796421	0.979866	0.899329	0.912752	0.975391	0.912752	0.98434	0.96868	0.957494	0.711409	0.93736	0.986577	0.98434	0.995526	0.930649	0.988814	0.868009	0.932886	0.964206	0.536913	0.856823	0.736018	0.8434	0.771812	0.930649	0.903803	0.767338	0.96868	0.854586	0.970917	0.919463	0.899329
S2	conv5_3	AC	mix7_c	0.856823	0.883669	0.736018	0.970917	0.930649	0.590604	0.979866	0.948546	0.946309	0.903803	0.727069	0.724832	0.897092	0.700224	0.615213	0.948546	0.89038	0.747204	0.96868	0.82774	0.982103	0.970917	0.964206	0.740492	0.959732	0.96868	0.986577	0.970917	0.932886	0.997763	0.798658	0.894855	0.966443	0.651007	0.791946	0.796421	0.742729	0.60179	0.986577	0.928412	0.760626	0.932886	0.829978	0.959732	0.888143	0.868009
S2	conv5_3	AC	fc1	0.948546	0.90604	0.832215	0.982103	0.910515	0.805369	0.964206	0.970917	0.899329	0.876957	0.841163	0.395973	0.914989	0.894855	0.718121	0.93736	0.740492	0.646532	0.964206	0.856823	0.901566	0.923937	0.977629	0.796421	0.930649	0.928412	0.982103	0.948546	0.948546	0.988814	0.807606	0.709172	0.894855	0.521253	0.919463	0.785235	0.791946	0.695749	0.988814	0.982103	0.769575	0.87472	0.791946	0.946309	0.868009	0.946309
S2	conv5_3	AC	f0	0.707143		0.964286			0.8	0.778571	0.535714		0.664286	0.717857	0.664286	0.942857	0.978571	0.864286	0.814286	0.742857	0.55	0.921429	0.464286	0.407143	0.807143	0.6	0.685714	0.614286	0.714286			0.628571	0.942857	0.914286	0.910714	0.792857	0.15	0.95	0	0.678571	0.642857	0.842857	0.335714	0.592857	0.614286	0.642857	0.735714	0.771429	0.514286
S2	conv5_3	AC	sc	0.362416	0.268456	0.275168	0.697987	0.973154	0.805369	0.442953	0.771812	0.919463	0.845638	0.751678	0.456376	0.711409	0.926174	0.691275	0.483221	0.805369	0.536913	0.865772	0.66443	0.85906	0.85906	0.90604	0.791946	0.375839	0.798658	0.57047	0.778524	0.66443	0.66443	0.57047	0.879195	0.644295	0.442953	0.711409	0.315436	0.322148	0.0939597	0.66443	0.765101	0.832215	0.651007	0.697987	0.892617	0.697987	0.563758
S2	conv5_3	AC	hnr	0.590604	0.657718	0.221476	0.798658	0.389262	0.348993	0.959732	0.671141	0.704698	0.872483	0.785235	0.308725	0.932886	0.718121	0.234899	0.865772	0.167785	0.657718	0.711409	0.912752	0.61745	0.738255	0.181208	0.677852	0.463087	0.892617	0.892617	0.865772	0.90604	0.912752	0.228188	0.489933	0.436242	0.288591	0.577181	0.778524	0.718121	0.503356	0.872483	0.892617	0.214765	0.463087	0.610738	0.0402685	0.785235	0.832215
S2	conv5_3	A1	mel	0.787472	0.12528	0.0872483	0.948546	0.807606	0.534676	0.771812	0.438479	0.668904	0.818792	0.615213	0.49217	0.293065	0.950783	0.369128	0.892617	0.675615	0.662192	0.901566	0.673378	0.720358	0.297539	0.724832	0.626398	0.932886	0.885906	0.973154	0.944072	0.935123	0.930649	0.588367	0.917226	0.744966	0.756152	0.536913	0.700224	0.970917	0.729306	0.610738	0.557047	0.892617	0.250559	0.250559	0.333333	0.530201	0.829978
S2	conv5_3	A1	conv1	0.738255	0.959732	0.161074	0.939597	0.693512	0.494407	0.988814	0.753915	0.765101	0.791946	0.60179	0.360179	0.355705	0.834452	0.145414	0.834452	0.375839	0.286353	0.796421	0.467562	0.438479	0.590604	0.832215	0.606264	0.697987	0.970917	0.95302	0.932886	0.946309	0.816555	0.581655	0.610738	0.695749	0.832215	0.0872483	0.557047	0.635347	0.41387	0.557047	0.809843	0.9217	0.402685	0.467562	0.387025	0.516779	0.850112
S2	conv5_3	A1	conv5	0.606264	0.961969	0.0469799	0.865772	0.917226	0.854586	0.98434	0.35123	0.706935	0.85906	0.277405	0.275168	0.82774	0.941834	0.456376	0.791946	0.534676	0.675615	0.881432	0.527964	0.689038	0.879195	0.557047	0.876957	0.340045	0.847875	0.749441	0.899329	0.966443	0.727069	0.63311	0.973154	0.702461	0.818792	0.684564	0.50783	0.592841	0.373602	0.87472	0.722595	0.682327	0.44519	0.577181	0.326622	0.782998	0.425056
S2	conv5_3	A1	mix5_d	0.675615	0.966443	0.12528	0.798658	0.988814	0.876957	0.944072	0.371365	0.639821	0.865772	0.194631	0.328859	0.774049	0.838926	0.451902	0.897092	0.615213	0.697987	0.832215	0.841163	0.832215	0.868009	0.61745	0.935123	0.769575	0.682327	0.852349	0.834452	0.782998	0.798658	0.635347	0.964206	0.87472	0.791946	0.574944	0.387025	0.718121	0.469799	0.876957	0.66443	0.713647	0.595078	0.608501	0.14094	0.823266	0.736018
S2	conv5_3	A1	mix6_e	0.910515	0.991051	0.239374	0.995526	0.982103	0.794183	0.973154	0.970917	0.885906	0.914989	0.838926	0.8434	0.821029	0.982103	0.885906	0.923937	0.753915	0.917226	0.993289	0.961969	0.928412	0.973154	0.892617	0.302013	0.970917	0.991051	0.964206	0.986577	0.928412	0.98434	0.885906	0.919463	0.946309	0.510067	0.662192	0.337808	0.870246	0.780761	0.973154	0.93736	0.845638	0.95302	0.785235	0.90604	0.861298	0.894855
S2	conv5_3	A1	mix7_c	0.939597	0.944072	0.178971	0.96868	0.883669	0.724832	0.982103	0.98434	0.9217	0.776286	0.57047	0.785235	0.436242	0.977629	0.621924	0.711409	0.738255	0.785235	0.861298	0.847875	0.753915	0.970917	0.914989	0.541387	0.997763	0.961969	0.988814	0.979866	0.917226	0.948546	0.789709	0.901566	0.910515	0.814318	0.337808	0.442953	0.753915	0.715884	0.986577	0.930649	0.794183	0.930649	0.823266	0.897092	0.85906	0.914989
S2	conv5_3	A1	fc1	0.926174	0.93736	0.691275	0.979866	0.961969	0.816555	0.96868	0.988814	0.903803	0.85906	0.787472	0.742729	0.619687	0.986577	0.66443	0.881432	0.545861	0.677852	0.608501	0.852349	0.621924	0.903803	0.964206	0.474273	0.979866	0.944072	0.979866	0.928412	0.961969	0.973154	0.814318	0.767338	0.785235	0.897092	0.778523	0.35123	0.780761	0.852349	0.961969	0.979866	0.706935	0.868009	0.85906	0.845638	0.863535	0.941834
S2	conv5_3	A1	f0	0.828571		0.471429	0.739286		0.828571	0.885714	0.421429	0.814286	0.621429	0.964286	0.814286		0.985714	0.825	0.707143	0.664286	0.25		0.707143	0.528571	0.892857	0.628571		0.685714	0.542857			0.8	0.75	0.721429	0.910714	0.742857	0.157143	0.964286	0	0.628571	0.7	0.885714	0.589286	0.728571	0.685714	0.535714	0.321429	0.614286	0.592857
S2	conv5_3	A1	sc	0.362416	0.718121	0.885906	0.845638	0.973154	0.651007	0.348993	0.798658	0.899329	0.630872	0.785235	0.369128	0.704698	0.926174	0.865772	0.825503	0.825503	0.597315	0.845638	0.369128	0.61745	0.651007	0.892617	0.798658	0.731544	0.785235	0.691275	0.765101	0.671141	0.697987	0.738255	0.838926	0.744966	0.543624	0.718121	0.127517	0.919463	0.389262	0.765101	0.718121	0.879195	0.456376	0.644295	0.744966	0.604027	0.798658
S2	conv5_3	A1	hnr	0.744966	0.90604	0.0805369	0.95302	0.395973	0.389262	0.912752	0.805369	0.744966	0.624161	0.711409	0.302013	0.879195	0.691275	0.208054	0.939597	0.14094	0.939597	0.604027	0.718121	0.664429	0.865772	0.322148	0.644295	0.798658	0.90604	0.879195	0.872483	0.885906	0.926174	0.281879	0.711409	0.342282	0.402685	0.154362	0.442953	0.785235	0.718121	0.61745	0.765101	0.302013	0.208054	0.671141	0.0402685	0.758389	0.899329
S2	conv5_3	LBelt	mel	0.836689	0.105145	0.174497	0.923937	0.521253	0.494407	0.749441	0.483221	0.736018	0.836689	0.639821	0.494407	0.35123	0.771812	0.337808	0.928412	0.704698	0.610738	0.959732	0.557047	0.715884	0.344519	0.718121	0.58613	0.926174	0.897092	0.975391	0.901566	0.892617	0.986577	0.626398	0.885906	0.684564	0.816555	0.534676	0.769575	0.95302	0.706935	0.516779	0.501119	0.816555	0.243848	0.246085	0.360179	0.597315	0.847875
S2	conv5_3	LBelt	conv1	0.621924	0.912752	0.219239	0.935123	0.702461	0.474273	0.993289	0.762864	0.823266	0.798658	0.592841	0.158837	0.353468	0.767338	0.201342	0.8434	0.342282	0.239374	0.787472	0.384787	0.671141	0.579418	0.677852	0.630872	0.675615	0.973154	0.939597	0.901566	0.948546	0.771812	0.637584	0.536913	0.55481	0.836689	0.0760626	0.666667	0.447427	0.527964	0.516779	0.785235	0.888143	0.400447	0.458613	0.469799	0.427293	0.850112
S2	conv5_3	LBelt	conv5	0.52349	0.90604	0.416107	0.863535	0.899329	0.720358	0.908277	0.61745	0.64877	0.961969	0.154362	0.653244	0.738255	0.908277	0.516779	0.684564	0.646532	0.557047	0.966443	0.753915	0.908277	0.854586	0.838926	0.762864	0.655481	0.90604	0.856823	0.736018	0.975391	0.901566	0.599553	0.297539	0.823266	0.733781	0.686801	0.856823	0.436242	0.418345	0.711409	0.219239	0.536913	0.686801	0.635347	0.749441	0.47651	0.919463
S2	conv5_3	LBelt	mix5_d	0.58613	0.96868	0.270694	0.731544	0.973154	0.841163	0.959732	0.467562	0.50783	0.914989	0.165548	0.579418	0.753915	0.814318	0.610738	0.885906	0.769575	0.713647	0.912752	0.845638	0.93736	0.847875	0.727069	0.832215	0.816555	0.691275	0.939597	0.888143	0.975391	0.885906	0.530201	0.33557	0.879195	0.814318	0.66443	0.865772	0.722595	0.447427	0.727069	0.422819	0.536913	0.838926	0.706935	0.621924	0.572707	0.897092
S2	conv5_3	LBelt	mix6_e	0.982103	0.979866	0.389262	0.98434	0.991051	0.834452	0.98434	0.89038	0.856823	0.966443	0.892617	0.689038	0.765101	0.970917	0.798658	0.993289	0.668904	0.834452	0.98434	0.919463	0.928412	0.939597	0.829978	0.671141	0.892617	0.988814	0.973154	0.988814	0.861298	0.988814	0.704698	0.948546	0.838926	0.565996	0.58613	0.559284	0.841163	0.818792	0.841163	0.892617	0.780761	0.836689	0.805369	0.930649	0.897092	0.816555
S2	conv5_3	LBelt	mix7_c	0.90604	0.908277	0.501119	0.957494	0.975391	0.722595	0.995526	0.95302	0.946309	0.932886	0.861298	0.615213	0.346756	0.946309	0.604027	0.964206	0.718121	0.760626	0.95302	0.90604	0.845638	0.872483	0.798658	0.825503	0.872483	0.977629	0.991051	0.975391	0.948546	0.986577	0.534676	0.894855	0.852349	0.624161	0.400447	0.624161	0.8434	0.771812	0.96868	0.888143	0.791946	0.782998	0.778523	0.892617	0.865772	0.863535
S2	conv5_3	LBelt	fc1	0.997763	0.917226	0.50783	0.964206	0.961969	0.868009	0.977629	0.979866	0.89038	0.903803	0.932886	0.722595	0.60179	0.944072	0.63311	0.977629	0.595078	0.697987	0.926174	0.872483	0.751678	0.765101	0.950783	0.727069	0.917226	0.930649	0.986577	0.96868	0.955257	0.988814	0.592841	0.760626	0.807606	0.691275	0.847875	0.543624	0.821029	0.838926	0.935123	0.944072	0.812081	0.794183	0.816555	0.892617	0.870246	0.950783
S2	conv5_3	LBelt	f0	0.707143		0.378571	0.878571		0.792857	0.678571	0.464286		0.678571	0.721429	0.657143	0.942857	0.985714	0.921429	0.542857	0.664286	0.342857		0.635714	0.35	0.971429	0.728571	0.3	0.628571	0.439286		0.964286	0.675	0.535714	0.657143	0.878571	0.707143	0.378571	0.657143	0	0.571429	0.514286	0.864286	0.478571	0.9	0.478571	0.535714	0.55	0.65	0.721429
S2	conv5_3	LBelt	sc	0.362416	0.228188	0.127517	0.463087	0.973154	0.328859	0.0738255	0.879195	0.90604	0.838926	0.637584	0.42953	0.657718	0.926174	0.630872	0.583893	0.845638	0.724832	0.872483	0.557047	0.671141	0.671141	0.95302	0.791946	0.348993	0.751678	0.583893	0.778524	0.536913	0.724832	0.664429	0.818792	0.624161	0.449664	0.758389	0.0805369	0.805369	0.194631	0.691275	0.751678	0.892617	0.852349	0.758389	0.744966	0.731544	0.66443
S2	conv5_3	LBelt	hnr	0.630872	0.946309	0.0805369	0.879195	0.557047	0.302013	0.959732	0.697987	0.704698	0.892617	0.758389	0.302013	0.825503	0.738255	0.221477	0.946309	0.194631	0.738255	0.604027	0.805369	0.919463	0.557047	0.114094	0.691275	0.637584	0.865772	0.583893	0.892617	0.845638	0.510067	0.187919	0.52349	0.463087	0.52349	0.120805	0.610738	0.785235	0.530201	0.651007	0.872483	0.583893	0.187919	0.785235	0.0402685	0.805369	0.919463
S2	conv5_3	PBelt	mel	0.838926	0.102908	0.203579	0.955257	0.671141	0.489933	0.744966	0.353468	0.706935	0.863535	0.624161	0.422819	0.438479	0.988814	0.306488	0.919463	0.66443	0.64877	0.950783	0.58613	0.624161	0.355705	0.760626	0.66443	0.829978	0.868009	0.973154	0.908277	0.885906	0.96868	0.767338	0.903803	0.769575	0.574944	0.606264	0.789709	0.961969	0.756152	0.530201	0.530201	0.756152	0.362416	0.167785	0.331096	0.572707	0.829978
S2	conv5_3	PBelt	conv1	0.758389	0.912752	0.272931	0.959732	0.753915	0.496644	0.991051	0.753915	0.774049	0.789709	0.597315	0.0894855	0.393736	0.865772	0.138702	0.836689	0.286353	0.308725	0.841163	0.360179	0.407159	0.552573	0.651007	0.61745	0.637584	0.977629	0.944072	0.914989	0.941834	0.845638	0.61745	0.563758	0.702461	0.740492	0.114094	0.675615	0.255034	0.355705	0.527964	0.780761	0.838926	0.47651	0.456376	0.431767	0.442953	0.8434
S2	conv5_3	PBelt	conv5	0.82774	0.899329	0.731544	0.946309	0.64877	0.753915	0.881432	0.472036	0.619687	0.666667	0.324385	0.102908	0.630872	0.87472	0.380313	0.85906	0.467562	0.337808	0.897092	0.697987	0.55481	0.720358	0.651007	0.760626	0.514541	0.881432	0.762864	0.812081	0.876957	0.870246	0.608501	0.364653	0.845638	0.718121	0.856823	0.729306	0.266219	0.387025	0.753915	0.610738	0.604027	0.865772	0.290828	0.277405	0.680089	0.57047
S2	conv5_3	PBelt	mix5_d	0.639821	0.959732	0.825503	0.803132	0.944072	0.780761	0.903803	0.512304	0.668904	0.738255	0.362416	0.248322	0.619687	0.885906	0.505593	0.814318	0.498881	0.402685	0.836689	0.809843	0.753915	0.738255	0.637584	0.836689	0.628635	0.646532	0.787472	0.814318	0.646532	0.834452	0.624161	0.387025	0.825503	0.662192	0.87472	0.657718	0.344519	0.494407	0.798658	0.720358	0.66443	0.897092	0.420582	0.205817	0.747204	0.742729
S2	conv5_3	PBelt	mix6_e	0.892617	0.957494	0.677852	0.988814	0.991051	0.782998	0.966443	0.95302	0.646532	0.966443	0.879195	0.740492	0.910515	0.90604	0.894855	0.908277	0.841163	0.961969	0.982103	0.926174	0.883669	0.957494	0.901566	0.796421	0.821029	0.986577	0.95302	0.986577	0.888143	0.966443	0.870246	0.966443	0.885906	0.64877	0.642058	0.778523	0.899329	0.771812	0.908277	0.897092	0.769575	0.946309	0.868009	0.930649	0.930649	0.845638
S2	conv5_3	PBelt	mix7_c	0.818792	0.769575	0.639821	0.96868	0.903803	0.771812	0.977629	0.93736	0.749441	0.894855	0.868009	0.677852	0.519016	0.686801	0.675615	0.572707	0.89038	0.894855	0.917226	0.800895	0.805369	0.964206	0.894855	0.908277	0.879195	0.979866	0.997763	0.98434	0.749441	0.961969	0.838926	0.910515	0.865772	0.794183	0.442953	0.832215	0.798658	0.691275	0.970917	0.935123	0.800895	0.901566	0.935123	0.935123	0.870246	0.883669
S2	conv5_3	PBelt	fc1	0.98434	0.919463	0.610738	0.982103	0.979866	0.850112	0.975391	0.975391	0.769575	0.876957	0.964206	0.550336	0.626398	0.89038	0.747204	0.668904	0.738255	0.798658	0.863535	0.841163	0.662192	0.901566	0.961969	0.885906	0.899329	0.966443	0.970917	0.944072	0.948546	0.897092	0.87472	0.796421	0.798658	0.756152	0.771812	0.816555	0.789709	0.796421	0.930649	0.982103	0.758389	0.861298	0.923937	0.926174	0.854586	0.923937
S2	conv5_3	PBelt	f0	0.707143		0.728571			0.85	0.642857	0.371429		0.571429	0.878571	0.739286		0.978571	0.764286	0.771429	0.721429	0.364286	0.514286	0.435714	0.342857	0.821429	0.85	0.657143	0.628571	0.621429			0.707143	0.657143	0.635714	0.907143	0.771429	0.664286	0.457143	0	0.742857	0.514286	0.878571	0.357143	0.578571	0.528571	0.65	0.585714	0.65	0.521429
S2	conv5_3	PBelt	sc	0.362416	0.0402685	0.0805369	0.791946	0.966443	0.912752	0.0402685	0.912752	0.919463	0.691275	0.704698	0.261745	0.684564	0.926174	0.657718	0.355705	0.812081	0.503356	0.845638	0.42953	0.704698	0.704698	0.90604	0.791946	0.228188	0.805369	0.677852	0.778524	0.724832	0.644295	0.671141	0.838926	0.818792	0.449664	0.765101	0.187919	0.543624	0.100671	0.637584	0.751678	0.778523	0.805369	0.657718	0.785235	0.416107	0.563758
S2	conv5_3	PBelt	hnr	0.550336	0.637584	0.38255	0.959732	0.422819	0.469799	0.959732	0.738255	0.704698	0.818792	0.825503	0.302013	0.731544	0.624161	0.322148	0.926174	0.134228	0.610738	0.610738	0.85906	0.765101	0.771812	0.174497	0.744966	0.496644	0.85906	0.637584	0.718121	0.919463	0.845638	0.181208	0.624161	0.348993	0.362416	0.120805	0.724832	0.536913	0.402685	0.744966	0.912752	0.248322	0.342282	0.395973	0.0402685	0.852349	0.765101
S2	conv5_3	A4	mel	0.834452	0.0447427	0.102908	0.930649	0.682327	0.449664	0.765101	0.514541	0.404922	0.847875	0.619687	0.456376	0.472036	0.995526	0.293065	0.912752	0.646532	0.559284	0.901566	0.559284	0.865772	0.387025	0.677852	0.615213	0.845638	0.899329	0.979866	0.8434	0.888143	0.704698	0.736018	0.642058	0.751678	0.510067	0.47651	0.769575	0.957494	0.749441	0.472036	0.568233	0.66443	0.317673	0.288591	0.337808	0.691275	0.82774
S2	conv5_3	A4	conv1	0.718121	0.926174	0.147651	0.977629	0.729306	0.485459	0.997763	0.762864	0.709172	0.787472	0.651007	0.098434	0.384787	0.608501	0.145414	0.868009	0.293065	0.259508	0.823266	0.532438	0.340045	0.583893	0.483221	0.637584	0.659955	0.977629	0.944072	0.946309	0.930649	0.447427	0.646532	0.534676	0.680089	0.722595	0.0715884	0.876957	0.181208	0.485459	0.501119	0.800895	0.194631	0.440716	0.50783	0.496644	0.416107	0.847875
S2	conv5_3	A4	conv5	0.720358	0.872483	0.183445	0.988814	0.861298	0.662192	0.975391	0.409396	0.422819	0.966443	0.299776	0.152125	0.711409	0.738255	0.328859	0.66443	0.637584	0.503356	0.939597	0.854586	0.720358	0.619687	0.829978	0.704698	0.402685	0.760626	0.870246	0.621924	0.8434	0.47651	0.908277	0.371365	0.599553	0.740492	0.420582	0.841163	0.434004	0.583893	0.691275	0.64877	0.288591	0.595078	0.796421	0.532438	0.47651	0.771812
S2	conv5_3	A4	mix5_d	0.668904	0.979866	0.201342	0.95302	0.993289	0.803132	0.975391	0.604027	0.425056	0.885906	0.246085	0.286353	0.588367	0.771812	0.380313	0.673378	0.715884	0.525727	0.85906	0.87472	0.836689	0.789709	0.662192	0.666667	0.832215	0.646532	0.930649	0.807606	0.711409	0.480984	0.894855	0.574944	0.628635	0.780761	0.548098	0.9217	0.628635	0.60179	0.796421	0.55481	0.483221	0.693512	0.780761	0.651007	0.501119	0.590604
S2	conv5_3	A4	mix6_e	0.809843	0.955257	0.812081	0.986577	0.973154	0.765101	0.975391	0.926174	0.61745	0.93736	0.816555	0.651007	0.901566	0.868009	0.856823	0.979866	0.677852	0.939597	0.970917	0.903803	0.863535	0.89038	0.812081	0.668904	0.926174	0.997763	0.977629	0.986577	0.923937	0.856823	0.771812	0.861298	0.812081	0.306488	0.782998	0.894855	0.861298	0.756152	0.87472	0.966443	0.657718	0.95302	0.881432	0.899329	0.894855	0.834452
S2	conv5_3	A4	mix7_c	0.756152	0.834452	0.583893	0.970917	0.747204	0.740492	0.964206	0.959732	0.847875	0.868009	0.58613	0.668904	0.527964	0.561521	0.612975	0.923937	0.682327	0.899329	0.932886	0.800895	0.738255	0.9217	0.85906	0.756152	0.935123	0.995526	0.995526	0.98434	0.944072	0.829978	0.727069	0.872483	0.881432	0.272931	0.36689	0.957494	0.744966	0.753915	0.964206	0.966443	0.646532	0.919463	0.863535	0.923937	0.854586	0.780761
S2	conv5_3	A4	fc1	0.948546	0.897092	0.753915	0.991051	0.736018	0.832215	0.955257	0.993289	0.838926	0.870246	0.90604	0.418345	0.682327	0.838926	0.883669	0.939597	0.49217	0.776286	0.919463	0.856823	0.653244	0.852349	0.932886	0.700224	0.93736	0.96868	0.988814	0.970917	0.964206	0.765101	0.785235	0.751678	0.82774	0.402685	0.82774	0.961969	0.758389	0.946309	0.970917	0.986577	0.758389	0.946309	0.845638	0.9217	0.818792	0.910515
S2	conv5_3	A4	f0	0.635714		0.964286	0.610714		0.8	0.878571	0.342857	0.492857	0.55	0.257143	0.696429	0.942857		0.878571	0.485714	0.707143	0.342857	0.525	0.378571	0.35	0.75	0.342857	0.571429	0.65	0.528571		0.964286	0.714286	0.128571	0.878571	0.546429	0.757143	0.15	0.707143	0	0.814286	0.785714	0.678571	0.396429	0.407143	0.607143	0.564286	0.371429	0.821429	0.585714
S2	conv5_3	A4	sc	0.362416	0.275168	0.409396	0.798658	0.973154	0.496644	0.0402685	0.583893	0.402685	0.57047	0.684564	0.355705	0.610738	0.926174	0.42953	0.85906	0.711409	0.181208	0.845638	0.161074	0.167785	0.758389	0.90604	0.825503	0.208054	0.818792	0.624161	0.771812	0.61745	0.791946	0.845638	0.892617	0.724832	0.442953	0.503356	0.275168	0.161074	0.845638	0.651007	0.724832	0.0939597	0.657718	0.785235	0.704698	0.107383	0.604027
S2	conv5_3	A4	hnr	0.543624	0.90604	0.0805369	0.966443	0.308725	0.342282	0.932886	0.879195	0.704698	0.845638	0.697987	0.302013	0.865772	0.624161	0.201342	0.912752	0.0939597	0.771812	0.651007	0.926174	0.805369	0.818792	0.114094	0.744966	0.90604	0.90604	0.852349	0.697987	0.812081	0.442953	0.248322	0.483221	0.402685	0.456376	0.120805	0.61745	0.644295	0.644295	0.771812	0.832215	0.154362	0.167785	0.697987	0.0402685	0.697987	0.798658
S2	conv5_3	A5	mel	0.856823	0.0850112	0.116331	0.948546	0.239374	0.42953	0.702461	0.60179	0.288591	0.794183	0.635347	0.514541	0.317673	0.250559	0.324385	0.888143	0.680089	0.530201	0.644295	0.583893	0.550336	0.373602	0.281879	0.474273	0.861298	0.892617	0.988814	0.800895	0.879195	0.756152	0.655481	0.149888	0.677852	0.387025	0.621924	0.733781	0.928412	0.720358	0.469799	0.541387	0.903803	0.241611	0.257271	0.310962	0.61745	0.841163
S2	conv5_3	A5	conv1	0.733781	0.98434	0.176734	0.964206	0.659955	0.442953	0.986577	0.787472	0.713647	0.789709	0.651007	0.12528	0.447427	0.418345	0.167785	0.825503	0.326622	0.208054	0.778523	0.33557	0.308725	0.574944	0.337808	0.590604	0.682327	0.975391	0.944072	0.923937	0.948546	0.431767	0.655481	0.52349	0.659955	0.494407	0.0581655	0.0738255	0.129754	0.360179	0.530201	0.782998	0.543624	0.407159	0.456376	0.456376	0.393736	0.845638
S2	conv5_3	A5	conv5	0.899329	0.973154	0.205817	0.957494	0.550336	0.266219	0.872483	0.868009	0.46085	0.926174	0.0201342	0.565996	0.744966	0.791946	0.331096	0.756152	0.682327	0.514541	0.903803	0.592841	0.467562	0.671141	0.599553	0.581655	0.400447	0.718121	0.821029	0.809843	0.89038	0.50783	0.682327	0.324385	0.458613	0.711409	0.510067	0.286353	0.427293	0.496644	0.653244	0.548098	0.807606	0.557047	0.577181	0.50783	0.736018	0.863535
S2	conv5_3	A5	mix5_d	0.695749	0.98434	0.255034	0.885906	0.821029	0.574944	0.926174	0.628635	0.610738	0.910515	0.118568	0.527964	0.668904	0.718121	0.442953	0.727069	0.771812	0.503356	0.861298	0.693512	0.756152	0.742729	0.449664	0.646532	0.612975	0.487696	0.881432	0.805369	0.910515	0.604027	0.727069	0.0939597	0.675615	0.747204	0.621924	0.469799	0.58613	0.514541	0.689038	0.791946	0.821029	0.767338	0.8434	0.472036	0.814318	0.709172
S2	conv5_3	A5	mix6_e	0.756152	0.975391	0.530201	0.982103	0.885906	0.662192	0.82774	0.823266	0.548098	0.914989	0.852349	0.485459	0.928412	0.738255	0.807606	0.928412	0.782998	0.908277	0.910515	0.939597	0.834452	0.928412	0.489933	0.671141	0.912752	0.986577	0.970917	0.98434	0.785235	0.854586	0.794183	0.516779	0.834452	0.346756	0.532438	0.794183	0.782998	0.850112	0.841163	0.865772	0.829978	0.912752	0.89038	0.718121	0.834452	0.791946
S2	conv5_3	A5	mix7_c	0.749441	0.912752	0.333333	0.959732	0.548098	0.612975	0.96868	0.95302	0.733781	0.854586	0.680089	0.465324	0.348993	0.709172	0.619687	0.673378	0.794183	0.856823	0.794183	0.881432	0.659955	0.899329	0.420582	0.818792	0.87472	0.961969	0.979866	0.988814	0.87472	0.702461	0.693512	0.809843	0.812081	0.346756	0.134228	0.854586	0.651007	0.829978	0.935123	0.836689	0.769575	0.829978	0.96868	0.794183	0.809843	0.870246
S2	conv5_3	A5	fc1	0.944072	0.95302	0.825503	0.982103	0.816555	0.812081	0.919463	0.948546	0.655481	0.87472	0.8434	0.279642	0.42953	0.592841	0.841163	0.691275	0.653244	0.749441	0.758389	0.908277	0.642058	0.834452	0.599553	0.803132	0.872483	0.935123	0.975391	0.973154	0.948546	0.563758	0.762864	0.653244	0.753915	0.230425	0.478747	0.912752	0.753915	0.914989	0.881432	0.919463	0.854586	0.825503	0.941834	0.908277	0.85906	0.928412
S2	conv5_3	A5	f0	0.6		0.6	0.985714		0.928571	0.642857	0.307143	0.171429	0.564286	0.557143	0.492857	0.15		0.928571	0.714286	0.664286	0.328571	0.0642857	0.707143	0.378571	0.707143	0.878571	0.589286	0.757143	0.55		0.385714		0.128571	0.678571	0.235714	0.878571	0.835714		0	0.742857	0.621429	0.771429	0.35	0.778571	0.685714	0.671429	0.528571	0.542857	0.692857
S2	conv5_3	A5	sc	0.402685	0.33557	0.57047	0.483221	0.966443	0.684564	0.0469799	0.838926	0.402685	0.818792	0.657718	0.33557	0.630872	0.932886	0.563758	0.765101	0.456376	0.395973	0.872483	0.134228	0.201342	0.899329	0.597315	0.805369	0.275168	0.765101	0.577181	0.805369	0.543624	0.798658	0.664429	0.899329	0.57047	0.456376	0.362416	0.0268456	0.0201342	0.120805	0.637584	0.791946	0.348993	0.845638	0.765101	0.322148	0.241611	0.758389
S2	conv5_3	A5	hnr	0.543624	0.946309	0.0805369	0.973154	0.463087	0.342282	0.885906	0.765101	0.711409	0.865772	0.677852	0.302013	0.718121	0.624161	0.201342	0.852349	0.0604027	0.657718	0.818792	0.758389	0.711409	0.704698	0.0201342	0.677852	0.885906	0.865772	0.798658	0.798658	0.885906	0.557047	0.228188	0.483221	0.315436	0.281879	0.120805	0.442953	0.597315	0.375839	0.791946	0.879195	0.255034	0.248322	0.66443	0.0402685	0.778524	0.865772
S3	conv5_3	AC	mel	0.850112	0.458613	0.194631	0.973154	0.821029	0.561521	0.856823	0.458613	0.957494	0.832215	0.626398	0.521253	0.706935	0.993289	0.284116	0.899329	0.711409	0.552573	0.977629	0.512304	0.615213	0.284116	0.829978	0.599553	0.908277	0.879195	0.982103	0.912752	0.948546	0.986577	0.816555	0.901566	0.715884	0.689038	0.451902	0.769575	0.977629	0.825503	0.574944	0.577181	0.85906	0.494407	0.299776	0.344519	0.574944	0.832215
S3	conv5_3	AC	conv1	0.742729	0.95302	0.297539	0.932886	0.715884	0.487696	0.991051	0.765101	0.841163	0.778523	0.637584	0.684564	0.548098	0.991051	0.187919	0.825503	0.595078	0.407159	0.856823	0.404922	0.619687	0.52349	0.805369	0.572707	0.655481	0.970917	0.966443	0.903803	0.939597	0.95302	0.630872	0.666667	0.662192	0.90604	0.615213	0.96868	0.418345	0.451902	0.563758	0.796421	0.93736	0.496644	0.498881	0.440716	0.427293	0.850112
S3	conv5_3	AC	conv5	0.821029	0.876957	0.225951	0.935123	0.731544	0.456376	0.982103	0.691275	0.926174	0.93736	0.326622	0.776286	0.955257	0.98434	0.447427	0.8434	0.814318	0.275168	0.973154	0.371365	0.516779	0.449664	0.478747	0.668904	0.308725	0.834452	0.903803	0.66443	0.897092	0.986577	0.61745	0.988814	0.695749	0.691275	0.192394	0.850112	0.454139	0.557047	0.845638	0.581655	0.794183	0.89038	0.655481	0.53915	0.751678	0.577181
S3	conv5_3	AC	mix5_d	0.816555	0.98434	0.268456	0.926174	0.975391	0.592841	0.988814	0.489933	0.961969	0.852349	0.503356	0.794183	0.957494	0.912752	0.404922	0.744966	0.930649	0.438479	0.944072	0.467562	0.841163	0.409396	0.621924	0.856823	0.832215	0.543624	0.957494	0.847875	0.762864	0.95302	0.702461	0.946309	0.713647	0.693512	0.129754	0.814318	0.885906	0.599553	0.894855	0.706935	0.756152	0.96868	0.892617	0.402685	0.774049	0.60179
S3	conv5_3	AC	mix6_e	0.988814	0.975391	0.769575	0.98434	0.986577	0.760626	0.977629	0.87472	0.881432	0.957494	0.941834	0.776286	0.961969	0.991051	0.836689	0.986577	0.838926	0.8434	0.982103	0.932886	0.964206	0.885906	0.930649	0.800895	0.863535	0.993289	0.982103	0.991051	0.923937	0.997763	0.946309	0.961969	0.935123	0.718121	0.736018	0.818792	0.897092	0.722595	0.881432	0.912752	0.876957	0.98434	0.932886	0.926174	0.950783	0.850112
S3	conv5_3	AC	mix7_c	0.98434	0.861298	0.644295	0.979866	0.888143	0.742729	0.970917	0.935123	0.932886	0.93736	0.912752	0.662192	0.879195	0.98434	0.572707	0.901566	0.821029	0.619687	0.973154	0.865772	0.930649	0.863535	0.946309	0.856823	0.876957	0.991051	0.988814	0.993289	0.852349	0.995526	0.9217	0.939597	0.941834	0.747204	0.87472	0.841163	0.823266	0.700224	0.979866	0.948546	0.742729	0.863535	0.975391	0.883669	0.98434	0.818792
S3	conv5_3	AC	fc1	0.995526	0.950783	0.847875	0.98434	0.90604	0.825503	0.970917	0.991051	0.948546	0.9217	0.961969	0.776286	0.90604	0.993289	0.646532	0.910515	0.42953	0.595078	0.917226	0.870246	0.791946	0.825503	0.966443	0.805369	0.923937	0.975391	0.988814	1	0.944072	0.993289	0.914989	0.834452	0.876957	0.850112	0.885906	0.693512	0.785235	0.845638	0.970917	0.98434	0.704698	0.727069	0.988814	0.930649	0.991051	0.90604
S3	conv5_3	AC	f0	0.707143		0.978571	0.614286		0.564286	0.557143	0.321429	0.928571	0.657143	0.935714	0.828571	0.942857	0.985714	0.785714	0.721429	0.742857	0.464286		0.85	0.692857	0.764286	0.964286	0.735714	0.621429	0.457143		0.203571	0.664286	0.957143	0.785714	0.942857	0.771429	0.310714	0.985714	0.321429	0.7	0.85	0.814286	0.35	0.835714	0.671429	0.685714	0.478571	0.735714	0.571429
S3	conv5_3	AC	sc	0.369128	0.805369	0.47651	0.395973	0.966443	0.637584	0.973154	0.899329	0.892617	0.838926	0.718121	0.738255	0.724832	0.926174	0.765101	0.503356	0.785235	0.872483	0.825503	0.926174	0.85906	0.879195	0.85906	0.818792	0.785235	0.791946	0.597315	0.765101	0.651007	0.677852	0.590604	0.919463	0.684564	0.536913	0.684564	0.973154	0.90604	0.530201	0.684564	0.791946	0.959732	0.563758	0.563758	0.785235	0.812081	0.657718
S3	conv5_3	AC	hnr	0.563758	0.644295	0.0805369	0.899329	0.765101	0.288591	0.731544	0.651007	0.912752	0.758389	0.778523	0.563758	0.892617	0.838926	0.221477	0.95302	0.187919	0.939597	0.61745	0.879195	0.758389	0.577181	0.100671	0.90604	0.348993	0.912752	0.66443	0.879195	0.946309	0.818792	0.181208	0.671141	0.268456	0.489933	0.892617	0.389262	0.610738	0.805369	0.778523	0.865772	0.147651	0.234899	0.422819	0.0402685	0.85906	0.838926
S3	conv5_3	A1	mel	0.812081	0.389262	0.194631	0.993289	0.865772	0.568233	0.885906	0.563758	0.950783	0.809843	0.729306	0.411633	0.722595	0.991051	0.302013	0.928412	0.702461	0.565996	0.975391	0.57047	0.718121	0.557047	0.876957	0.606264	0.9217	0.868009	0.973154	0.928412	0.93736	0.973154	0.765101	0.928412	0.715884	0.753915	0.52349	0.66443	0.977629	0.733781	0.53915	0.628635	0.829978	0.557047	0.288591	0.342282	0.595078	0.823266
S3	conv5_3	A1	conv1	0.709172	0.991051	0.210291	0.957494	0.782998	0.512304	0.995526	0.780761	0.825503	0.780761	0.619687	0.411633	0.561521	0.997763	0.42953	0.847875	0.541387	0.369128	0.850112	0.534676	0.532438	0.606264	0.841163	0.592841	0.689038	0.96868	0.964206	0.944072	0.928412	0.950783	0.626398	0.856823	0.691275	0.595078	0.765101	0.42953	0.621924	0.41387	0.530201	0.794183	0.881432	0.577181	0.512304	0.489933	0.378076	0.854586
S3	conv5_3	A1	conv5	0.55481	0.986577	0.465324	0.8434	0.847875	0.583893	0.923937	0.791946	0.964206	0.711409	0.170022	0.35123	0.901566	0.995526	0.552573	0.98434	0.821029	0.268456	0.975391	0.456376	0.677852	0.881432	0.93736	0.541387	0.0939597	0.836689	0.879195	0.950783	0.832215	0.988814	0.87472	0.970917	0.527964	0.876957	0.89038	0.588367	0.744966	0.255034	0.47651	0.588367	0.246085	0.912752	0.485459	0.671141	0.597315	0.619687
S3	conv5_3	A1	mix5_d	0.568233	0.997763	0.438479	0.872483	0.85906	0.541387	0.948546	0.597315	0.961969	0.655481	0.295302	0.434004	0.899329	0.897092	0.597315	0.901566	0.932886	0.337808	0.955257	0.599553	0.850112	0.939597	0.950783	0.680089	0.695749	0.572707	0.973154	0.959732	0.673378	0.982103	0.964206	0.977629	0.505593	0.897092	0.823266	0.597315	0.865772	0.333333	0.463087	0.588367	0.447427	0.939597	0.543624	0.604027	0.738255	0.47651
S3	conv5_3	A1	mix6_e	0.991051	0.993289	0.58613	0.982103	0.991051	0.758389	0.975391	0.789709	0.863535	0.928412	0.834452	0.686801	0.923937	0.991051	0.807606	0.957494	0.782998	0.729306	0.96868	0.870246	0.930649	0.935123	0.966443	0.758389	0.908277	0.966443	0.941834	0.988814	0.897092	0.991051	0.950783	0.897092	0.932886	0.760626	0.557047	0.747204	0.847875	0.832215	0.944072	0.854586	0.791946	0.935123	0.89038	0.825503	0.901566	0.865772
S3	conv5_3	A1	mix7_c	0.993289	0.946309	0.541387	0.970917	0.946309	0.666667	0.96868	0.863535	0.885906	0.841163	0.668904	0.612975	0.736018	0.995526	0.727069	0.854586	0.758389	0.621924	0.961969	0.796421	0.845638	0.885906	0.970917	0.923937	0.961969	0.961969	0.986577	0.973154	0.850112	0.995526	0.932886	0.845638	0.964206	0.695749	0.572707	0.713647	0.803132	0.711409	0.975391	0.919463	0.762864	0.796421	0.910515	0.845638	0.919463	0.95302
S3	conv5_3	A1	fc1	0.986577	0.966443	0.756152	0.973154	0.876957	0.753915	0.957494	0.970917	0.879195	0.868009	0.861298	0.626398	0.861298	0.993289	0.787472	0.903803	0.505593	0.512304	0.961969	0.852349	0.798658	0.738255	0.982103	0.939597	0.892617	0.966443	0.975391	0.957494	0.926174	0.991051	0.926174	0.836689	0.89038	0.691275	0.787472	0.545861	0.769575	0.758389	0.986577	0.955257	0.8434	0.628635	0.95302	0.888143	0.892617	0.964206
S3	conv5_3	A1	f0	0.642857		0.971429	0.471429		0.8	0.792857	0.392857	0.957143	0.528571	0.757143	0.771429	0.95	0.985714	0.785714	0.764286	0.671429	0.3	0.867857	0.657143	0.578571	0.707143	0.971429	0.785714	0.685714	0.742857		0.428571	0.778571	0.985714	0.921429	0.871429	0.785714	0.757143	0.721429	0.328571	0.7	0.721429	0.907143	0.3	0.471429	0.721429	0.614286	0.435714	0.814286	0.707143
S3	conv5_3	A1	sc	0.362416	0.986577	0.181208	0.604027	0.966443	0.530201	0.959732	0.758389	0.912752	0.563758	0.731544	0.765101	0.651007	0.926174	0.624161	0.463087	0.785235	0.865772	0.832215	0.684564	0.885906	0.691275	0.865772	0.805369	0.832215	0.771812	0.483221	0.771812	0.657718	0.677852	0.832215	0.697987	0.684564	0.456376	0.711409	0.463087	0.973154	0.147651	0.657718	0.751678	0.95302	0.550336	0.469799	0.677852	0.47651	0.677852
S3	conv5_3	A1	hnr	0.624161	0.90604	0.0805369	0.899329	0.255034	0.483222	0.758389	0.651007	0.798658	0.818792	0.57047	0.442953	0.798658	0.718121	0.395973	0.939597	0.261745	0.704698	0.771812	0.751678	0.758389	0.624161	0.0201342	0.798658	0.691275	0.872483	0.872483	0.771812	0.90604	0.791946	0.449664	0.563758	0.315436	0.516779	0.127517	0.590604	0.57047	0.610738	0.691275	0.845638	0.14094	0.389262	0.38255	0.0402685	0.765101	0.899329
S3	conv5_3	LBelt	mel	0.845638	0.306488	0.170022	0.959732	0.861298	0.480984	0.756152	0.380313	0.615213	0.894855	0.572707	0.440716	0.243848	0.95302	0.328859	0.923937	0.675615	0.53915	0.961969	0.41387	0.612975	0.50783	0.615213	0.610738	0.914989	0.865772	0.979866	0.923937	0.908277	0.950783	0.850112	0.644295	0.637584	0.530201	0.431767	0.812081	0.970917	0.803132	0.425056	0.579418	0.769575	0.606264	0.230425	0.344519	0.559284	0.87472
S3	conv5_3	LBelt	conv1	0.709172	0.98434	0.187919	0.939597	0.845638	0.447427	0.993289	0.765101	0.740492	0.805369	0.621924	0.183445	0.50783	0.986577	0.241611	0.841163	0.315436	0.284116	0.818792	0.272931	0.720358	0.568233	0.536913	0.565996	0.677852	0.970917	0.95302	0.914989	0.955257	0.668904	0.646532	0.693512	0.541387	0.715884	0.635347	0.90604	0.480984	0.418345	0.52349	0.782998	0.404922	0.485459	0.489933	0.465324	0.50783	0.852349
S3	conv5_3	LBelt	conv5	0.563758	0.96868	0.192394	0.865772	0.96868	0.306488	0.932886	0.671141	0.646532	0.964206	0.10962	0.178971	0.854586	0.845638	0.744966	0.96868	0.702461	0.248322	0.903803	0.427293	0.847875	0.579418	0.514541	0.742729	0.161074	0.807606	0.899329	0.870246	0.910515	0.510067	0.861298	0.612975	0.532438	0.713647	0.514541	0.863535	0.422819	0.771812	0.619687	0.637584	0.451902	0.747204	0.487696	0.41387	0.897092	0.626398
S3	conv5_3	LBelt	mix5_d	0.612975	0.979866	0.17226	0.809843	0.995526	0.469799	0.912752	0.501119	0.785235	0.919463	0.176734	0.331096	0.559284	0.686801	0.729306	0.964206	0.760626	0.360179	0.865772	0.651007	0.816555	0.758389	0.498881	0.805369	0.789709	0.668904	0.961969	0.961969	0.903803	0.722595	0.856823	0.53915	0.729306	0.686801	0.47651	0.885906	0.561521	0.856823	0.758389	0.626398	0.409396	0.917226	0.686801	0.527964	0.847875	0.771812
S3	conv5_3	LBelt	mix6_e	0.993289	0.995526	0.41387	0.93736	0.98434	0.662192	0.955257	0.89038	0.912752	0.959732	0.87472	0.740492	0.87472	0.973154	0.724832	0.977629	0.789709	0.682327	0.988814	0.816555	0.903803	0.932886	0.85906	0.709172	0.897092	0.93736	0.908277	0.98434	0.901566	0.975391	0.872483	0.910515	0.910515	0.590604	0.494407	0.769575	0.876957	0.731544	0.930649	0.926174	0.700224	0.993289	0.90604	0.883669	0.914989	0.865772
S3	conv5_3	LBelt	mix7_c	0.993289	0.986577	0.284116	0.964206	0.767338	0.615213	0.977629	0.892617	0.888143	0.807606	0.881432	0.61745	0.778523	0.966443	0.635347	0.966443	0.818792	0.55481	0.96868	0.756152	0.805369	0.914989	0.894855	0.800895	0.966443	0.919463	0.944072	0.979866	0.901566	0.979866	0.881432	0.9217	0.825503	0.57047	0.268456	0.82774	0.812081	0.805369	0.970917	0.935123	0.758389	0.955257	0.930649	0.90604	0.950783	0.888143
S3	conv5_3	LBelt	fc1	0.993289	0.961969	0.39821	0.96868	0.686801	0.816555	0.964206	0.964206	0.809843	0.852349	0.95302	0.624161	0.724832	0.997763	0.774049	0.944072	0.657718	0.505593	0.95302	0.814318	0.673378	0.796421	0.950783	0.751678	0.926174	0.892617	0.973154	0.979866	0.910515	0.970917	0.872483	0.776286	0.85906	0.565996	0.454139	0.731544	0.774049	0.973154	0.993289	0.979866	0.870246	0.910515	0.957494	0.876957	0.966443	0.935123
S3	conv5_3	LBelt	f0	0.771429		0.585714	0.428571		0.885714	0.764286	0.292857	0.45	0.65	0.742857	0.842857	0.15	0.978571	0.364286	0.671429	0.692857	0.278571		0.721429	0.628571	0.985714	0.928571	0.614286	0.642857	0.421429			0.821429	0.6	0.792857	0.910714	0.642857	0.739286	0.192857	0	0.628571	0.778571	0.9	0.507143	0.414286	0.764286	0.535714	0.321429	0.735714	0.535714
S3	conv5_3	LBelt	sc	0.362416	0.691275	0.42953	0.704698	0.966443	0.214765	0.677852	0.90604	0.812081	0.704698	0.751678	0.785235	0.778524	0.926174	0.583893	0.328859	0.838926	0.872483	0.832215	0.469799	0.845638	0.785235	0.885906	0.812081	0.691275	0.85906	0.483221	0.765101	0.684564	0.738255	0.550336	0.583893	0.630872	0.637584	0.651007	0.90604	0.852349	0.120805	0.583893	0.738255	0.530201	0.677852	0.577181	0.785235	0.832215	0.771812
S3	conv5_3	LBelt	hnr	0.677852	0.691275	0.0805369	0.966443	0.422819	0.261745	0.865772	0.677852	0.718121	0.704698	0.95302	0.302013	0.852349	0.684564	0.201342	0.872483	0.0604027	0.697987	0.624161	0.610738	0.919463	0.469799	0.134228	0.610738	0.590604	0.926174	0.832215	0.919463	0.892617	0.597315	0.187919	0.536913	0.422819	0.530201	0.228188	0.651007	0.758389	0.516779	0.630872	0.798658	0.100671	0.288591	0.449664	0.0402685	0.798658	0.872483
S3	conv5_3	PBelt	mel	0.85906	0.136465	0.167785	0.9217	0.876957	0.496644	0.785235	0.532438	0.93736	0.841163	0.680089	0.451902	0.541387	0.991051	0.49217	0.894855	0.697987	0.543624	0.973154	0.572707	0.568233	0.346756	0.850112	0.52349	0.888143	0.888143	0.986577	0.82774	0.90604	0.928412	0.834452	0.944072	0.682327	0.552573	0.360179	0.749441	0.964206	0.718121	0.501119	0.583893	0.744966	0.344519	0.255034	0.371365	0.590604	0.841163
S3	conv5_3	PBelt	conv1	0.742729	0.930649	0.138702	0.919463	0.785235	0.474273	0.970917	0.774049	0.809843	0.798658	0.619687	0.628635	0.402685	0.96868	0.183445	0.818792	0.480984	0.293065	0.894855	0.331096	0.371365	0.563758	0.807606	0.604027	0.689038	0.977629	0.982103	0.816555	0.923937	0.93736	0.635347	0.720358	0.662192	0.829978	0.624161	0.955257	0.33557	0.324385	0.552573	0.785235	0.317673	0.47651	0.487696	0.485459	0.519016	0.854586
S3	conv5_3	PBelt	conv5	0.923937	0.932886	0.194631	0.923937	0.693512	0.563758	0.787472	0.744966	0.850112	0.970917	0.284116	0.431767	0.814318	0.803132	0.494407	0.700224	0.742729	0.340045	0.868009	0.713647	0.458613	0.736018	0.543624	0.689038	0.364653	0.847875	0.970917	0.527964	0.861298	0.970917	0.876957	0.682327	0.655481	0.901566	0.221477	0.744966	0.52349	0.279642	0.713647	0.624161	0.389262	0.90604	0.561521	0.519016	0.659955	0.832215
S3	conv5_3	PBelt	mix5_d	0.970917	0.977629	0.232662	0.910515	0.868009	0.736018	0.90604	0.561521	0.852349	0.861298	0.344519	0.565996	0.885906	0.720358	0.543624	0.785235	0.722595	0.322148	0.782998	0.885906	0.749441	0.680089	0.599553	0.809843	0.543624	0.782998	0.970917	0.697987	0.809843	0.988814	0.870246	0.782998	0.630872	0.818792	0.418345	0.771812	0.644295	0.416107	0.812081	0.434004	0.489933	0.894855	0.639821	0.384787	0.800895	0.876957
S3	conv5_3	PBelt	mix6_e	0.914989	0.970917	0.702461	0.982103	0.991051	0.624161	0.959732	0.928412	0.850112	0.946309	0.894855	0.879195	0.939597	0.948546	0.706935	0.991051	0.85906	0.767338	0.975391	0.946309	0.85906	0.903803	0.917226	0.789709	0.923937	1	0.975391	0.991051	0.914989	0.991051	0.941834	0.959732	0.87472	0.749441	0.841163	0.796421	0.834452	0.780761	0.883669	0.888143	0.695749	0.98434	0.903803	0.923937	0.944072	0.861298
S3	conv5_3	PBelt	mix7_c	0.885906	0.939597	0.682327	0.966443	0.926174	0.58613	0.96868	0.959732	0.901566	0.885906	0.872483	0.834452	0.82774	0.988814	0.722595	0.928412	0.861298	0.615213	0.964206	0.892617	0.733781	0.865772	0.959732	0.823266	0.950783	0.986577	0.997763	0.979866	0.914989	0.995526	0.868009	0.93736	0.955257	0.758389	0.782998	0.832215	0.724832	0.709172	0.966443	0.959732	0.612975	0.914989	0.914989	0.89038	0.9217	0.89038
S3	conv5_3	PBelt	fc1	0.964206	0.932886	0.588367	0.977629	0.87472	0.729306	0.961969	0.977629	0.863535	0.872483	0.966443	0.774049	0.899329	0.991051	0.89038	0.914989	0.671141	0.53915	0.944072	0.885906	0.659955	0.782998	0.982103	0.847875	0.90604	0.923937	0.988814	0.970917	0.939597	0.988814	0.863535	0.865772	0.919463	0.727069	0.695749	0.796421	0.738255	0.9217	0.975391	0.982103	0.888143	0.778523	0.979866	0.899329	0.941834	0.932886
S3	conv5_3	PBelt	f0	0.85		0.8	0.592857		0.592857	0.75	0.371429	0.857143	0.742857	0.935714	0.821429	0.942857	0.975	0.728571	0.864286	0.671429	0.328571	0.957143	0.678571	0.392857	0.957143	0.942857	0.764286	0.807143	0.692857		0.142857	0.907143	0.971429	0.742857	0.828571	0.628571	0.914286	0.785714	0	0.642857	0.728571	0.85	0.335714	0.771429	0.814286	0.607143	0.321429	0.842857	0.785714
S3	conv5_3	PBelt	sc	0.362416	0.510067	0.167785	0.61745	0.966443	0.583893	0.0402685	0.912752	0.90604	0.738255	0.61745	0.812081	0.644295	0.926174	0.758389	0.302013	0.785235	0.677852	0.825503	0.201342	0.892617	0.52349	0.852349	0.604027	0.637584	0.818792	0.483221	0.771812	0.684564	0.577181	0.536913	0.684564	0.765101	0.563758	0.704698	0.90604	0.812081	0.463087	0.718121	0.704698	0.362416	0.583893	0.765101	0.691275	0.946309	0.758389
S3	conv5_3	PBelt	hnr	0.536913	0.805369	0.375839	0.912752	0.926174	0.315436	0.85906	0.724832	0.832215	0.85906	0.422819	0.577181	0.939597	0.630872	0.201342	0.899329	0.268456	0.825503	0.738255	0.805369	0.731544	0.684564	0.0872483	0.939597	0.657718	0.919463	0.805369	0.731544	0.899329	0.899329	0.181208	0.657718	0.456376	0.516779	0.590604	0.543624	0.583893	0.563758	0.765101	0.90604	0.100671	0.342282	0.637584	0.0402685	0.805369	0.95302
S3	conv5_3	A4	mel	0.856823	0.129754	0.131991	0.977629	0.807606	0.581655	0.776286	0.530201	0.865772	0.818792	0.646532	0.527964	0.785235	0.993289	0.35123	0.90604	0.700224	0.619687	0.948546	0.536913	0.621924	0.353468	0.82774	0.42953	0.888143	0.870246	0.986577	0.908277	0.957494	0.881432	0.850112	0.872483	0.673378	0.431767	0.563758	0.691275	0.95302	0.803132	0.451902	0.626398	0.868009	0.295302	0.295302	0.342282	0.572707	0.829978
S3	conv5_3	A4	conv1	0.684564	0.973154	0.0715884	0.941834	0.751678	0.588367	0.986577	0.758389	0.82774	0.794183	0.646532	0.543624	0.438479	0.85906	0.158837	0.823266	0.364653	0.263982	0.850112	0.60179	0.592841	0.559284	0.684564	0.595078	0.680089	0.948546	0.95302	0.90604	0.946309	0.644295	0.642058	0.624161	0.673378	0.50783	0.187919	0.767338	0.217002	0.393736	0.525727	0.796421	0.293065	0.434004	0.50783	0.431767	0.485459	0.854586
S3	conv5_3	A4	conv5	0.496644	0.993289	0.10962	0.941834	0.957494	0.729306	0.829978	0.360179	0.733781	0.959732	0.203579	0.702461	0.881432	0.941834	0.324385	0.888143	0.729306	0.744966	0.829978	0.597315	0.695749	0.662192	0.469799	0.760626	0.355705	0.637584	0.928412	0.82774	0.941834	0.733781	0.914989	0.709172	0.57047	0.733781	0.548098	0.702461	0.449664	0.599553	0.630872	0.561521	0.47651	0.765101	0.651007	0.682327	0.550336	0.64877
S3	conv5_3	A4	mix5_d	0.738255	0.975391	0.250559	0.912752	0.997763	0.774049	0.812081	0.288591	0.845638	0.883669	0.360179	0.729306	0.66443	0.861298	0.38255	0.841163	0.715884	0.82774	0.834452	0.680089	0.941834	0.845638	0.532438	0.791946	0.729306	0.344519	0.944072	0.738255	0.910515	0.744966	0.838926	0.845638	0.60179	0.787472	0.624161	0.758389	0.436242	0.767338	0.673378	0.673378	0.557047	0.850112	0.762864	0.47651	0.58613	0.756152
S3	conv5_3	A4	mix6_e	0.995526	0.988814	0.494407	0.995526	0.991051	0.774049	0.957494	0.9217	0.41387	0.928412	0.85906	0.892617	0.9217	0.959732	0.595078	0.993289	0.879195	0.870246	0.973154	0.879195	0.970917	0.982103	0.89038	0.856823	0.914989	0.986577	0.946309	0.995526	0.926174	0.973154	0.910515	0.96868	0.856823	0.782998	0.653244	0.675615	0.800895	0.834452	0.865772	0.787472	0.771812	0.988814	0.908277	0.870246	0.868009	0.856823
S3	conv5_3	A4	mix7_c	0.993289	0.950783	0.485459	0.982103	0.979866	0.744966	0.966443	0.975391	0.55481	0.854586	0.847875	0.823266	0.738255	0.96868	0.595078	0.919463	0.876957	0.850112	0.970917	0.823266	0.872483	0.973154	0.910515	0.881432	0.926174	0.955257	0.988814	0.977629	0.897092	0.948546	0.854586	0.881432	0.847875	0.785235	0.261745	0.868009	0.646532	0.881432	0.955257	0.90604	0.809843	0.926174	0.948546	0.825503	0.865772	0.908277
S3	conv5_3	A4	fc1	0.995526	0.935123	0.82774	0.991051	0.957494	0.812081	0.959732	0.970917	0.422819	0.850112	0.901566	0.787472	0.803132	0.944072	0.780761	0.912752	0.863535	0.771812	0.964206	0.930649	0.82774	0.926174	0.964206	0.87472	0.944072	0.908277	0.979866	0.975391	0.897092	0.975391	0.836689	0.738255	0.834452	0.666667	0.736018	0.789709	0.684564	0.957494	0.991051	0.957494	0.888143	0.836689	0.970917	0.903803	0.910515	0.944072
S3	conv5_3	A4	f0	0.621429		0.971429	0.457143		0.75	0.717857	0.357143	0.485714	0.671429	0.871429	0.8		0.985714	0.525	0.764286	0.742857	0.278571	0.857143	0.571429	0.878571	0.971429	0.885714	0.757143	0.628571	0.507143		0.278571	0.678571	0.921429	0.546429	0.889286	0.7	0.932143	0.957143	0	0.828571	0.8	0.7	0.528571	0.785714	0.685714	0.678571	0.435714	0.6	0.742857
S3	conv5_3	A4	sc	0.369128	0.442953	0.0872483	0.47651	0.966443	0.684564	0.0872483	0.348993	0.751678	0.751678	0.798658	0.865772	0.630872	0.926174	0.389262	0.483222	0.785235	0.724832	0.832215	0.912752	0.959732	0.308725	0.852349	0.348993	0.241611	0.402685	0.677852	0.771812	0.771812	0.57047	0.61745	0.845638	0.704698	0.503356	0.422819	0.630872	0.288591	0.610738	0.664429	0.805369	0.127517	0.38255	0.644295	0.832215	0.939597	0.503356
S3	conv5_3	A4	hnr	0.557047	0.90604	0.0872483	0.966443	0.744966	0.758389	0.932886	0.724832	0.342282	0.697987	0.865772	0.510067	0.879195	0.657718	0.201342	0.946309	0.181208	0.865772	0.657718	0.95302	0.865772	0.677852	0.0201342	0.832215	0.66443	0.90604	0.959732	0.926174	0.90604	0.489933	0.181208	0.489933	0.255034	0.295302	0.161074	0.577181	0.469799	0.697987	0.657718	0.899329	0.100671	0.395973	0.510067	0.0402685	0.912752	0.932886
S3	conv5_3	A5	mel	0.814318	0.145414	0.127517	0.910515	0.288591	0.451902	0.753915	0.552573	0.223714	0.829978	0.64877	0.463087	0.165548	0.328859	0.212528	0.901566	0.64877	0.561521	0.955257	0.42953	0.615213	0.411633	0.552573	0.39821	0.841163	0.879195	0.979866	0.870246	0.894855	0.742729	0.626398	0.208054	0.675615	0.57047	0.577181	0.653244	0.961969	0.798658	0.550336	0.624161	0.834452	0.331096	0.357942	0.384787	0.595078	0.8434
S3	conv5_3	A5	conv1	0.693512	0.946309	0.138702	0.930649	0.608501	0.532438	0.991051	0.765101	0.700224	0.782998	0.653244	0.181208	0.33557	0.673378	0.149888	0.805369	0.333333	0.268456	0.794183	0.284116	0.353468	0.599553	0.38255	0.557047	0.666667	0.977629	0.964206	0.897092	0.917226	0.590604	0.60179	0.516779	0.657718	0.281879	0.134228	0.346756	0.194631	0.360179	0.55481	0.794183	0.234899	0.463087	0.548098	0.501119	0.357942	0.856823
S3	conv5_3	A5	conv5	0.635347	0.897092	0.199105	0.944072	0.498881	0.671141	0.95302	0.465324	0.346756	0.948546	0.205817	0.36689	0.740492	0.588367	0.451902	0.736018	0.485459	0.342282	0.816555	0.557047	0.606264	0.776286	0.411633	0.651007	0.308725	0.64877	0.93736	0.809843	0.583893	0.704698	0.798658	0.57047	0.49217	0.901566	0.762864	0.834452	0.458613	0.478747	0.832215	0.782998	0.644295	0.704698	0.883669	0.753915	0.422819	0.923937
S3	conv5_3	A5	mix5_d	0.463087	0.977629	0.241611	0.90604	0.910515	0.785235	0.941834	0.501119	0.447427	0.901566	0.38255	0.534676	0.487696	0.644295	0.657718	0.673378	0.581655	0.418345	0.825503	0.740492	0.61745	0.90604	0.472036	0.847875	0.612975	0.39821	0.9217	0.865772	0.785235	0.787472	0.780761	0.196868	0.628635	0.868009	0.834452	0.923937	0.628635	0.693512	0.818792	0.791946	0.684564	0.711409	0.885906	0.559284	0.467562	0.914989
S3	conv5_3	A5	mix6_e	0.794183	0.986577	0.248322	0.964206	0.964206	0.655481	0.95302	0.767338	0.456376	0.955257	0.852349	0.852349	0.825503	0.711409	0.736018	0.991051	0.85906	0.856823	0.95302	0.856823	0.816555	0.982103	0.785235	0.845638	0.879195	0.948546	0.95302	0.982103	0.789709	0.982103	0.814318	0.738255	0.800895	0.711409	0.740492	0.765101	0.740492	0.8434	0.865772	0.941834	0.782998	0.9217	0.899329	0.814318	0.892617	0.771812
S3	conv5_3	A5	mix7_c	0.8434	0.930649	0.322148	0.957494	0.948546	0.63311	0.970917	0.870246	0.718121	0.923937	0.876957	0.756152	0.516779	0.530201	0.608501	0.96868	0.897092	0.823266	0.427293	0.774049	0.845638	0.935123	0.832215	0.868009	0.894855	0.930649	0.982103	0.975391	0.796421	0.977629	0.693512	0.912752	0.800895	0.662192	0.422819	0.881432	0.480984	0.787472	0.919463	0.961969	0.590604	0.85906	0.923937	0.841163	0.8434	0.865772
S3	conv5_3	A5	fc1	0.926174	0.930649	0.785235	0.975391	0.926174	0.8434	0.964206	0.885906	0.512304	0.914989	0.946309	0.749441	0.644295	0.411633	0.892617	0.957494	0.744966	0.809843	0.167785	0.816555	0.675615	0.863535	0.814318	0.845638	0.917226	0.832215	0.986577	0.914989	0.955257	0.961969	0.794183	0.747204	0.758389	0.572707	0.689038	0.814318	0.744966	0.923937	0.941834	0.986577	0.823266	0.818792	0.955257	0.90604	0.879195	0.944072
S3	conv5_3	A5	f0	0.514286		0.714286	0.385714		0.835714	0.642857	0.307143	0.171429	0.614286	0.871429	0.785714			0.557143	0.628571	0.692857	0.392857		0.435714	0.25	0.842857	0.792857	0.742857	0.664286	0.692857		0.835714	0.45	0.157143	0.492857	0.257143	0.792857	0.728571	0.589286	0	0.628571	0.771429	0.742857	0.678571	0.675	0.6	0.578571	0.535714	0.521429	0.621429
S3	conv5_3	A5	sc	0.496644	0.550336	0.422819	0.315436	0.986577	0.879195	0.610738	0.275168	0.120805	0.704698	0.724832	0.644295	0.671141	0.95302	0.395973	0.389262	0.832215	0.469799	0.825503	0.758389	0.765101	0.52349	0.90604	0.637584	0.557047	0.791946	0.724832	0.785235	0.597315	0.644295	0.416107	0.557047	0.355705	0.456376	0.697987	0.322148	0.147651	0.228188	0.577181	0.832215	0.0469799	0.691275	0.516779	0.583893	0.33557	0.818792
S3	conv5_3	A5	hnr	0.543624	0.684564	0.0805369	0.785235	0.644295	0.604027	0.697987	0.825503	0.711409	0.771812	0.624161	0.630872	0.872483	0.624161	0.201342	0.61745	0.221477	0.724832	0.604027	0.845638	0.919463	0.697987	0.0201342	0.718121	0.630872	0.879195	0.557047	0.912752	0.812081	0.409396	0.181208	0.483221	0.228188	0.288591	0.362416	0.516779	0.657718	0.510067	0.583893	0.798658	0.100671	0.33557	0.57047	0.0402685	0.691275	0.959732
S4	conv5_3	AC	mel	0.883669	0.203579	0.212528	0.935123	0.442953	0.496644	0.809843	0.373602	0.966443	0.854586	0.431767	0.463087	0.530201	0.95302	0.310962	0.944072	0.684564	0.57047	0.966443	0.496644	0.666667	0.384787	0.861298	0.527964	0.910515	0.847875	0.982103	0.785235	0.928412	0.96868	0.702461	0.785235	0.747204	0.478747	0.391499	0.619687	0.973154	0.765101	0.478747	0.60179	0.865772	0.57047	0.284116	0.302013	0.548098	0.85906
S4	conv5_3	AC	conv1	0.776286	0.935123	0.181208	0.928412	0.711409	0.49217	0.993289	0.758389	0.758389	0.798658	0.621924	0.61745	0.751678	0.812081	0.642058	0.832215	0.331096	0.485459	0.850112	0.595078	0.557047	0.592841	0.791946	0.592841	0.680089	0.964206	0.950783	0.892617	0.941834	0.865772	0.651007	0.552573	0.706935	0.760626	0.0514541	0.290828	0.261745	0.684564	0.541387	0.794183	0.8434	0.572707	0.501119	0.46085	0.353468	0.8434
S4	conv5_3	AC	conv5	0.935123	0.95302	0.259508	0.928412	0.677852	0.434004	0.930649	0.63311	0.885906	0.973154	0.246085	0.689038	0.706935	0.975391	0.577181	0.879195	0.706935	0.740492	0.695749	0.447427	0.829978	0.975391	0.778523	0.608501	0.814318	0.791946	0.8434	0.626398	0.919463	0.883669	0.653244	0.653244	0.610738	0.675615	0.33557	0.626398	0.458613	0.709172	0.695749	0.686801	0.684564	0.829978	0.608501	0.286353	0.64877	0.744966
S4	conv5_3	AC	mix5_d	0.919463	0.96868	0.496644	0.914989	0.90604	0.387025	0.970917	0.673378	0.948546	0.93736	0.149888	0.677852	0.487696	0.96868	0.521253	0.901566	0.8434	0.776286	0.702461	0.579418	0.944072	0.96868	0.9217	0.736018	0.87472	0.653244	0.903803	0.816555	0.727069	0.892617	0.700224	0.64877	0.644295	0.711409	0.333333	0.592841	0.675615	0.637584	0.711409	0.736018	0.686801	0.883669	0.700224	0.436242	0.740492	0.729306
S4	conv5_3	AC	mix6_e	0.96868	0.982103	0.581655	0.991051	0.979866	0.832215	0.946309	0.914989	0.939597	0.966443	0.899329	0.879195	0.95302	0.997763	0.897092	0.979866	0.885906	0.903803	0.98434	0.923937	0.935123	0.96868	0.926174	0.89038	0.868009	0.98434	0.964206	0.982103	0.876957	1	0.888143	0.959732	0.935123	0.404922	0.532438	0.621924	0.946309	0.767338	0.780761	0.836689	0.912752	0.98434	0.870246	0.903803	0.917226	0.897092
S4	conv5_3	AC	mix7_c	0.93736	0.919463	0.536913	0.96868	0.87472	0.675615	0.959732	0.926174	0.939597	0.9217	0.861298	0.856823	0.910515	0.98434	0.697987	0.9217	0.823266	0.747204	0.979866	0.845638	0.738255	0.966443	0.932886	0.986577	0.870246	0.96868	0.988814	0.982103	0.829978	0.997763	0.814318	0.975391	0.715884	0.628635	0.319911	0.644295	0.823266	0.671141	0.959732	0.910515	0.838926	0.939597	0.872483	0.897092	0.923937	0.928412
S4	conv5_3	AC	fc1	0.991051	0.948546	0.621924	0.977629	0.881432	0.861298	0.964206	0.964206	0.845638	0.89038	0.95302	0.836689	0.90604	0.966443	0.90604	0.964206	0.563758	0.55481	0.95302	0.876957	0.624161	0.845638	0.946309	0.982103	0.926174	0.96868	0.982103	0.944072	0.932886	0.993289	0.765101	0.932886	0.718121	0.718121	0.644295	0.590604	0.829978	0.791946	0.941834	0.961969	0.832215	0.957494	0.899329	0.908277	0.883669	0.939597
S4	conv5_3	AC	f0	0.7		0.664286	0.932143		0.8	0.785714	0.435714	0.857143	0.5	0.935714	0.935714		0.985714	0.821429	0.6	0.714286	0.457143	0.621429	0.671429	0.421429	0.928571	0.953571	0.714286	0.592857	0.442857			0.45	0.878571	0.65	0.921429	0.721429	0.507143	0.971429	0	0.65	0.657143	0.607143	0.385714	0.814286	0.8	0.542857	0.371429	0.835714	0.571429
S4	conv5_3	AC	sc	0.362416	0.57047	0.516779	0.530201	0.966443	0.583893	0.483221	0.852349	0.939597	0.61745	0.684564	0.677852	0.583893	0.932886	0.852349	0.248322	0.791946	0.865772	0.832215	0.919463	0.630872	0.281879	0.852349	0.838926	0.261745	0.557047	0.664429	0.818792	0.697987	0.577181	0.738255	0.711409	0.697987	0.449664	0.543624	0.241611	0.610738	0.355705	0.550336	0.812081	0.758389	0.510067	0.778523	0.90604	0.362416	0.684564
S4	conv5_3	AC	hnr	0.744966	0.671141	0.0805369	0.899329	0.630872	0.496644	0.885906	0.791946	0.724832	0.932886	0.711409	0.677852	0.57047	0.630872	0.248322	0.939597	0.221477	0.657718	0.61745	0.751678	0.798658	0.738255	0.0268456	0.919463	0.42953	0.946309	0.838926	0.791946	0.912752	0.684564	0.409396	0.510067	0.248322	0.33557	0.503356	0.456376	0.671141	0.671141	0.778524	0.899329	0.100671	0.550336	0.771812	0.0402685	0.664429	0.865772
S4	conv5_3	A1	mel	0.838926	0.127517	0.221477	0.979866	0.657718	0.483221	0.845638	0.384787	0.939597	0.834452	0.572707	0.474273	0.487696	0.677852	0.378076	0.910515	0.680089	0.608501	0.973154	0.422819	0.684564	0.498881	0.856823	0.516779	0.892617	0.885906	0.986577	0.861298	0.928412	0.993289	0.702461	0.899329	0.729306	0.438479	0.467562	0.747204	0.975391	0.798658	0.583893	0.595078	0.854586	0.297539	0.250559	0.333333	0.612975	0.841163
S4	conv5_3	A1	conv1	0.796421	0.964206	0.230425	0.96868	0.87472	0.46085	0.993289	0.771812	0.812081	0.791946	0.657718	0.270694	0.812081	0.742729	0.825503	0.829978	0.337808	0.284116	0.861298	0.308725	0.319911	0.565996	0.691275	0.597315	0.680089	0.961969	0.961969	0.919463	0.93736	0.87472	0.615213	0.635347	0.695749	0.449664	0.42953	0.682327	0.731544	0.653244	0.689038	0.782998	0.751678	0.355705	0.49217	0.348993	0.378076	0.847875
S4	conv5_3	A1	conv5	0.469799	0.964206	0.284116	0.982103	0.731544	0.378076	0.926174	0.326622	0.8434	0.928412	0.404922	0.744966	0.722595	0.995526	0.642058	0.901566	0.527964	0.63311	0.894855	0.353468	0.686801	0.845638	0.727069	0.610738	0.572707	0.832215	0.970917	0.863535	0.803132	0.787472	0.847875	0.881432	0.50783	0.565996	0.782998	0.769575	0.50783	0.597315	0.673378	0.693512	0.514541	0.46085	0.469799	0.331096	0.572707	0.642058
S4	conv5_3	A1	mix5_d	0.630872	0.973154	0.353468	0.930649	0.829978	0.673378	0.948546	0.252796	0.865772	0.774049	0.628635	0.821029	0.463087	0.98434	0.659955	0.82774	0.63311	0.697987	0.753915	0.395973	0.908277	0.903803	0.574944	0.742729	0.856823	0.677852	0.970917	0.919463	0.782998	0.794183	0.836689	0.961969	0.612975	0.597315	0.767338	0.619687	0.635347	0.671141	0.686801	0.8434	0.574944	0.572707	0.47651	0.458613	0.619687	0.697987
S4	conv5_3	A1	mix6_e	0.991051	0.986577	0.644295	0.995526	0.975391	0.829978	0.986577	0.742729	0.865772	0.955257	0.794183	0.744966	0.85906	0.993289	0.941834	0.973154	0.852349	0.82774	0.986577	0.917226	0.897092	0.89038	0.948546	0.829978	0.923937	0.979866	0.910515	0.982103	0.919463	0.997763	0.903803	0.959732	0.852349	0.33557	0.525727	0.63311	0.9217	0.765101	0.888143	0.888143	0.794183	0.979866	0.914989	0.950783	0.883669	0.82774
S4	conv5_3	A1	mix7_c	0.982103	0.816555	0.729306	0.98434	0.912752	0.774049	0.973154	0.894855	0.87472	0.861298	0.675615	0.727069	0.527964	0.970917	0.823266	0.923937	0.841163	0.767338	0.982103	0.834452	0.769575	0.928412	0.944072	0.861298	0.935123	0.917226	0.964206	0.957494	0.883669	0.997763	0.876957	0.957494	0.888143	0.740492	0.324385	0.530201	0.930649	0.619687	0.914989	0.957494	0.738255	0.935123	0.93736	0.941834	0.876957	0.930649
S4	conv5_3	A1	fc1	0.986577	0.90604	0.619687	0.993289	0.966443	0.791946	0.979866	0.977629	0.939597	0.863535	0.791946	0.727069	0.668904	0.928412	0.747204	0.897092	0.516779	0.659955	0.961969	0.865772	0.635347	0.850112	0.96868	0.852349	0.939597	0.9217	0.961969	0.955257	0.903803	0.995526	0.8434	0.850112	0.89038	0.838926	0.427293	0.42953	0.856823	0.731544	0.917226	0.991051	0.727069	0.876957	0.959732	0.939597	0.901566	0.96868
S4	conv5_3	A1	f0	0.714286		0.214286	0.735714		0.85	0.714286	0.428571	0.921429	0.55	0.492857	0.9		0.985714	0.521429	0.75	0.664286	0.335714	0.878571	0.478571	0.2	0.892857	0.942857	0.607143	0.657143	0.414286		0.3	0.8	0.971429	0.914286	0.878571	0.807143	0.492857	0.192857	0	0.714286	0.642857	0.757143	0.464286	0.55	0.842857	0.55	0.557143	0.628571	0.721429
S4	conv5_3	A1	sc	0.362416	0.778523	0.912752	0.624161	0.966443	0.758389	0.181208	0.892617	0.879195	0.691275	0.657718	0.818792	0.590604	0.946309	0.671141	0.295302	0.637584	0.899329	0.825503	0.577181	0.355705	0.865772	0.845638	0.818792	0.657718	0.637584	0.516779	0.778524	0.604027	0.604027	0.469799	0.718121	0.604027	0.47651	0.684564	0.100671	0.986577	0.691275	0.57047	0.791946	0.651007	0.469799	0.677852	0.818792	0.154362	0.798658
S4	conv5_3	A1	hnr	0.865772	0.872483	0.0805369	0.959732	0.590604	0.550336	0.885906	0.691275	0.798658	0.691275	0.724832	0.375839	0.872483	0.657718	0.201342	0.90604	0.0671141	0.852349	0.684564	0.778523	0.644295	0.483222	0.0201342	0.885906	0.684564	0.872483	0.919463	0.718121	0.912752	0.657718	0.261745	0.738255	0.637584	0.315436	0.248322	0.671141	0.684564	0.644295	0.939597	0.892617	0.114094	0.328859	0.657718	0.0402685	0.765101	0.805369
S4	conv5_3	LBelt	mel	0.823266	0.187919	0.149888	0.944072	0.706935	0.467562	0.749441	0.52349	0.684564	0.780761	0.559284	0.438479	0.489933	0.675615	0.402685	0.90604	0.60179	0.590604	0.944072	0.409396	0.642058	0.304251	0.838926	0.516779	0.888143	0.870246	0.98434	0.856823	0.908277	0.948546	0.693512	0.277405	0.673378	0.565996	0.420582	0.738255	0.975391	0.796421	0.572707	0.498881	0.845638	0.38255	0.306488	0.344519	0.55481	0.852349
S4	conv5_3	LBelt	conv1	0.677852	0.939597	0.194631	0.939597	0.845638	0.483221	0.982103	0.782998	0.769575	0.776286	0.646532	0.165548	0.364653	0.930649	0.185682	0.834452	0.270694	0.272931	0.854586	0.259508	0.677852	0.543624	0.758389	0.592841	0.693512	0.96868	0.941834	0.935123	0.9217	0.876957	0.608501	0.58613	0.671141	0.697987	0.154362	0.299776	0.348993	0.572707	0.53915	0.774049	0.789709	0.438479	0.525727	0.465324	0.331096	0.861298
S4	conv5_3	LBelt	conv5	0.610738	0.977629	0.102908	0.95302	0.778523	0.527964	0.762864	0.897092	0.740492	0.899329	0.210291	0.41387	0.729306	0.991051	0.55481	0.888143	0.400447	0.478747	0.863535	0.465324	0.536913	0.771812	0.928412	0.675615	0.868009	0.818792	0.812081	0.791946	0.823266	0.733781	0.494407	0.932886	0.691275	0.709172	0.606264	0.852349	0.655481	0.422819	0.85906	0.348993	0.686801	0.697987	0.834452	0.525727	0.402685	0.90604
S4	conv5_3	LBelt	mix5_d	0.655481	0.986577	0.0380313	0.941834	0.863535	0.63311	0.894855	0.821029	0.758389	0.760626	0.252796	0.592841	0.563758	0.944072	0.682327	0.776286	0.310962	0.306488	0.803132	0.66443	0.722595	0.845638	0.923937	0.785235	0.852349	0.572707	0.941834	0.845638	0.639821	0.798658	0.581655	0.982103	0.724832	0.803132	0.610738	0.832215	0.541387	0.57047	0.888143	0.501119	0.420582	0.744966	0.659955	0.525727	0.440716	0.87472
S4	conv5_3	LBelt	mix6_e	0.98434	0.988814	0.463087	0.93736	0.995526	0.695749	0.959732	0.90604	0.917226	0.966443	0.60179	0.66443	0.653244	0.982103	0.87472	0.89038	0.588367	0.736018	0.964206	0.847875	0.926174	0.836689	0.930649	0.796421	0.711409	0.973154	0.944072	0.988814	0.854586	1	0.814318	0.749441	0.82774	0.700224	0.548098	0.762864	0.8434	0.809843	0.899329	0.90604	0.845638	0.970917	0.798658	0.832215	0.841163	0.87472
S4	conv5_3	LBelt	mix7_c	0.955257	0.930649	0.281879	0.946309	0.879195	0.615213	0.959732	0.957494	0.948546	0.841163	0.568233	0.563758	0.322148	0.988814	0.668904	0.744966	0.583893	0.825503	0.961969	0.729306	0.935123	0.854586	0.932886	0.85906	0.711409	0.959732	0.977629	0.993289	0.892617	0.997763	0.713647	0.946309	0.686801	0.682327	0.147651	0.803132	0.727069	0.796421	0.944072	0.930649	0.821029	0.944072	0.863535	0.8434	0.762864	0.912752
S4	conv5_3	LBelt	fc1	0.950783	0.948546	0.536913	0.96868	0.879195	0.794183	0.955257	0.988814	0.897092	0.834452	0.816555	0.700224	0.581655	0.979866	0.903803	0.928412	0.474273	0.693512	0.950783	0.753915	0.85906	0.736018	0.957494	0.90604	0.695749	0.901566	0.973154	0.991051	0.926174	0.991051	0.756152	0.881432	0.762864	0.785235	0.55481	0.574944	0.774049	0.9217	0.908277	0.973154	0.834452	0.941834	0.85906	0.912752	0.805369	0.964206
S4	conv5_3	LBelt	f0	0.707143		0.657143	0.621429		0.864286	0.642857	0.371429	0.171429	0.478571	0.457143	0.835714		0.975	0.935714	0.592857	0.664286	0.3	0.985714	0.592857	0.25	0.846429	0.932143	0.671429	0.735714	0.546429		0.353571	0.932143	0.942857	0.728571	0.871429	0.6	0.835714	0.85	0	0.721429	0.757143	0.764286	0.364286	0.457143	0.628571	0.55	0.385714	0.542857	0.685714
S4	conv5_3	LBelt	sc	0.362416	0.342282	0.946309	0.355705	0.966443	0.234899	0.241611	0.899329	0.90604	0.577181	0.771812	0.845638	0.583893	0.932886	0.724832	0.322148	0.557047	0.711409	0.832215	0.409396	0.61745	0.711409	0.85906	0.899329	0.590604	0.812081	0.61745	0.778524	0.718121	0.604027	0.724832	0.261745	0.536913	0.463087	0.590604	0.651007	0.604027	0.684564	0.791946	0.724832	0.577181	0.677852	0.557047	0.718121	0.114094	0.52349
S4	conv5_3	LBelt	hnr	0.711409	0.885906	0.0805369	0.946309	0.0738255	0.288591	0.899329	0.684564	0.704698	0.738255	0.731544	0.402685	0.536913	0.651007	0.241611	0.825503	0.14094	0.744966	0.711409	0.577181	0.671141	0.463087	0.0201342	0.879195	0.516779	0.90604	0.926174	0.852349	0.912752	0.328859	0.181208	0.651007	0.221477	0.395973	0.120805	0.362416	0.637584	0.711409	0.785235	0.95302	0.134228	0.241611	0.577181	0.0402685	0.590604	0.885906
S4	conv5_3	PBelt	mel	0.852349	0.152125	0.221477	0.96868	0.458613	0.456376	0.758389	0.337808	0.885906	0.847875	0.550336	0.418345	0.525727	0.736018	0.297539	0.901566	0.693512	0.597315	0.89038	0.489933	0.532438	0.308725	0.863535	0.456376	0.861298	0.897092	0.98434	0.897092	0.944072	0.95302	0.610738	0.876957	0.729306	0.472036	0.53915	0.791946	0.966443	0.785235	0.516779	0.583893	0.870246	0.371365	0.304251	0.380313	0.615213	0.834452
S4	conv5_3	PBelt	conv1	0.691275	0.964206	0.194631	0.939597	0.838926	0.440716	0.98434	0.753915	0.782998	0.791946	0.653244	0.183445	0.592841	0.624161	0.380313	0.829978	0.369128	0.263982	0.863535	0.458613	0.389262	0.557047	0.818792	0.563758	0.64877	0.977629	0.944072	0.899329	0.93736	0.774049	0.608501	0.610738	0.662192	0.496644	0.0671141	0.850112	0.243848	0.348993	0.579418	0.789709	0.425056	0.498881	0.588367	0.463087	0.375839	0.8434
S4	conv5_3	PBelt	conv5	0.407159	0.98434	0.241611	0.892617	0.651007	0.33557	0.903803	0.427293	0.847875	0.961969	0.395973	0.472036	0.60179	0.923937	0.395973	0.894855	0.588367	0.442953	0.847875	0.58613	0.695749	0.66443	0.702461	0.527964	0.143177	0.917226	0.863535	0.778523	0.901566	0.753915	0.505593	0.923937	0.637584	0.758389	0.612975	0.850112	0.41387	0.183445	0.805369	0.599553	0.505593	0.731544	0.923937	0.666667	0.510067	0.854586
S4	conv5_3	PBelt	mix5_d	0.581655	0.993289	0.467562	0.796421	0.856823	0.563758	0.939597	0.431767	0.879195	0.888143	0.371365	0.642058	0.425056	0.883669	0.480984	0.861298	0.496644	0.395973	0.722595	0.749441	0.829978	0.713647	0.785235	0.637584	0.635347	0.606264	0.939597	0.85906	0.888143	0.807606	0.550336	0.948546	0.673378	0.715884	0.548098	0.932886	0.467562	0.281879	0.740492	0.686801	0.501119	0.800895	0.901566	0.60179	0.588367	0.758389
S4	conv5_3	PBelt	mix6_e	0.991051	0.988814	0.635347	0.986577	0.986577	0.771812	0.979866	0.961969	0.95302	0.928412	0.836689	0.800895	0.715884	0.993289	0.861298	0.970917	0.765101	0.90604	0.96868	0.852349	0.901566	0.872483	0.970917	0.832215	0.832215	0.986577	0.95302	0.986577	0.885906	0.995526	0.751678	0.982103	0.762864	0.642058	0.299776	0.836689	0.82774	0.852349	0.87472	0.689038	0.926174	0.988814	0.899329	0.914989	0.89038	0.782998
S4	conv5_3	PBelt	mix7_c	0.991051	0.941834	0.568233	0.964206	0.96868	0.767338	0.977629	0.964206	0.959732	0.805369	0.751678	0.762864	0.35123	0.946309	0.655481	0.787472	0.760626	0.854586	0.98434	0.742729	0.863535	0.881432	0.946309	0.939597	0.762864	0.977629	0.979866	0.955257	0.87472	0.995526	0.579418	0.98434	0.789709	0.769575	0.0514541	0.816555	0.767338	0.760626	0.964206	0.796421	0.928412	0.966443	0.961969	0.90604	0.885906	0.89038
S4	conv5_3	PBelt	fc1	0.995526	0.961969	0.530201	0.98434	0.98434	0.823266	0.975391	0.979866	0.908277	0.850112	0.834452	0.771812	0.673378	0.941834	0.847875	0.926174	0.58613	0.713647	0.982103	0.829978	0.666667	0.850112	0.964206	0.908277	0.854586	0.932886	0.991051	0.919463	0.892617	0.991051	0.709172	0.950783	0.680089	0.794183	0.657718	0.771812	0.740492	0.95302	0.982103	0.939597	0.894855	0.950783	0.970917	0.930649	0.856823	0.935123
S4	conv5_3	PBelt	f0	0.707143		0.214286	0.807143		0.821429	0.878571	0.514286	0.171429	0.557143	0.335714	0.828571		0.975	0.6	0.485714	0.728571	0.321429	0.471429	0.728571	0.307143	0.628571	0.942857	0.771429	0.6	0.614286		0.985714	0.842857	0.942857	0.6	0.921429	0.867857	0.607143	0.435714	0	0.564286	0.864286	0.9	0.364286	0.589286	0.814286	0.642857	0.407143	0.678571	0.742857
S4	conv5_3	PBelt	sc	0.369128	0.322148	0.42953	0.624161	0.973154	0.879195	0.0738255	0.852349	0.90604	0.697987	0.765101	0.818792	0.583893	0.932886	0.637584	0.288591	0.791946	0.845638	0.838926	0.221476	0.919463	0.644295	0.845638	0.47651	0.234899	0.872483	0.738255	0.791946	0.765101	0.597315	0.691275	0.677852	0.315436	0.456376	0.852349	0.14094	0.456376	0.684564	0.510067	0.758389	0.604027	0.61745	0.677852	0.785235	0.483222	0.557047
S4	conv5_3	PBelt	hnr	0.624161	0.85906	0.0805369	0.892617	0.255034	0.590604	0.959732	0.684564	0.724832	0.832215	0.738255	0.375839	0.899329	0.704698	0.241611	0.637584	0.0805369	0.751678	0.704698	0.557047	0.758389	0.557047	0.0201342	0.805369	0.395973	0.919463	0.90604	0.697987	0.932886	0.785235	0.181208	0.57047	0.221477	0.281879	0.120805	0.52349	0.825503	0.536913	0.932886	0.892617	0.100671	0.395973	0.778523	0.0402685	0.738255	0.852349
S4	conv5_3	A4	mel	0.838926	0.178971	0.120805	0.923937	0.257271	0.474273	0.796421	0.536913	0.729306	0.841163	0.644295	0.407159	0.659955	0.9217	0.288591	0.941834	0.691275	0.63311	0.932886	0.559284	0.738255	0.357942	0.865772	0.434004	0.836689	0.89038	0.979866	0.85906	0.923937	0.961969	0.673378	0.868009	0.720358	0.480984	0.42953	0.749441	0.950783	0.756152	0.489933	0.606264	0.903803	0.66443	0.234899	0.342282	0.52349	0.854586
S4	conv5_3	A4	conv1	0.729306	0.961969	0.129754	0.935123	0.653244	0.485459	0.997763	0.785235	0.769575	0.787472	0.635347	0.196868	0.57047	0.458613	0.152125	0.845638	0.378076	0.297539	0.856823	0.404922	0.494407	0.58613	0.82774	0.563758	0.639821	0.977629	0.939597	0.901566	0.935123	0.863535	0.639821	0.628635	0.666667	0.834452	0.0559284	0.174497	0.183445	0.348993	0.519016	0.803132	0.375839	0.516779	0.420582	0.483221	0.395973	0.8434
S4	conv5_3	A4	conv5	0.713647	0.96868	0.409396	0.964206	0.758389	0.434004	0.959732	0.653244	0.727069	0.917226	0.36689	0.709172	0.691275	0.988814	0.583893	0.95302	0.834452	0.263982	0.803132	0.680089	0.930649	0.771812	0.939597	0.353468	0.174497	0.892617	0.872483	0.776286	0.881432	0.955257	0.724832	0.838926	0.677852	0.87472	0.136465	0.644295	0.590604	0.395973	0.689038	0.776286	0.787472	0.771812	0.454139	0.494407	0.691275	0.715884
S4	conv5_3	A4	mix5_d	0.588367	0.988814	0.409396	0.892617	0.912752	0.604027	0.975391	0.55481	0.724832	0.923937	0.373602	0.82774	0.588367	0.959732	0.606264	0.970917	0.919463	0.489933	0.644295	0.825503	0.948546	0.774049	0.901566	0.581655	0.655481	0.659955	0.955257	0.812081	0.771812	0.966443	0.794183	0.892617	0.767338	0.765101	0.230425	0.794183	0.353468	0.387025	0.675615	0.742729	0.760626	0.829978	0.552573	0.371365	0.760626	0.769575
S4	conv5_3	A4	mix6_e	0.991051	0.98434	0.52349	0.982103	0.975391	0.85906	0.964206	0.944072	0.881432	0.96868	0.9217	0.821029	0.740492	0.96868	0.758389	0.993289	0.711409	0.964206	0.966443	0.89038	0.85906	0.955257	0.926174	0.836689	0.9217	0.96868	0.955257	0.991051	0.928412	0.991051	0.738255	0.959732	0.803132	0.644295	0.628635	0.749441	0.814318	0.87472	0.767338	0.771812	0.928412	0.995526	0.838926	0.856823	0.854586	0.856823
S4	conv5_3	A4	mix7_c	0.964206	0.935123	0.568233	0.957494	0.928412	0.776286	0.939597	0.910515	0.901566	0.93736	0.894855	0.791946	0.599553	0.948546	0.720358	0.986577	0.624161	0.863535	0.955257	0.82774	0.715884	0.982103	0.923937	0.9217	0.93736	0.964206	0.959732	0.986577	0.930649	0.993289	0.673378	0.948546	0.838926	0.599553	0.185682	0.651007	0.642058	0.89038	0.903803	0.876957	0.93736	0.957494	0.776286	0.868009	0.816555	0.868009
S4	conv5_3	A4	fc1	0.993289	0.95302	0.548098	0.977629	0.944072	0.823266	0.948546	0.973154	0.821029	0.897092	0.93736	0.771812	0.704698	0.870246	0.834452	0.982103	0.418345	0.724832	0.950783	0.800895	0.63311	0.897092	0.959732	0.901566	0.95302	0.908277	0.961969	0.948546	0.897092	1	0.713647	0.903803	0.769575	0.847875	0.498881	0.624161	0.762864	0.912752	0.868009	0.941834	0.892617	0.897092	0.713647	0.888143	0.847875	0.928412
S4	conv5_3	A4	f0	0.707143		0.957143	0.728571		0.814286	0.642857	0.407143	0.546429	0.614286	0.721429	0.907143		0.985714	0.571429	0.492857	0.671429	0.492857	0.364286	0.585714	0.464286	0.85	0.932143	0.7	0.685714	0.485714		0.535714	0.885714	0.971429	0.45	0.942857	0.728571	0.857143	0.921429	0	0.592857	0.65	0.557143	0.514286	0.696429	0.721429	0.55	0.321429	0.728571	0.557143
S4	conv5_3	A4	sc	0.362416	0.557047	0.0805369	0.536913	0.973154	0.872483	0.201342	0.966443	0.744966	0.718121	0.744967	0.785235	0.590604	0.932886	0.610738	0.38255	0.785235	0.778524	0.832215	0.248322	0.436242	0.604027	0.852349	0.33557	0.234899	0.718121	0.765101	0.832215	0.604027	0.577181	0.731544	0.865772	0.409396	0.563758	0.711409	0.0469799	0.0805369	0.0939597	0.530201	0.805369	0.255034	0.771812	0.52349	0.791946	0.577181	0.583893
S4	conv5_3	A4	hnr	0.704698	0.932886	0.147651	0.637584	0.939597	0.449664	0.90604	0.85906	0.711409	0.818792	0.872483	0.516779	0.872483	0.684564	0.201342	0.456376	0.328859	0.651007	0.919463	0.731544	0.718121	0.731544	0.0268456	0.939597	0.57047	0.892617	0.798658	0.852349	0.912752	0.348993	0.308725	0.577181	0.281879	0.33557	0.389262	0.503356	0.738255	0.442953	0.758389	0.885906	0.100671	0.201342	0.85906	0.0402685	0.624161	0.798658
S4	conv5_3	A5	mel	0.82774	0.145414	0.111857	0.96868	0.261745	0.431767	0.753915	0.563758	0.33557	0.872483	0.651007	0.487696	0.293065	0.740492	0.277405	0.910515	0.635347	0.525727	0.948546	0.35123	0.762864	0.364653	0.682327	0.525727	0.881432	0.885906	0.964206	0.856823	0.89038	0.930649	0.774049	0.677852	0.697987	0.33557	0.581655	0.653244	0.935123	0.720358	0.47651	0.671141	0.930649	0.342282	0.306488	0.35123	0.579418	0.800895
S4	conv5_3	A5	conv1	0.709172	0.932886	0.129754	0.946309	0.816555	0.478747	0.997763	0.762864	0.729306	0.791946	0.697987	0.1566	0.380313	0.420582	0.143177	0.841163	0.315436	0.277405	0.870246	0.219239	0.331096	0.568233	0.577181	0.577181	0.671141	0.959732	0.928412	0.941834	0.9217	0.552573	0.637584	0.543624	0.680089	0.212528	0.0536913	0.187919	0.178971	0.344519	0.532438	0.805369	0.326622	0.472036	0.53915	0.451902	0.389262	0.838926
S4	conv5_3	A5	conv5	0.704698	0.908277	0.114094	0.941834	0.610738	0.411633	0.928412	0.671141	0.503356	0.964206	0.612975	0.53915	0.765101	0.836689	0.469799	0.964206	0.255034	0.581655	0.95302	0.181208	0.758389	0.666667	0.836689	0.630872	0.706935	0.642058	0.888143	0.847875	0.740492	0.644295	0.64877	0.449664	0.628635	0.60179	0.272931	0.865772	0.463087	0.371365	0.63311	0.852349	0.791946	0.769575	0.760626	0.331096	0.715884	0.619687
S4	conv5_3	A5	mix5_d	0.642058	0.993289	0.225951	0.89038	0.803132	0.630872	0.966443	0.440716	0.626398	0.863535	0.619687	0.597315	0.579418	0.812081	0.434004	0.966443	0.237136	0.733781	0.964206	0.319911	0.785235	0.751678	0.892617	0.628635	0.852349	0.512304	0.879195	0.870246	0.653244	0.612975	0.691275	0.548098	0.749441	0.568233	0.373602	0.814318	0.472036	0.552573	0.749441	0.798658	0.765101	0.818792	0.825503	0.315436	0.718121	0.720358
S4	conv5_3	A5	mix6_e	0.791946	0.988814	0.543624	0.970917	0.98434	0.60179	0.932886	0.881432	0.668904	0.961969	0.885906	0.814318	0.836689	0.9217	0.646532	0.939597	0.675615	0.87472	0.98434	0.82774	0.876957	0.899329	0.892617	0.727069	0.872483	0.959732	0.926174	0.977629	0.89038	0.982103	0.897092	0.923937	0.850112	0.548098	0.691275	0.718121	0.82774	0.702461	0.800895	0.702461	0.970917	0.955257	0.856823	0.747204	0.881432	0.834452
S4	conv5_3	A5	mix7_c	0.789709	0.955257	0.487696	0.988814	0.959732	0.610738	0.939597	0.955257	0.771812	0.944072	0.782998	0.782998	0.543624	0.778523	0.599553	0.879195	0.747204	0.8434	0.959732	0.720358	0.718121	0.836689	0.870246	0.868009	0.881432	0.95302	0.948546	0.829978	0.910515	0.991051	0.919463	0.923937	0.829978	0.409396	0.510067	0.807606	0.693512	0.671141	0.930649	0.832215	0.970917	0.919463	0.8434	0.903803	0.856823	0.87472
S4	conv5_3	A5	fc1	0.914989	0.957494	0.642058	0.991051	0.96868	0.818792	0.941834	0.977629	0.548098	0.941834	0.910515	0.774049	0.713647	0.863535	0.847875	0.96868	0.689038	0.771812	0.96868	0.856823	0.689038	0.740492	0.946309	0.8434	0.926174	0.903803	0.948546	0.677852	0.939597	0.975391	0.914989	0.823266	0.738255	0.530201	0.87472	0.852349	0.762864	0.876957	0.908277	0.95302	0.888143	0.912752	0.807606	0.89038	0.852349	0.9217
S4	conv5_3	A5	f0	0.578571		0.714286	0.607143		0.878571	0.842857	0.357143		0.628571	0.671429	0.8			0.364286	0.542857	0.707143	0.45	0.0642857	0.707143	0.271429	0.778571	0.792857	0.75	0.621429	0.414286		0.685714	0.45	0.657143	0.364286	0.889286	0.785714	0.171429	0.985714	0	0.728571	0.628571	0.685714	0.357143	0.407143	0.889286	0.564286	0.45	0.707143	0.592857
S4	conv5_3	A5	sc	0.442953	0.389262	0.241611	0.328859	0.973154	0.751678	0.0604027	0.543624	0.416107	0.563758	0.590604	0.530201	0.604027	0.926174	0.449664	0.543624	0.825503	0.134228	0.845638	0.154362	0.161074	0.684564	0.892617	0.872483	0.194631	0.778524	0.583893	0.818792	0.664429	0.583893	0.785235	0.744966	0.724832	0.456376	0.42953	0.295302	0.0604027	0.147651	0.778523	0.798658	0.0671141	0.691275	0.590604	0.395973	0.181208	0.644295
S4	conv5_3	A5	hnr	0.671141	0.939597	0.120805	0.865772	0.348993	0.302013	0.95302	0.583893	0.704698	0.832215	0.798658	0.308725	0.825503	0.57047	0.208054	0.624161	0.0604027	0.812081	0.818792	0.66443	0.644295	0.637584	0.0201342	0.778523	0.751678	0.90604	0.818792	0.932886	0.879195	0.416107	0.214765	0.510067	0.221477	0.281879	0.134228	0.42953	0.483221	0.362416	0.530201	0.865772	0.100671	0.161074	0.765101	0.0402685	0.463087	0.90604
S5	conv5_3	AC	mel	0.879195	0.42953	0.134228	0.834452	0.689038	0.478747	0.8434	0.411633	0.932886	0.823266	0.653244	0.463087	0.501119	0.995526	0.36689	0.89038	0.671141	0.532438	0.975391	0.52349	0.713647	0.583893	0.751678	0.519016	0.847875	0.917226	0.986577	0.834452	0.901566	0.995526	0.939597	0.946309	0.747204	0.438479	0.472036	0.727069	0.977629	0.778523	0.534676	0.659955	0.82774	0.677852	0.266219	0.340045	0.53915	0.872483
S5	conv5_3	AC	conv1	0.709172	0.979866	0.225951	0.914989	0.680089	0.494407	0.993289	0.753915	0.749441	0.787472	0.64877	0.677852	0.489933	0.762864	0.378076	0.823266	0.404922	0.474273	0.863535	0.308725	0.639821	0.568233	0.888143	0.604027	0.653244	0.98434	0.948546	0.912752	0.944072	0.917226	0.666667	0.659955	0.724832	0.961969	0.0626398	0.970917	0.469799	0.599553	0.532438	0.800895	0.872483	0.52349	0.530201	0.485459	0.324385	0.8434
S5	conv5_3	AC	conv5	0.52349	0.991051	0.293065	0.821029	0.747204	0.666667	0.979866	0.425056	0.700224	0.93736	0.196868	0.604027	0.789709	0.975391	0.46085	0.751678	0.682327	0.541387	0.950783	0.36689	0.89038	0.487696	0.758389	0.865772	0.212528	0.872483	0.85906	0.686801	0.917226	0.975391	0.847875	0.955257	0.572707	0.85906	0.467562	0.308725	0.776286	0.548098	0.825503	0.892617	0.671141	0.964206	0.85906	0.57047	0.163311	0.85906
S5	conv5_3	AC	mix5_d	0.527964	0.982103	0.404922	0.628635	0.973154	0.787472	0.941834	0.357942	0.809843	0.850112	0.483221	0.782998	0.744966	0.894855	0.534676	0.731544	0.604027	0.753915	0.957494	0.559284	0.955257	0.53915	0.814318	0.914989	0.590604	0.512304	0.935123	0.809843	0.791946	0.988814	0.939597	0.997763	0.608501	0.861298	0.532438	0.579418	0.899329	0.66443	0.863535	0.89038	0.740492	0.946309	0.885906	0.552573	0.308725	0.881432
S5	conv5_3	AC	mix6_e	0.964206	0.993289	0.541387	0.979866	0.961969	0.758389	0.991051	0.970917	0.96868	0.930649	0.552573	0.798658	0.98434	0.98434	0.926174	0.950783	0.760626	0.926174	0.966443	0.903803	0.95302	0.821029	0.955257	0.912752	0.941834	0.991051	0.957494	0.993289	0.923937	0.995526	0.959732	0.944072	0.930649	0.809843	0.780761	0.919463	0.932886	0.677852	0.914989	0.604027	0.9217	0.991051	0.932886	0.919463	0.923937	0.821029
S5	conv5_3	AC	mix7_c	0.912752	0.885906	0.565996	0.975391	0.785235	0.677852	0.979866	0.964206	0.96868	0.695749	0.637584	0.422819	0.897092	0.988814	0.744966	0.82774	0.747204	0.872483	0.96868	0.785235	0.879195	0.608501	0.948546	0.903803	0.939597	0.988814	0.98434	0.993289	0.90604	0.995526	0.87472	0.966443	0.910515	0.812081	0.483221	0.944072	0.800895	0.572707	0.959732	0.812081	0.870246	0.986577	0.970917	0.870246	0.944072	0.899329
S5	conv5_3	AC	fc1	0.991051	0.932886	0.693512	0.982103	0.758389	0.738255	0.98434	0.988814	0.818792	0.834452	0.852349	0.416107	0.923937	0.939597	0.82774	0.861298	0.438479	0.847875	0.959732	0.767338	0.724832	0.61745	0.979866	0.89038	0.979866	0.995526	0.98434	0.991051	0.923937	0.988814	0.908277	0.930649	0.876957	0.834452	0.814318	0.95302	0.796421	0.798658	0.993289	0.879195	0.930649	0.96868	0.986577	0.930649	0.957494	0.950783
S5	conv5_3	AC	f0	0.714286		0.567857	0.814286		0.664286	0.632143	0.364286	0.557143	0.614286	0.457143	0.857143	0.942857	0.985714	0.935714	0.628571	0.707143	0.592857	0.807143	0.692857	0.764286	0.442857	0.971429	0.692857	0.8	0.585714		0.492857	0.728571	0.7	0.864286	0.885714	0.892857	0.782143	0.985714	0	0.735714	0.857143	0.9	0.392857	0.407143	0.742857	0.614286	0.65	0.792857	0.55
S5	conv5_3	AC	sc	0.362416	0.986577	0.738255	0.503356	0.966443	0.899329	0.973154	0.919463	0.798658	0.604027	0.758389	0.731544	0.597315	0.926174	0.805369	0.288591	0.785235	0.879195	0.838926	0.90604	0.899329	0.785235	0.845638	0.577181	0.241611	0.892617	0.751678	0.818792	0.590604	0.724832	0.590604	0.892617	0.691275	0.590604	0.664429	0.973154	0.832215	0.926174	0.825503	0.758389	0.90604	0.758389	0.644295	0.798658	0.644295	0.724832
S5	conv5_3	AC	hnr	0.711409	0.90604	0.0805369	0.946309	0.671141	0.583893	0.818792	0.832215	0.832215	0.872483	0.758389	0.416107	0.986577	0.624161	0.255034	0.932886	0.342282	0.979866	0.818792	0.805369	0.865772	0.530201	0.0201342	0.812081	0.872483	0.899329	0.872483	0.785235	0.946309	0.785235	0.187919	0.664429	0.483221	0.295302	0.14094	0.865772	0.758389	0.798658	0.812081	0.879195	0.100671	0.255034	0.536913	0.0402685	0.845638	0.892617
S5	conv5_3	A1	mel	0.888143	0.14094	0.147651	0.957494	0.519016	0.49217	0.879195	0.487696	0.975391	0.852349	0.733781	0.494407	0.606264	0.993289	0.489933	0.910515	0.724832	0.624161	0.979866	0.550336	0.668904	0.579418	0.908277	0.472036	0.888143	0.917226	0.986577	0.863535	0.959732	0.991051	0.876957	0.950783	0.742729	0.503356	0.440716	0.682327	0.973154	0.803132	0.581655	0.626398	0.847875	0.762864	0.228188	0.313199	0.747204	0.836689
S5	conv5_3	A1	conv1	0.729306	0.975391	0.221477	0.939597	0.637584	0.474273	0.995526	0.767338	0.767338	0.789709	0.63311	0.194631	0.49217	0.991051	0.812081	0.818792	0.590604	0.293065	0.845638	0.313199	0.427293	0.599553	0.532438	0.581655	0.677852	0.977629	0.950783	0.9217	0.93736	0.93736	0.612975	0.675615	0.776286	0.961969	0.120805	0.95302	0.662192	0.527964	0.563758	0.785235	0.96868	0.545861	0.501119	0.42953	0.454139	0.852349
S5	conv5_3	A1	conv5	0.682327	0.966443	0.192394	0.932886	0.512304	0.409396	0.96868	0.856823	0.829978	0.957494	0.208054	0.57047	0.805369	0.964206	0.474273	0.709172	0.928412	0.357942	0.970917	0.673378	0.791946	0.704698	0.928412	0.695749	0.41387	0.93736	0.870246	0.794183	0.950783	0.966443	0.469799	0.98434	0.655481	0.901566	0.639821	0.530201	0.49217	0.512304	0.715884	0.590604	0.823266	0.959732	0.577181	0.308725	0.832215	0.756152
S5	conv5_3	A1	mix5_d	0.883669	0.993289	0.378076	0.8434	0.939597	0.552573	0.917226	0.910515	0.883669	0.89038	0.304251	0.680089	0.807606	0.850112	0.472036	0.651007	0.914989	0.474273	0.939597	0.816555	0.863535	0.818792	0.914989	0.791946	0.597315	0.794183	0.946309	0.939597	0.9217	0.975391	0.644295	0.977629	0.579418	0.876957	0.673378	0.695749	0.749441	0.530201	0.794183	0.704698	0.722595	0.98434	0.774049	0.344519	0.805369	0.825503
S5	conv5_3	A1	mix6_e	0.973154	0.970917	0.753915	0.95302	0.964206	0.765101	0.966443	0.914989	0.948546	0.973154	0.814318	0.888143	0.95302	0.991051	0.955257	0.96868	0.769575	0.970917	0.975391	0.899329	0.944072	0.885906	0.98434	0.818792	0.814318	0.991051	0.977629	0.98434	0.899329	0.986577	0.914989	0.95302	0.870246	0.561521	0.727069	0.928412	0.910515	0.50783	0.959732	0.789709	0.868009	0.986577	0.948546	0.892617	0.832215	0.785235
S5	conv5_3	A1	mix7_c	0.986577	0.908277	0.776286	0.957494	0.818792	0.702461	0.959732	0.850112	0.928412	0.941834	0.841163	0.774049	0.883669	0.986577	0.662192	0.8434	0.751678	0.9217	0.959732	0.829978	0.787472	0.821029	0.964206	0.888143	0.825503	0.98434	0.993289	0.988814	0.861298	0.986577	0.917226	0.944072	0.829978	0.561521	0.642058	0.970917	0.821029	0.404922	0.988814	0.87472	0.805369	0.970917	0.975391	0.919463	0.832215	0.868009
S5	conv5_3	A1	fc1	0.993289	0.939597	0.706935	0.988814	0.90604	0.847875	0.95302	0.95302	0.782998	0.89038	0.926174	0.619687	0.9217	0.995526	0.480984	0.854586	0.610738	0.883669	0.961969	0.821029	0.66443	0.675615	0.959732	0.89038	0.939597	0.966443	0.991051	0.995526	0.932886	0.988814	0.914989	0.865772	0.771812	0.548098	0.847875	0.997763	0.800895	0.541387	0.944072	0.96868	0.780761	0.977629	0.977629	0.932886	0.870246	0.946309
S5	conv5_3	A1	f0	0.778571		0.721429	0.807143		0.857143	0.707143	0.4	0.692857	0.557143	0.928571	0.842857	0.942857	0.985714	0.814286	0.714286	0.678571	0.592857	0.985714	0.842857	0.835714	0.757143	0.985714	0.714286	0.614286	0.614286		0.835714	0.828571	0.964286	0.871429	0.95	0.707143	0.9	0.721429	0	0.7	0.685714	0.885714	0.335714	0.657143	0.871429	0.614286	0.6	0.821429	0.721429
S5	conv5_3	A1	sc	0.362416	0.973154	0.328859	0.308725	0.966443	0.422819	0.456376	0.899329	0.644295	0.57047	0.825503	0.765101	0.590604	0.926174	0.825503	0.275168	0.785235	0.946309	0.838926	0.174497	0.489933	0.832215	0.845638	0.85906	0.536913	0.845638	0.483221	0.778524	0.57047	0.583893	0.449664	0.85906	0.697987	0.543624	0.805369	0.966443	0.979866	0.885906	0.630872	0.785235	0.959732	0.630872	0.724832	0.442953	0.416107	0.825503
S5	conv5_3	A1	hnr	0.704698	0.919463	0.0805369	0.684564	0.503356	0.52349	0.671141	0.657718	0.90604	0.845638	0.583893	0.315436	0.852349	0.691275	0.577181	0.926174	0.187919	0.812081	0.657718	0.798658	0.657718	0.718121	0.0201342	0.919463	0.395973	0.872483	0.919463	0.724832	0.912752	0.651007	0.187919	0.66443	0.442953	0.395973	0.355705	0.536913	0.677852	0.751678	0.798658	0.879195	0.214765	0.268456	0.637584	0.0402685	0.85906	0.885906
S5	conv5_3	LBelt	mel	0.856823	0.158837	0.223714	0.814318	0.677852	0.42953	0.82774	0.53915	0.852349	0.845638	0.700224	0.463087	0.38255	0.991051	0.449664	0.87472	0.706935	0.57047	0.975391	0.503356	0.657718	0.41387	0.87472	0.478747	0.872483	0.901566	0.98434	0.946309	0.914989	0.986577	0.903803	0.935123	0.693512	0.545861	0.438479	0.715884	0.979866	0.789709	0.63311	0.597315	0.744966	0.47651	0.313199	0.313199	0.695749	0.733781
S5	conv5_3	LBelt	conv1	0.747204	0.970917	0.241611	0.881432	0.733781	0.458613	0.997763	0.767338	0.803132	0.791946	0.644295	0.161074	0.456376	0.561521	0.299776	0.821029	0.310962	0.33557	0.832215	0.532438	0.691275	0.597315	0.727069	0.565996	0.671141	0.964206	0.946309	0.959732	0.946309	0.928412	0.628635	0.680089	0.66443	0.970917	0.0514541	0.973154	0.465324	0.521253	0.592841	0.780761	0.82774	0.512304	0.525727	0.472036	0.427293	0.841163
S5	conv5_3	LBelt	conv5	0.691275	0.988814	0.427293	0.8434	0.807606	0.451902	0.912752	0.742729	0.850112	0.917226	0.389262	0.474273	0.711409	0.96868	0.599553	0.856823	0.713647	0.590604	0.950783	0.545861	0.626398	0.959732	0.814318	0.58613	0.232662	0.829978	0.809843	0.834452	0.912752	0.85906	0.706935	0.979866	0.514541	0.760626	0.257271	0.955257	0.689038	0.908277	0.85906	0.706935	0.53915	0.785235	0.749441	0.597315	0.608501	0.378076
S5	conv5_3	LBelt	mix5_d	0.610738	0.988814	0.532438	0.744966	0.932886	0.579418	0.850112	0.769575	0.85906	0.798658	0.541387	0.527964	0.718121	0.957494	0.635347	0.731544	0.751678	0.659955	0.863535	0.651007	0.868009	0.944072	0.756152	0.740492	0.704698	0.769575	0.854586	0.774049	0.85906	0.894855	0.738255	0.986577	0.58613	0.791946	0.342282	0.950783	0.774049	0.704698	0.914989	0.782998	0.619687	0.796421	0.821029	0.543624	0.628635	0.548098
S5	conv5_3	LBelt	mix6_e	0.973154	0.977629	0.749441	0.96868	0.977629	0.782998	0.966443	0.982103	0.809843	0.959732	0.814318	0.60179	0.932886	0.991051	0.914989	0.973154	0.8434	0.816555	0.964206	0.910515	0.879195	0.946309	0.95302	0.709172	0.894855	0.993289	0.970917	0.995526	0.917226	0.986577	0.948546	0.966443	0.769575	0.686801	0.615213	0.899329	0.901566	0.668904	0.955257	0.780761	0.841163	0.973154	0.950783	0.93736	0.841163	0.809843
S5	conv5_3	LBelt	mix7_c	0.986577	0.914989	0.718121	0.977629	0.928412	0.697987	0.964206	0.959732	0.841163	0.787472	0.845638	0.729306	0.733781	0.975391	0.675615	0.888143	0.780761	0.677852	0.970917	0.758389	0.805369	0.930649	0.95302	0.706935	0.910515	0.988814	0.98434	0.991051	0.868009	0.991051	0.9217	0.959732	0.789709	0.635347	0.519016	0.95302	0.765101	0.814318	0.979866	0.87472	0.798658	0.946309	0.970917	0.944072	0.883669	0.892617
S5	conv5_3	LBelt	fc1	0.991051	0.950783	0.686801	0.991051	0.95302	0.829978	0.950783	0.96868	0.800895	0.845638	0.908277	0.651007	0.883669	0.955257	0.796421	0.89038	0.588367	0.58613	0.964206	0.691275	0.682327	0.803132	0.973154	0.709172	0.910515	0.955257	0.98434	0.993289	0.93736	0.98434	0.870246	0.883669	0.760626	0.610738	0.724832	0.9217	0.787472	0.747204	0.899329	0.970917	0.791946	0.85906	0.988814	0.932886	0.805369	0.939597
S5	conv5_3	LBelt	f0	0.714286		0.9	0.871429		0.814286	0.632143	0.492857	0.607143	0.621429	0.921429	0.878571	0.942857	0.985714	0.835714	0.628571	0.664286	0.364286	0.878571	0.55	0.528571	0.9	0.957143	0.557143	0.685714	0.492857		0.760714	0.771429	0.957143	0.885714	0.942857	0.757143	0.653571	0.964286	0	0.764286	0.778571	0.785714	0.578571	0.564286	0.771429	0.578571	0.435714	0.742857	0.65
S5	conv5_3	LBelt	sc	0.369128	0.986577	0.697987	0.302013	0.966443	0.724832	0.973154	0.932886	0.724832	0.691275	0.677852	0.758389	0.624161	0.926174	0.416107	0.295302	0.865772	0.872483	0.838926	0.892617	0.926174	0.912752	0.852349	0.711409	0.234899	0.557047	0.563758	0.872483	0.61745	0.744966	0.483222	0.85906	0.818792	0.463087	0.577181	0.966443	0.919463	0.926174	0.644295	0.778523	0.442953	0.751678	0.711409	0.785235	0.174497	0.724832
S5	conv5_3	LBelt	hnr	0.90604	0.90604	0.0805369	0.785235	0.543624	0.731544	0.85906	0.644295	0.872483	0.724832	0.865772	0.402685	0.872483	0.624161	0.201342	0.90604	0.0939597	0.879195	0.637584	0.671141	0.973154	0.711409	0.0201342	0.805369	0.691275	0.919463	0.818792	0.483221	0.946309	0.33557	0.181208	0.711409	0.342282	0.657718	0.348993	0.832215	0.637584	0.47651	0.832215	0.946309	0.100671	0.208054	0.825503	0.0402685	0.885906	0.818792
S5	conv5_3	PBelt	mel	0.876957	0.0313199	0.196868	0.899329	0.758389	0.494407	0.90604	0.41387	0.977629	0.823266	0.693512	0.420582	0.635347	0.993289	0.505593	0.872483	0.706935	0.512304	0.982103	0.599553	0.695749	0.404922	0.832215	0.402685	0.881432	0.90604	0.982103	0.816555	0.939597	0.986577	0.769575	0.879195	0.758389	0.42953	0.451902	0.744966	0.961969	0.825503	0.581655	0.548098	0.776286	0.534676	0.290828	0.342282	0.651007	0.821029
S5	conv5_3	PBelt	conv1	0.767338	0.96868	0.263982	0.899329	0.693512	0.505593	0.993289	0.753915	0.966443	0.776286	0.66443	0.136465	0.704698	0.680089	0.196868	0.816555	0.355705	0.288591	0.930649	0.740492	0.794183	0.57047	0.742729	0.550336	0.671141	0.979866	0.95302	0.912752	0.941834	0.85906	0.624161	0.606264	0.697987	0.241611	0.0850112	0.944072	0.39821	0.885906	0.548098	0.807606	0.879195	0.505593	0.512304	0.422819	0.463087	0.850112
S5	conv5_3	PBelt	conv5	0.742729	0.941834	0.257271	0.868009	0.948546	0.36689	0.979866	0.525727	0.910515	0.66443	0.487696	0.494407	0.85906	0.930649	0.480984	0.796421	0.57047	0.626398	0.988814	0.693512	0.955257	0.577181	0.420582	0.543624	0.299776	0.832215	0.816555	0.760626	0.93736	0.64877	0.762864	0.935123	0.581655	0.615213	0.50783	0.816555	0.677852	0.791946	0.753915	0.914989	0.644295	0.657718	0.510067	0.225951	0.821029	0.812081
S5	conv5_3	PBelt	mix5_d	0.82774	0.982103	0.436242	0.881432	0.975391	0.666667	0.98434	0.378076	0.863535	0.825503	0.753915	0.61745	0.796421	0.923937	0.530201	0.928412	0.639821	0.646532	0.939597	0.803132	0.982103	0.557047	0.604027	0.619687	0.588367	0.577181	0.903803	0.747204	0.899329	0.776286	0.644295	0.95302	0.655481	0.731544	0.498881	0.794183	0.597315	0.892617	0.789709	0.782998	0.588367	0.751678	0.548098	0.436242	0.731544	0.854586
S5	conv5_3	PBelt	mix6_e	0.98434	0.970917	0.541387	0.96868	0.991051	0.903803	0.959732	0.89038	0.852349	0.948546	0.782998	0.588367	0.946309	0.98434	0.876957	0.970917	0.702461	0.928412	0.975391	0.901566	0.964206	0.847875	0.970917	0.807606	0.919463	0.993289	0.970917	0.988814	0.785235	0.991051	0.856823	0.944072	0.838926	0.686801	0.480984	0.823266	0.892617	0.834452	0.995526	0.8434	0.894855	0.988814	0.899329	0.932886	0.914989	0.762864
S5	conv5_3	PBelt	mix7_c	0.982103	0.883669	0.606264	0.979866	0.982103	0.780761	0.944072	0.941834	0.868009	0.926174	0.798658	0.635347	0.809843	0.986577	0.66443	0.881432	0.751678	0.8434	0.975391	0.868009	0.95302	0.823266	0.959732	0.888143	0.955257	0.986577	0.982103	0.993289	0.885906	0.993289	0.695749	0.892617	0.789709	0.635347	0.46085	0.854586	0.836689	0.682327	0.991051	0.93736	0.814318	0.973154	0.966443	0.93736	0.928412	0.932886
S5	conv5_3	PBelt	fc1	0.995526	0.919463	0.686801	0.991051	0.986577	0.870246	0.948546	0.96868	0.720358	0.908277	0.910515	0.572707	0.789709	0.970917	0.800895	0.912752	0.626398	0.762864	0.95302	0.780761	0.807606	0.762864	0.979866	0.825503	0.932886	0.95302	0.970917	0.977629	0.93736	0.991051	0.762864	0.823266	0.686801	0.606264	0.635347	0.791946	0.800895	0.742729	0.986577	0.926174	0.894855	0.966443	0.975391	0.948546	0.879195	0.955257
S5	conv5_3	PBelt	f0	0.707143		0.514286	0.628571		0.785714	0.782143	0.407143	0.714286	0.557143	0.942857	0.935714		0.985714	0.835714	0.55	0.664286	0.578571	0.910714	0.65	0.542857	0.485714	0.971429	0.764286	0.65	0.65		0.235714	0.814286	0.978571	0.728571	0.885714	0.864286	0.835714	0.985714	0	0.564286	0.65	0.971429	0.235714	0.492857	0.792857	0.742857	0.321429	0.814286	0.764286
S5	conv5_3	PBelt	sc	0.362416	0.973154	0.845638	0.308725	0.966443	0.879195	0.966443	0.939597	0.510067	0.718121	0.691275	0.684564	0.604027	0.926174	0.456376	0.248322	0.785235	0.865772	0.838926	0.664429	0.899329	0.892617	0.845638	0.852349	0.288591	0.778524	0.557047	0.778524	0.543624	0.577181	0.409396	0.85906	0.704698	0.510067	0.691275	0.677852	0.771812	0.932886	0.704698	0.785235	0.765101	0.691275	0.66443	0.852349	0.241611	0.704698
S5	conv5_3	PBelt	hnr	0.771812	0.90604	0.0805369	0.798658	0.798658	0.422819	0.872483	0.671141	0.563758	0.919463	0.771812	0.402685	0.90604	0.624161	0.201342	0.926174	0.557047	0.939597	0.684564	0.697987	0.765101	0.657718	0.0201342	0.697987	0.409396	0.879195	0.919463	0.872483	0.879195	0.47651	0.181208	0.738255	0.416107	0.302013	0.362416	0.805369	0.711409	0.724832	0.812081	0.90604	0.100671	0.389262	0.785235	0.0402685	0.731544	0.85906
S5	conv5_3	A4	mel	0.847875	0.0290828	0.158837	0.939597	0.380313	0.467562	0.751678	0.387025	0.9217	0.856823	0.66443	0.467562	0.485459	0.993289	0.35123	0.899329	0.637584	0.483221	0.964206	0.550336	0.60179	0.519016	0.863535	0.469799	0.845638	0.910515	0.975391	0.814318	0.932886	0.926174	0.693512	0.868009	0.738255	0.342282	0.454139	0.709172	0.964206	0.758389	0.501119	0.63311	0.87472	0.402685	0.279642	0.38255	0.624161	0.829978
S5	conv5_3	A4	conv1	0.720358	0.964206	0.143177	0.914989	0.639821	0.474273	0.991051	0.747204	0.756152	0.778523	0.637584	0.178971	0.662192	0.731544	0.167785	0.821029	0.50783	0.241611	0.841163	0.326622	0.41387	0.58613	0.845638	0.581655	0.651007	0.959732	0.95302	0.928412	0.941834	0.8434	0.608501	0.58613	0.668904	0.404922	0.348993	0.306488	0.199105	0.498881	0.525727	0.800895	0.438479	0.47651	0.52349	0.472036	0.480984	0.8434
S5	conv5_3	A4	conv5	0.559284	0.979866	0.246085	0.935123	0.782998	0.590604	0.881432	0.512304	0.747204	0.912752	0.246085	0.389262	0.964206	0.856823	0.682327	0.809843	0.579418	0.328859	0.883669	0.541387	0.604027	0.684564	0.760626	0.63311	0.0760626	0.615213	0.767338	0.724832	0.946309	0.731544	0.559284	0.814318	0.606264	0.527964	0.436242	0.747204	0.33557	0.744966	0.868009	0.908277	0.731544	0.917226	0.702461	0.550336	0.52349	0.762864
S5	conv5_3	A4	mix5_d	0.590604	0.986577	0.302013	0.823266	0.928412	0.796421	0.928412	0.50783	0.753915	0.928412	0.431767	0.483221	0.879195	0.868009	0.762864	0.821029	0.447427	0.583893	0.845638	0.796421	0.727069	0.738255	0.787472	0.879195	0.58613	0.563758	0.796421	0.881432	0.919463	0.675615	0.606264	0.90604	0.686801	0.563758	0.324385	0.85906	0.552573	0.760626	0.888143	0.917226	0.66443	0.876957	0.691275	0.581655	0.675615	0.655481
S5	conv5_3	A4	mix6_e	0.986577	0.93736	0.328859	0.986577	0.950783	0.807606	0.959732	0.910515	0.847875	0.955257	0.841163	0.557047	0.923937	0.883669	0.829978	0.977629	0.666667	0.868009	0.961969	0.903803	0.955257	0.841163	0.923937	0.888143	0.863535	0.975391	0.941834	0.988814	0.885906	0.982103	0.829978	0.930649	0.850112	0.675615	0.700224	0.825503	0.87472	0.751678	0.885906	0.751678	0.868009	0.991051	0.970917	0.908277	0.9217	0.814318
S5	conv5_3	A4	mix7_c	0.901566	0.821029	0.252796	0.991051	0.686801	0.776286	0.950783	0.930649	0.903803	0.899329	0.677852	0.498881	0.64877	0.642058	0.612975	0.87472	0.666667	0.85906	0.941834	0.903803	0.948546	0.803132	0.944072	0.912752	0.899329	0.986577	0.961969	0.993289	0.928412	0.941834	0.736018	0.961969	0.812081	0.724832	0.64877	0.908277	0.736018	0.733781	0.95302	0.852349	0.823266	0.944072	0.988814	0.910515	0.941834	0.879195
S5	conv5_3	A4	fc1	0.979866	0.854586	0.541387	0.993289	0.818792	0.854586	0.950783	0.977629	0.753915	0.90604	0.879195	0.469799	0.718121	0.854586	0.908277	0.939597	0.425056	0.834452	0.959732	0.876957	0.782998	0.724832	0.977629	0.93736	0.89038	0.988814	0.970917	0.982103	0.973154	0.861298	0.758389	0.852349	0.800895	0.838926	0.812081	0.910515	0.753915	0.908277	0.90604	0.935123	0.903803	0.912752	0.988814	0.944072	0.919463	0.93736
S5	conv5_3	A4	f0	0.75		0.285714	0.807143		0.878571	0.7	0.3	0.628571	0.657143	0.621429	0.792857	0.932143	0.978571	0.364286	0.55	0.664286	0.392857	0.35	0.921429	0.635714	0.392857	0.921429	0.692857	0.628571	0.507143		0.375	0.707143	0.935714	0.507143	0.942857	0.728571	0.771429	0.964286	0	0.778571	0.778571	0.9	0.335714	0.407143	0.7	0.628571	0.321429	0.771429	0.678571
S5	conv5_3	A4	sc	0.369128	0.355705	0.0939597	0.355705	0.959732	0.90604	0.181208	0.731544	0.510067	0.731544	0.744966	0.738255	0.637584	0.926174	0.604027	0.436242	0.785235	0.892617	0.832215	0.275168	0.597315	0.845638	0.852349	0.697987	0.342282	0.724832	0.738255	0.765101	0.731544	0.57047	0.516779	0.919463	0.604027	0.510067	0.704698	0.832215	0.389262	0.832215	0.697987	0.838926	0.308725	0.879195	0.832215	0.416107	0.751678	0.744966
S5	conv5_3	A4	hnr	0.630872	0.825503	0.0805369	0.785235	0.912752	0.503356	0.885906	0.885906	0.697987	0.865772	0.718121	0.302013	0.791946	0.651007	0.201342	0.865772	0.416107	0.892617	0.765101	0.610738	0.879195	0.624161	0.0201342	0.818792	0.657718	0.718121	0.751678	0.885906	0.879195	0.456376	0.181208	0.61745	0.288591	0.288591	0.234899	0.677852	0.657718	0.651007	0.818792	0.919463	0.100671	0.295302	0.718121	0.0402685	0.845638	0.832215
S5	conv5_3	A5	mel	0.832215	0.0425056	0.185682	0.9217	0.879195	0.521253	0.758389	0.595078	0.232662	0.879195	0.608501	0.465324	0.194631	0.333333	0.35123	0.939597	0.642058	0.467562	0.724832	0.409396	0.753915	0.434004	0.53915	0.465324	0.816555	0.89038	0.982103	0.87472	0.863535	0.993289	0.651007	0.270694	0.644295	0.541387	0.404922	0.686801	0.928412	0.744966	0.427293	0.50783	0.744966	0.297539	0.313199	0.371365	0.543624	0.787472
S5	conv5_3	A5	conv1	0.695749	0.973154	0.230425	0.926174	0.684564	0.50783	0.993289	0.760626	0.697987	0.803132	0.671141	0.270694	0.357942	0.715884	0.154362	0.836689	0.281879	0.297539	0.829978	0.295302	0.552573	0.595078	0.480984	0.610738	0.682327	0.966443	0.946309	0.87472	0.93736	0.548098	0.604027	0.52349	0.666667	0.210291	0.0604027	0.134228	0.138702	0.355705	0.50783	0.774049	0.217002	0.400447	0.52349	0.496644	0.353468	0.818792
S5	conv5_3	A5	conv5	0.353468	0.986577	0.425056	0.923937	0.903803	0.604027	0.966443	0.284116	0.536913	0.964206	0.49217	0.642058	0.8434	0.709172	0.248322	0.939597	0.53915	0.794183	0.955257	0.697987	0.939597	0.944072	0.268456	0.561521	0.572707	0.66443	0.926174	0.8434	0.930649	0.829978	0.646532	0.1566	0.722595	0.637584	0.221477	0.610738	0.624161	0.548098	0.675615	0.438479	0.579418	0.302013	0.834452	0.774049	0.436242	0.559284
S5	conv5_3	A5	mix5_d	0.219239	0.988814	0.514541	0.722595	0.982103	0.744966	0.991051	0.465324	0.715884	0.901566	0.456376	0.847875	0.63311	0.624161	0.577181	0.955257	0.626398	0.838926	0.939597	0.695749	0.903803	0.897092	0.243848	0.677852	0.736018	0.465324	0.95302	0.977629	0.881432	0.881432	0.691275	0.01566	0.657718	0.736018	0.163311	0.832215	0.66443	0.561521	0.675615	0.612975	0.532438	0.337808	0.863535	0.57047	0.657718	0.691275
S5	conv5_3	A5	mix6_e	0.946309	0.98434	0.480984	0.944072	0.982103	0.771812	0.939597	0.935123	0.559284	0.941834	0.821029	0.845638	0.901566	0.782998	0.736018	0.970917	0.758389	0.89038	0.957494	0.856823	0.87472	0.87472	0.912752	0.693512	0.90604	0.930649	0.977629	0.988814	0.8434	0.995526	0.868009	0.628635	0.720358	0.608501	0.64877	0.760626	0.744966	0.778523	0.809843	0.769575	0.845638	0.899329	0.923937	0.852349	0.897092	0.789709
S5	conv5_3	A5	mix7_c	0.950783	0.821029	0.434004	0.961969	0.774049	0.686801	0.96868	0.961969	0.758389	0.595078	0.673378	0.731544	0.378076	0.454139	0.559284	0.977629	0.809843	0.807606	0.957494	0.769575	0.709172	0.812081	0.912752	0.780761	0.926174	0.899329	0.991051	0.93736	0.838926	0.98434	0.854586	0.854586	0.747204	0.581655	0.47651	0.928412	0.47651	0.765101	0.912752	0.854586	0.818792	0.758389	0.894855	0.897092	0.812081	0.785235
S5	conv5_3	A5	fc1	0.982103	0.879195	0.713647	0.988814	0.798658	0.803132	0.961969	0.982103	0.440716	0.818792	0.829978	0.66443	0.532438	0.463087	0.767338	0.982103	0.744966	0.756152	0.966443	0.834452	0.644295	0.733781	0.932886	0.753915	0.939597	0.850112	0.993289	0.868009	0.948546	0.928412	0.872483	0.63311	0.704698	0.536913	0.666667	0.919463	0.747204	0.9217	0.892617	0.923937	0.818792	0.816555	0.939597	0.9217	0.8434	0.901566
S5	conv5_3	A5	f0	0.589286		0.214286	0.892857		0.892857	0.653571	0.292857	0.171429	0.585714	0.257143	0.85		0.964286	0.664286	0.642857	0.714286	0.764286	0.0642857	0.478571	0.35	0.757143	0.628571	0.8	0.671429	0.4		0.314286	0.45		0.892857		0.757143	0.592857	0.957143	0	0.55	0.757143	0.714286	0.314286	0.685714	0.5	0.564286	0.585714	0.614286	0.614286
S5	conv5_3	A5	sc	0.375839	0.114094	0.348993	0.402685	0.966443	0.865772	0.0402685	0.563758	0.107383	0.583893	0.865772	0.785235	0.718121	0.932886	0.57047	0.590604	0.879195	0.154362	0.95302	0.389262	0.288591	0.805369	0.926174	0.201342	0.228188	0.818792	0.724832	0.785235	0.610738	0.583893	0.751678	0.838926	0.704698	0.456376	0.798658	0.442953	0.0134228	0.208054	0.671141	0.778523	0.0671141	0.704698	0.744967	0.275168	0.288591	0.731544
S5	conv5_3	A5	hnr	0.543624	0.637584	0.0805369	0.845638	0.852349	0.557047	0.926174	0.926174	0.704698	0.825503	0.677852	0.543624	0.939597	0.744967	0.201342	0.946309	0.0872483	0.95302	0.724832	0.852349	0.926174	0.57047	0.0536913	0.85906	0.959732	0.892617	0.879195	0.872483	0.852349	0.241611	0.255034	0.483221	0.281879	0.295302	0.234899	0.771812	0.798658	0.630872	0.456376	0.926174	0.100671	0.208054	0.718121	0.0402685	0.704698	0.805369
[truncated: 4 more columns]

## Sheet: 7B
Subject	Layer	ROI	Eval	Data point 1	Data point 2	Data point 3	Data point 4	Data point 5	Data point 6	Data point 7	Data point 8	Data point 9	Data point 10	Data point 11	Data point 12	Data point 13	Data point 14	Data point 15	Data point 16	Data point 17	Data point 18	Data point 19	Data point 20	Data point 21	Data point 22	Data point 23	Data point 24	Data point 25	Data point 26	Data point 27	Data point 28	Data point 29	Data point 30	Data point 31	Data point 32	Data point 33	Data point 34	Data point 35	Data point 36	Data point 37	Data point 38	Data point 39	Data point 40	Data point 41	Data point 42	Data point 43	Data point 44	Data point 45	Data point 46
S1	conv1_1	AC	mel	0.850112	0.268456	0.201342	0.897092	0.592841	0.494407	0.722595	0.581655	0.823266	0.800895	0.747204	0.49217	0.38255	0.66443	0.420582	0.908277	0.715884	0.610738	0.973154	0.630872	0.64877	0.794183	0.872483	0.642058	0.939597	0.93736	0.98434	0.979866	0.917226	0.946309	0.803132	0.762864	0.8434	0.451902	0.438479	0.722595	0.975391	0.713647	0.624161	0.604027	0.850112	0.478747	0.237136	0.348993	0.722595	0.823266
S1	conv1_1	AC	conv1	0.823266	0.800895	0.217002	0.930649	0.888143	0.548098	0.995526	0.771812	0.769575	0.606264	0.66443	0.63311	0.868009	0.986577	0.774049	0.836689	0.337808	0.765101	0.903803	0.765101	0.722595	0.637584	0.814318	0.637584	0.706935	0.977629	0.970917	0.917226	0.950783	0.888143	0.718121	0.606264	0.577181	0.917226	0.628635	0.977629	0.749441	0.626398	0.599553	0.787472	0.919463	0.700224	0.49217	0.447427	0.722595	0.854586
S1	conv1_1	AC	conv5	0.903803	0.96868	0.818792	0.901566	0.838926	0.199105	0.993289	0.581655	0.888143	0.485459	0.266219	0.744966	0.885906	0.908277	0.818792	0.659955	0.637584	0.328859	0.95302	0.66443	0.778523	0.653244	0.818792	0.599553	0.771812	0.724832	0.85906	0.93736	0.93736	0.856823	0.838926	0.93736	0.863535	0.870246	0.525727	0.979866	0.651007	0.519016	0.496644	0.61745	0.592841	0.684564	0.203579	0.463087	0.532438	0.910515
S1	conv1_1	AC	mix5_d	0.765101	0.970917	0.644295	0.955257	0.897092	0.568233	0.997763	0.662192	0.758389	0.49217	0.561521	0.695749	0.736018	0.762864	0.89038	0.668904	0.778523	0.210291	0.9217	0.684564	0.749441	0.758389	0.756152	0.680089	0.210291	0.590604	0.769575	0.9217	0.917226	0.794183	0.668904	0.747204	0.702461	0.845638	0.644295	0.914989	0.120805	0.635347	0.474273	0.302013	0.293065	0.63311	0.353468	0.290828	0.512304	0.718121
S1	conv1_1	AC	mix6_e	0.740492	0.98434	0.371365	0.939597	0.901566	0.400447	0.894855	0.536913	0.630872	0.738255	0.917226	0.577181	0.854586	0.807606	0.850112	0.872483	0.310962	0.447427	0.988814	0.581655	0.818792	0.395973	0.872483	0.170022	0.675615	0.986577	0.944072	0.973154	0.932886	0.901566	0.825503	0.861298	0.771812	0.630872	0.628635	0.552573	0.854586	0.487696	0.604027	0.583893	0.767338	0.926174	0.47651	0.740492	0.657718	0.704698
S1	conv1_1	AC	mix7_c	0.53915	0.836689	0.0604027	0.946309	0.715884	0.178971	0.961969	0.626398	0.592841	0.747204	0.689038	0.724832	0.561521	0.590604	0.727069	0.883669	0.33557	0.590604	0.630872	0.782998	0.530201	0.606264	0.360179	0.800895	0.595078	0.973154	0.977629	0.758389	0.9217	0.58613	0.548098	0.899329	0.700224	0.800895	0.0850112	0.769575	0.543624	0.219239	0.373602	0.451902	0.689038	0.834452	0.655481	0.53915	0.340045	0.760626
S1	conv1_1	AC	fc1	0.861298	0.948546	0.503356	0.926174	0.856823	0.170022	0.944072	0.709172	0.568233	0.514541	0.700224	0.261745	0.548098	0.854586	0.758389	0.680089	0.682327	0.881432	0.143177	0.60179	0.127517	0.14094	0.449664	0.740492	0.44519	0.946309	0.98434	0.530201	0.930649	0.404922	0.165548	0.63311	0.615213	0.378076	0.317673	0.480984	0.225951	0.373602	0.178971	0.628635	0.673378	0.769575	0.653244	0.402685	0.205817	0.778523
S1	conv1_1	AC	f0	0.471429		0.214286	0.857143		0.428571		0.878571		0.707143	0.257143	0.492857	0.942857	0.664286	0.364286	0.771429		0.953571		0.871429	0.685714	0.6	0.9	0.557143		0.685714		0.964286	0.471429	0.857143	0.3		0.642857	0.792857	0.192857	0	0.739286	0.514286	0.442857	0.321429	0.503571	0.65	0.685714	0.321429	0.85	0.621429
S1	conv1_1	AC	sc	0.362416	0.912752	0.0805369	0.765101	0.986577	0.852349	0.456376	0.194631	0.932886	0.597315	0.738255	0.469799	0.718121	0.932886	0.563758	0.704698	0.536913	0.85906	0.832215	0.42953	0.389262	0.744966	0.892617	0.785235	0.677852	0.489933	0.530201	0.818792	0.463087	0.604027	0.610738	0.456376	0.704698	0.691275	0.684564	0.966443	0.966443	0.120805	0.489933	0.489933	0.697987	0.597315	0.463087	0.744966	0.248322	0.557047
S1	conv1_1	AC	hnr	0.543624	0.657718	0.0805369	0.926174	0.308725	0.261745	0.919463	0.644295	0.785235	0.704698	0.66443	0.302013	0.90604	0.664429	0.201342	0.845638	0.0604027	0.563758	0.604027	0.543624	0.52349	0.463087	0.147651	0.530201	0.771812	0.845638	0.818792	0.798658	0.90604	0.442953	0.181208	0.483221	0.221477	0.281879	0.120805	0.362416	0.422819	0.342282	0.516779	0.771812	0.100671	0.174497	0.38255	0.0402685	0.416107	0.785235
S1	conv2_1	AC	mel	0.841163	0.451902	0.165548	0.944072	0.823266	0.505593	0.774049	0.606264	0.686801	0.845638	0.758389	0.494407	0.572707	0.950783	0.440716	0.901566	0.704698	0.630872	0.977629	0.753915	0.608501	0.612975	0.87472	0.657718	0.932886	0.89038	0.977629	0.957494	0.926174	0.959732	0.807606	0.829978	0.841163	0.610738	0.427293	0.767338	0.979866	0.749441	0.61745	0.635347	0.894855	0.568233	0.272931	0.389262	0.729306	0.82774
S1	conv2_1	AC	conv1	0.733781	0.986577	0.12528	0.928412	0.897092	0.512304	0.995526	0.771812	0.760626	0.785235	0.662192	0.653244	0.58613	0.988814	0.644295	0.829978	0.319911	0.785235	0.870246	0.805369	0.474273	0.583893	0.709172	0.612975	0.66443	0.96868	0.977629	0.912752	0.946309	0.872483	0.621924	0.58613	0.854586	0.926174	0.355705	0.982103	0.606264	0.55481	0.675615	0.796421	0.847875	0.729306	0.532438	0.608501	0.442953	0.834452
S1	conv2_1	AC	conv5	0.838926	0.975391	0.348993	0.914989	0.673378	0.646532	0.98434	0.852349	0.606264	0.926174	0.615213	0.41387	0.928412	0.966443	0.939597	0.957494	0.501119	0.36689	0.946309	0.865772	0.270694	0.530201	0.724832	0.624161	0.0111857	0.785235	0.935123	0.856823	0.977629	0.948546	0.711409	0.803132	0.901566	0.718121	0.340045	0.955257	0.590604	0.574944	0.769575	0.975391	0.615213	0.901566	0.706935	0.917226	0.733781	0.487696
S1	conv2_1	AC	mix5_d	0.736018	0.993289	0.389262	0.883669	0.966443	0.762864	0.982103	0.442953	0.568233	0.610738	0.89038	0.498881	0.885906	0.973154	0.979866	0.930649	0.583893	0.407159	0.917226	0.948546	0.637584	0.57047	0.691275	0.785235	0.38255	0.472036	0.970917	0.982103	0.888143	0.96868	0.800895	0.541387	0.825503	0.899329	0.337808	0.979866	0.449664	0.791946	0.872483	0.800895	0.512304	0.9217	0.695749	0.816555	0.758389	0.434004
S1	conv2_1	AC	mix6_e	0.903803	0.975391	0.199105	0.993289	0.825503	0.373602	0.98434	0.961969	0.87472	0.912752	0.892617	0.516779	0.9217	0.888143	0.847875	0.950783	0.49217	0.736018	0.975391	0.863535	0.841163	0.559284	0.914989	0.257271	0.973154	0.966443	0.941834	0.986577	0.888143	0.964206	0.946309	0.800895	0.964206	0.863535	0.498881	0.814318	0.821029	0.791946	0.644295	0.923937	0.932886	0.98434	0.881432	0.939597	0.939597	0.832215
S1	conv2_1	AC	mix7_c	0.765101	0.838926	0.0559284	0.973154	0.192394	0.391499	0.973154	0.888143	0.892617	0.9217	0.626398	0.17226	0.579418	0.98434	0.565996	0.829978	0.467562	0.782998	0.930649	0.599553	0.776286	0.391499	0.807606	0.742729	0.979866	0.961969	0.975391	0.944072	0.872483	0.977629	0.729306	0.812081	0.736018	0.796421	0.266219	0.736018	0.675615	0.534676	0.519016	0.914989	0.778523	0.926174	0.854586	0.908277	0.935123	0.928412
S1	conv2_1	AC	fc1	0.881432	0.930649	0.297539	0.988814	0.346756	0.60179	0.977629	0.946309	0.720358	0.829978	0.519016	0.221477	0.543624	0.991051	0.682327	0.704698	0.409396	0.771812	0.894855	0.478747	0.480984	0.286353	0.876957	0.751678	0.959732	0.948546	0.941834	0.778523	0.944072	0.941834	0.66443	0.480984	0.50783	0.371365	0.778523	0.404922	0.64877	0.364653	0.521253	0.970917	0.680089	0.756152	0.798658	0.932886	0.838926	0.955257
S1	conv2_1	AC	f0	0.607143		0.214286	0.375		0.739286		0.557143		0.728571	0.417857	0.828571	0.935714	0.985714	0.364286	0.542857	0.621429	0.964286		0.5	0.514286	0.385714	0.964286	0.503571	0.714286	0.635714		0.364286	0.932143	0.642857	0.871429		0.757143	0.728571		0	0.785714	0.632143	0.342857	0.6	0.521429	0.764286	0.692857	0.371429	0.871429	0.835714
S1	conv2_1	AC	sc	0.38255	0.986577	0.0805369	0.718121	0.966443	0.959732	0.469799	0.563758	0.90604	0.697987	0.66443	0.765101	0.624161	0.932886	0.651007	0.577181	0.322148	0.865772	0.832215	0.456376	0.671141	0.751678	0.872483	0.785235	0.369128	0.610738	0.610738	0.778524	0.812081	0.651007	0.932886	0.697987	0.684564	0.61745	0.704698	0.966443	0.95302	0.38255	0.543624	0.812081	0.738255	0.66443	0.47651	0.744966	0.154362	0.838926
S1	conv2_1	AC	hnr	0.543624	0.90604	0.0805369	0.946309	0.912752	0.261745	0.791946	0.644295	0.704698	0.684564	0.671141	0.315436	0.885906	0.637584	0.201342	0.838926	0.0604027	0.563758	0.61745	0.671141	0.604027	0.463087	0.0201342	0.624161	0.731544	0.845638	0.892617	0.926174	0.90604	0.469799	0.181208	0.483221	0.221477	0.281879	0.120805	0.395973	0.422819	0.342282	0.530201	0.744966	0.100671	0.221476	0.38255	0.0402685	0.543624	0.865772
S1	conv3_1	AC	mel	0.82774	0.60179	0.190157	0.948546	0.814318	0.485459	0.782998	0.604027	0.738255	0.829978	0.771812	0.516779	0.577181	0.991051	0.404922	0.883669	0.709172	0.653244	0.970917	0.680089	0.655481	0.545861	0.87472	0.671141	0.897092	0.863535	0.982103	0.991051	0.923937	0.941834	0.794183	0.870246	0.782998	0.543624	0.449664	0.796421	0.975391	0.740492	0.521253	0.58613	0.9217	0.467562	0.239374	0.337808	0.637584	0.803132
S1	conv3_1	AC	conv1	0.713647	0.982103	0.190157	0.944072	0.85906	0.53915	0.993289	0.762864	0.791946	0.821029	0.662192	0.686801	0.606264	0.991051	0.579418	0.807606	0.355705	0.785235	0.901566	0.675615	0.512304	0.574944	0.821029	0.642058	0.684564	0.977629	0.973154	0.914989	0.941834	0.825503	0.66443	0.574944	0.713647	0.941834	0.431767	0.979866	0.624161	0.693512	0.659955	0.796421	0.814318	0.519016	0.532438	0.512304	0.431767	0.8434
S1	conv3_1	AC	conv5	0.494407	0.861298	0.646532	0.959732	0.536913	0.753915	0.977629	0.50783	0.879195	0.782998	0.615213	0.693512	0.852349	0.96868	0.90604	0.693512	0.505593	0.532438	0.928412	0.818792	0.57047	0.686801	0.838926	0.639821	0.624161	0.9217	0.899329	0.796421	0.912752	0.903803	0.713647	0.917226	0.646532	0.785235	0.33557	0.986577	0.543624	0.767338	0.527964	0.565996	0.684564	0.644295	0.644295	0.718121	0.744966	0.738255
S1	conv3_1	AC	mix5_d	0.536913	0.832215	0.592841	0.955257	0.930649	0.856823	0.98434	0.771812	0.776286	0.881432	0.85906	0.693512	0.686801	0.944072	0.979866	0.823266	0.628635	0.472036	0.838926	0.872483	0.624161	0.774049	0.769575	0.742729	0.800895	0.662192	0.961969	0.90604	0.932886	0.901566	0.720358	0.807606	0.646532	0.879195	0.380313	0.98434	0.52349	0.832215	0.704698	0.411633	0.852349	0.8434	0.809843	0.574944	0.838926	0.530201
S1	conv3_1	AC	mix6_e	0.90604	0.657718	0.270694	0.98434	0.892617	0.38255	0.991051	0.970917	0.885906	0.941834	0.863535	0.711409	0.876957	0.946309	0.897092	0.986577	0.727069	0.944072	0.966443	0.715884	0.912752	0.767338	0.901566	0.362416	0.961969	0.986577	0.959732	0.986577	0.892617	0.9217	0.774049	0.872483	0.955257	0.778523	0.543624	0.691275	0.901566	0.729306	0.789709	0.838926	0.892617	0.979866	0.903803	0.863535	0.897092	0.769575
S1	conv3_1	AC	mix7_c	0.926174	0.885906	0.239374	0.96868	0.557047	0.505593	0.973154	0.975391	0.879195	0.838926	0.742729	0.561521	0.519016	0.991051	0.702461	0.9217	0.55481	0.948546	0.919463	0.557047	0.914989	0.697987	0.814318	0.545861	0.944072	0.950783	0.988814	0.95302	0.881432	0.93736	0.588367	0.959732	0.917226	0.675615	0.246085	0.702461	0.85906	0.485459	0.729306	0.850112	0.706935	0.747204	0.850112	0.785235	0.861298	0.872483
S1	conv3_1	AC	fc1	0.935123	0.742729	0.514541	0.986577	0.588367	0.715884	0.973154	0.977629	0.657718	0.82774	0.818792	0.615213	0.597315	0.991051	0.823266	0.818792	0.364653	0.850112	0.865772	0.494407	0.646532	0.322148	0.894855	0.700224	0.919463	0.946309	0.966443	0.753915	0.914989	0.897092	0.57047	0.923937	0.680089	0.404922	0.686801	0.472036	0.740492	0.55481	0.711409	0.948546	0.776286	0.501119	0.780761	0.888143	0.861298	0.944072
S1	conv3_1	AC	f0	0.692857		0.771429	0.535714		0.442857	0.642857	0.542857		0.778571	0.264286	0.721429	0.921429	0.985714	0.364286	0.892857	0.535714	0.578571	0.921429	0.742857	0.678571			0.428571	0.635714	0.707143		0.985714	0.664286	0.128571	0.492857		0.742857	0.546429		0	0.814286	0.692857	0.65	0.528571	0.521429	0.578571	0.792857	0.321429	0.871429	0.814286
S1	conv3_1	AC	sc	0.416107	0.812081	0.0805369	0.711409	0.966443	0.852349	0.852349	0.644295	0.892617	0.704698	0.677852	0.691275	0.66443	0.926174	0.604027	0.711409	0.38255	0.90604	0.832215	0.66443	0.684564	0.751678	0.879195	0.785235	0.483222	0.838926	0.590604	0.785235	0.778523	0.630872	0.838926	0.805369	0.691275	0.624161	0.744966	0.966443	0.90604	0.651007	0.590604	0.738255	0.731544	0.66443	0.510067	0.744966	0.147651	0.879195
S1	conv3_1	AC	hnr	0.543624	0.838926	0.0805369	0.939597	0.738255	0.389262	0.899329	0.657718	0.704698	0.691275	0.66443	0.315436	0.899329	0.644295	0.201342	0.892617	0.0604027	0.563758	0.684564	0.671141	0.771812	0.463087	0.0201342	0.671141	0.771812	0.845638	0.946309	0.932886	0.879195	0.241611	0.194631	0.483221	0.38255	0.322148	0.120805	0.389262	0.422819	0.449664	0.644295	0.744966	0.100671	0.187919	0.442953	0.0402685	0.550336	0.852349
S1	conv4_1	AC	mel	0.854586	0.127517	0.192394	0.966443	0.841163	0.480984	0.791946	0.57047	0.711409	0.753915	0.697987	0.474273	0.541387	0.986577	0.416107	0.90604	0.751678	0.63311	0.970917	0.599553	0.590604	0.680089	0.883669	0.655481	0.87472	0.885906	0.977629	0.885906	0.928412	0.932886	0.807606	0.765101	0.780761	0.659955	0.498881	0.776286	0.986577	0.758389	0.574944	0.610738	0.897092	0.572707	0.259508	0.348993	0.671141	0.838926
S1	conv4_1	AC	conv1	0.733781	0.923937	0.0961969	0.950783	0.897092	0.501119	0.993289	0.762864	0.771812	0.767338	0.635347	0.353468	0.447427	0.988814	0.668904	0.832215	0.434004	0.838926	0.928412	0.60179	0.360179	0.604027	0.845638	0.644295	0.655481	0.973154	0.961969	0.89038	0.948546	0.865772	0.646532	0.550336	0.709172	0.935123	0.668904	0.979866	0.702461	0.563758	0.57047	0.798658	0.782998	0.624161	0.485459	0.427293	0.436242	0.832215
S1	conv4_1	AC	conv5	0.597315	0.944072	0.246085	0.93736	0.644295	0.659955	0.995526	0.427293	0.709172	0.519016	0.232662	0.485459	0.93736	0.988814	0.794183	0.917226	0.93736	0.646532	0.979866	0.682327	0.521253	0.850112	0.908277	0.747204	0.353468	0.814318	0.883669	0.966443	0.948546	0.838926	0.789709	0.630872	0.718121	0.677852	0.805369	0.733781	0.809843	0.53915	0.720358	0.758389	0.847875	0.935123	0.36689	0.606264	0.736018	0.639821
S1	conv4_1	AC	mix5_d	0.58613	0.977629	0.208054	0.959732	0.751678	0.736018	0.995526	0.568233	0.689038	0.532438	0.389262	0.715884	0.881432	0.973154	0.876957	0.865772	0.868009	0.749441	0.96868	0.780761	0.563758	0.756152	0.809843	0.787472	0.246085	0.39821	0.930649	0.966443	0.973154	0.870246	0.738255	0.485459	0.753915	0.709172	0.760626	0.642058	0.729306	0.85906	0.832215	0.659955	0.778523	0.941834	0.628635	0.53915	0.805369	0.666667
S1	conv4_1	AC	mix6_e	0.87472	0.975391	0.217002	0.993289	0.950783	0.451902	0.964206	0.975391	0.644295	0.769575	0.881432	0.872483	0.944072	0.988814	0.944072	0.977629	0.689038	0.941834	0.986577	0.854586	0.832215	0.720358	0.885906	0.832215	0.926174	0.977629	0.959732	0.946309	0.941834	0.950783	0.910515	0.914989	0.975391	0.572707	0.387025	0.785235	0.870246	0.753915	0.888143	0.950783	0.8434	0.986577	0.8434	0.845638	0.883669	0.671141
S1	conv4_1	AC	mix7_c	0.881432	0.883669	0.082774	0.98434	0.463087	0.438479	0.957494	0.988814	0.639821	0.364653	0.695749	0.610738	0.644295	0.991051	0.686801	0.803132	0.422819	0.892617	0.964206	0.682327	0.697987	0.66443	0.865772	0.87472	0.932886	0.991051	0.991051	0.791946	0.950783	0.966443	0.519016	0.901566	0.8434	0.485459	0.01566	0.751678	0.778523	0.738255	0.955257	0.883669	0.621924	0.941834	0.825503	0.836689	0.847875	0.756152
S1	conv4_1	AC	fc1	0.923937	0.935123	0.422819	0.876957	0.682327	0.785235	0.93736	0.979866	0.61745	0.769575	0.892617	0.608501	0.478747	0.991051	0.733781	0.919463	0.319911	0.680089	0.935123	0.677852	0.563758	0.565996	0.928412	0.883669	0.90604	0.982103	0.993289	0.604027	0.959732	0.939597	0.581655	0.821029	0.782998	0.353468	0.346756	0.454139	0.825503	0.8434	0.910515	0.946309	0.561521	0.912752	0.966443	0.941834	0.821029	0.903803
S1	conv4_1	AC	f0	0.675		0.214286	0.407143		0.85	0.557143	0.371429	0.171429	0.557143	0.5	0.971429	0.932143	0.985714	0.867857	0.5	0.878571	0.364286		0.485714	0.357143	0.932143	0.0857143	0.792857	0.692857	0.607143			0.692857	0.671429	0.807143	0.460714	0.892857	0.742857	0.192857	0	0.857143	0.75	0.557143	0.307143	0.828571	0.721429	0.671429	0.514286	0.721429	0.528571
S1	conv4_1	AC	sc	0.369128	0.355705	0.0805369	0.765101	0.966443	0.751678	0.248322	0.328859	0.90604	0.791946	0.691275	0.711409	0.66443	0.926174	0.644295	0.691275	0.516779	0.892617	0.832215	0.724832	0.536913	0.765101	0.85906	0.798658	0.557047	0.832215	0.557047	0.791946	0.771812	0.583893	0.657718	0.791946	0.684564	0.590604	0.758389	0.966443	0.879195	0.630872	0.61745	0.825503	0.818792	0.691275	0.583893	0.812081	0.33557	0.624161
S1	conv4_1	AC	hnr	0.543624	0.812081	0.0805369	0.95302	0.610738	0.825503	0.899329	0.684564	0.711409	0.798658	0.791946	0.637584	0.892617	0.624161	0.322148	0.946309	0.275168	0.798658	0.604027	0.711409	0.798658	0.536913	0.0201342	0.724832	0.738255	0.872483	0.677852	0.885906	0.90604	0.483222	0.295302	0.483221	0.785235	0.530201	0.120805	0.409396	0.456376	0.872483	0.624161	0.885906	0.315436	0.66443	0.812081	0.201342	0.738255	0.664429
S1	conv5_3	AC	mel	0.812081	0.118568	0.205817	0.93736	0.469799	0.505593	0.762864	0.440716	0.829978	0.825503	0.704698	0.532438	0.411633	0.986577	0.42953	0.919463	0.706935	0.592841	0.979866	0.581655	0.574944	0.384787	0.885906	0.785235	0.850112	0.892617	0.98434	0.845638	0.919463	0.932886	0.715884	0.899329	0.847875	0.630872	0.519016	0.733781	0.966443	0.704698	0.552573	0.536913	0.87472	0.487696	0.304251	0.378076	0.541387	0.805369
S1	conv5_3	AC	conv1	0.738255	0.970917	0.246085	0.930649	0.868009	0.49217	0.991051	0.767338	0.796421	0.769575	0.675615	0.505593	0.469799	0.993289	0.42953	0.829978	0.317673	0.577181	0.821029	0.310962	0.516779	0.565996	0.574944	0.662192	0.644295	0.970917	0.950783	0.894855	0.95302	0.825503	0.639821	0.615213	0.789709	0.834452	0.0715884	0.870246	0.422819	0.438479	0.510067	0.789709	0.579418	0.545861	0.514541	0.458613	0.393736	0.836689
S1	conv5_3	AC	conv5	0.480984	0.95302	0.474273	0.901566	0.928412	0.684564	0.93736	0.624161	0.950783	0.738255	0.738255	0.675615	0.856823	0.93736	0.628635	0.852349	0.821029	0.744966	0.979866	0.52349	0.534676	0.823266	0.624161	0.876957	0.255034	0.809843	0.908277	0.704698	0.932886	0.715884	0.702461	0.923937	0.666667	0.626398	0.362416	0.872483	0.63311	0.286353	0.693512	0.451902	0.483221	0.662192	0.700224	0.635347	0.646532	0.760626
S1	conv5_3	AC	mix5_d	0.503356	0.98434	0.57047	0.825503	0.955257	0.771812	0.948546	0.568233	0.872483	0.85906	0.610738	0.753915	0.715884	0.881432	0.682327	0.950783	0.894855	0.832215	0.977629	0.639821	0.718121	0.894855	0.709172	0.856823	0.619687	0.765101	0.923937	0.914989	0.847875	0.655481	0.738255	0.753915	0.606264	0.668904	0.454139	0.888143	0.791946	0.431767	0.715884	0.478747	0.610738	0.718121	0.767338	0.651007	0.736018	0.787472
S1	conv5_3	AC	mix6_e	0.957494	0.986577	0.646532	0.991051	0.959732	0.803132	0.930649	0.935123	0.948546	0.935123	0.852349	0.87472	0.95302	0.856823	0.910515	0.997763	0.85906	0.986577	0.973154	0.948546	0.914989	0.917226	0.944072	0.832215	0.908277	0.997763	0.966443	0.993289	0.901566	0.997763	0.93736	0.89038	0.977629	0.52349	0.689038	0.738255	0.932886	0.765101	0.829978	0.814318	0.818792	0.991051	0.901566	0.95302	0.863535	0.816555
S1	conv5_3	AC	mix7_c	0.917226	0.941834	0.697987	0.973154	0.787472	0.736018	0.970917	0.914989	0.935123	0.733781	0.630872	0.868009	0.852349	0.655481	0.57047	0.946309	0.823266	0.930649	0.966443	0.852349	0.883669	0.932886	0.944072	0.856823	0.89038	0.995526	0.975391	0.991051	0.932886	0.991051	0.932886	0.852349	0.95302	0.686801	0.50783	0.852349	0.782998	0.58613	0.892617	0.832215	0.847875	0.883669	0.939597	0.941834	0.868009	0.836689
S1	conv5_3	AC	fc1	0.973154	0.93736	0.765101	0.977629	0.774049	0.805369	0.957494	0.950783	0.910515	0.82774	0.897092	0.879195	0.825503	0.964206	0.8434	0.948546	0.642058	0.854586	0.959732	0.899329	0.825503	0.834452	0.959732	0.872483	0.923937	0.95302	0.961969	0.914989	0.955257	0.986577	0.914989	0.642058	0.977629	0.836689	0.863535	0.787472	0.791946	0.653244	0.854586	0.941834	0.789709	0.798658	0.917226	0.946309	0.812081	0.901566
S1	conv5_3	AC	f0	0.628571		0.721429	0.428571		0.842857	0.657143	0.342857	0.525	0.492857	0.878571	0.771429	0.942857	0.971429	0.757143	0.564286	0.678571	0.514286	0.867857	0.628571	0.421429	0.9	0.957143	0.528571	0.592857	0.671429		0.3	0.664286	0.664286	0.778571	0.821429	0.764286	0.25	0.714286	0	0.778571	0.792857	0.485714	0.407143	0.685714	0.778571	0.607143	0.385714	0.65	0.65
S1	conv5_3	AC	sc	0.362416	0.322148	0.0805369	0.771812	0.973154	0.644295	0.0536913	0.812081	0.90604	0.604027	0.684564	0.818792	0.536913	0.926174	0.845638	0.516779	0.798658	0.879195	0.838926	0.395973	0.684564	0.879195	0.892617	0.818792	0.295302	0.724832	0.798658	0.785235	0.758389	0.577181	0.825503	0.912752	0.684564	0.489933	0.677852	0.375839	0.845638	0.489933	0.637584	0.825503	0.865772	0.57047	0.543624	0.758389	0.42953	0.785235
S1	conv5_3	AC	hnr	0.516779	0.90604	0.0805369	0.95302	0.778523	0.637584	0.825503	0.744966	0.798658	0.718121	0.838926	0.57047	0.892617	0.624161	0.201342	0.852349	0.214765	0.899329	0.758389	0.892617	0.85906	0.550336	0.0939597	0.711409	0.375839	0.919463	0.295302	0.879195	0.912752	0.657718	0.416107	0.543624	0.852349	0.563758	0.194631	0.644295	0.61745	0.885906	0.657718	0.825503	0.134228	0.33557	0.483221	0.0402685	0.785235	0.90604
S1	fc3	AC	mel	0.87472	0.0559284	0.185682	0.847875	0.295302	0.47651	0.662192	0.621924	0.635347	0.711409	0.604027	0.532438	0.243848	0.0201342	0.324385	0.872483	0.599553	0.695749	0.8434	0.369128	0.756152	0.438479	0.628635	0.718121	0.794183	0.872483	0.988814	0.841163	0.870246	0.928412	0.50783	0.722595	0.780761	0.344519	0.525727	0.467562	0.970917	0.883669	0.49217	0.521253	0.774049	0.521253	0.275168	0.353468	0.646532	0.812081
S1	fc3	AC	conv1	0.742729	0.574944	0.317673	0.9217	0.604027	0.463087	0.908277	0.762864	0.758389	0.771812	0.63311	0.378076	0.704698	0.966443	0.776286	0.829978	0.293065	0.868009	0.856823	0.521253	0.738255	0.557047	0.597315	0.706935	0.639821	0.973154	0.98434	0.888143	0.959732	0.863535	0.545861	0.561521	0.724832	0.868009	0.326622	0.686801	0.302013	0.559284	0.49217	0.796421	0.691275	0.541387	0.525727	0.483221	0.630872	0.852349
S1	fc3	AC	conv5	0.85906	0.50783	0.38255	0.651007	0.854586	0.588367	0.798658	0.52349	0.47651	0.55481	0.293065	0.749441	0.910515	0.626398	0.485459	0.883669	0.57047	0.704698	0.923937	0.642058	0.850112	0.729306	0.568233	0.899329	0.131991	0.794183	0.892617	0.894855	0.919463	0.809843	0.671141	0.592841	0.514541	0.615213	0.659955	0.888143	0.458613	0.532438	0.563758	0.724832	0.630872	0.753915	0.615213	0.684564	0.847875	0.879195
S1	fc3	AC	mix5_d	0.89038	0.706935	0.38255	0.63311	0.932886	0.767338	0.863535	0.516779	0.47651	0.686801	0.626398	0.948546	0.702461	0.512304	0.579418	0.838926	0.724832	0.803132	0.932886	0.744966	0.870246	0.785235	0.536913	0.899329	0.422819	0.543624	0.812081	0.908277	0.809843	0.876957	0.776286	0.879195	0.713647	0.697987	0.568233	0.742729	0.514541	0.60179	0.574944	0.744966	0.691275	0.883669	0.751678	0.653244	0.89038	0.684564
S1	fc3	AC	mix6_e	0.9217	0.818792	0.568233	0.9217	0.982103	0.758389	0.872483	0.946309	0.789709	0.765101	0.82774	0.803132	0.93736	0.836689	0.908277	0.950783	0.854586	0.919463	0.975391	0.932886	0.970917	0.977629	0.89038	0.883669	0.888143	0.991051	0.95302	0.939597	0.946309	0.975391	0.863535	0.928412	0.939597	0.751678	0.823266	0.581655	0.856823	0.785235	0.899329	0.870246	0.885906	0.932886	0.816555	0.941834	0.93736	0.60179
S1	fc3	AC	mix7_c	0.955257	0.697987	0.532438	0.93736	0.977629	0.776286	0.932886	0.95302	0.881432	0.626398	0.651007	0.829978	0.926174	0.850112	0.816555	0.847875	0.863535	0.838926	0.973154	0.762864	0.95302	0.979866	0.9217	0.881432	0.901566	0.973154	0.993289	0.950783	0.919463	0.98434	0.856823	0.9217	0.935123	0.82774	0.838926	0.816555	0.595078	0.63311	0.948546	0.894855	0.829978	0.87472	0.765101	0.930649	0.8434	0.807606
S1	fc3	AC	fc1	0.948546	0.912752	0.836689	0.948546	0.946309	0.850112	0.90604	0.973154	0.845638	0.834452	0.910515	0.798658	0.95302	0.982103	0.95302	0.868009	0.673378	0.85906	0.979866	0.85906	0.865772	0.912752	0.948546	0.9217	0.919463	0.926174	0.986577	0.914989	0.95302	0.957494	0.95302	0.760626	0.863535	0.841163	0.899329	0.809843	0.521253	0.789709	0.964206	0.917226	0.812081	0.731544	0.780761	0.941834	0.85906	0.897092
S1	fc3	AC	f0	0.578571		0.671429	0.642857		0.85	0.642857	0.35	0.635714	0.414286	0.778571	0.878571	0.953571	0.65	0.742857	0.471429	0.764286	0.414286	0.892857	0.55	0.357143	0.835714	0.957143	0.664286	0.607143	0.471429		0.632143	0.771429	0.964286	0.914286	0.835714	0.785714	0.578571	0.914286	0	0.692857	0.735714	0.657143	0.271429	0.892857	0.592857	0.578571	0.321429	0.671429	0.471429
S1	fc3	AC	sc	0.644295	0	0.0805369	0.744966	0.919463	0.449664	0.0402685	0.315436	0.604027	0.671141	0.604027	0.496644	0.738255	0.946309	0.583893	0.469799	0.731544	0.328859	0.825503	0.899329	0.630872	0.604027	0.724832	0.610738	0.409396	0.785235	0.483221	0.691275	0.510067	0.738255	0.751678	0.315436	0.872483	0.489933	0.657718	0.362416	0.684564	0.557047	0.758389	0.657718	0.583893	0.630872	0.785235	0.771812	0.644295	0.939597
S1	fc3	AC	hnr	0.583893	0.912752	0.228188	0.912752	0.671141	0.550336	0.885906	0.812081	0.798658	0.738255	0.832215	0.483221	0.651007	0.691275	0.342282	0.758389	0.0939597	0.818792	0.738255	0.630872	0.624161	0.758389	0.281879	0.812081	0.395973	0.892617	0.852349	0.838926	0.879195	0.812081	0.61745	0.597315	0.718121	0.449664	0.536913	0.664429	0.47651	0.758389	0.946309	0.704698	0.61745	0.671141	0.845638	0.201342	0.718121	0.912752
S2	conv1_1	AC	mel	0.841163	0.346756	0.154362	0.87472	0.646532	0.47651	0.760626	0.610738	0.923937	0.879195	0.729306	0.449664	0.724832	0.993289	0.348993	0.883669	0.715884	0.595078	0.948546	0.595078	0.639821	0.331096	0.879195	0.574944	0.899329	0.881432	0.977629	0.917226	0.914989	0.979866	0.901566	0.845638	0.756152	0.581655	0.467562	0.727069	0.979866	0.765101	0.498881	0.619687	0.861298	0.286353	0.237136	0.344519	0.574944	0.838926
S2	conv1_1	AC	conv1	0.736018	0.944072	0.17226	0.950783	0.883669	0.510067	0.986577	0.771812	0.796421	0.787472	0.693512	0.434004	0.769575	0.995526	0.821029	0.838926	0.353468	0.651007	0.977629	0.946309	0.89038	0.606264	0.863535	0.758389	0.718121	0.948546	0.950783	0.939597	0.95302	0.892617	0.693512	0.63311	0.704698	0.926174	0.888143	0.98434	0.758389	0.675615	0.548098	0.787472	0.834452	0.467562	0.483221	0.391499	0.753915	0.876957
S2	conv1_1	AC	conv5	0.780761	0.973154	0.487696	0.932886	0.847875	0.252796	0.98434	0.57047	0.818792	0.577181	0.425056	0.496644	0.964206	0.991051	0.744966	0.561521	0.738255	0.451902	0.948546	0.642058	0.932886	0.653244	0.785235	0.955257	0.438479	0.753915	0.872483	0.908277	0.910515	0.825503	0.704698	0.885906	0.782998	0.838926	0.666667	0.979866	0.680089	0.733781	0.563758	0.467562	0.762864	0.599553	0.353468	0.472036	0.552573	0.93736
S2	conv1_1	AC	mix5_d	0.724832	0.957494	0.57047	0.979866	0.908277	0.389262	0.98434	0.472036	0.814318	0.655481	0.422819	0.344519	0.888143	0.899329	0.776286	0.693512	0.700224	0.313199	0.897092	0.597315	0.912752	0.57047	0.771812	0.966443	0.118568	0.579418	0.926174	0.964206	0.854586	0.740492	0.677852	0.706935	0.66443	0.809843	0.496644	0.870246	0.243848	0.691275	0.63311	0.400447	0.659955	0.626398	0.496644	0.465324	0.550336	0.845638
S2	conv1_1	AC	mix6_e	0.541387	0.836689	0.387025	0.9217	0.959732	0.348993	0.856823	0.758389	0.749441	0.467562	0.868009	0.185682	0.919463	0.939597	0.713647	0.865772	0.295302	0.496644	0.993289	0.680089	0.760626	0.185682	0.870246	0.259508	0.655481	0.944072	0.991051	0.964206	0.941834	0.917226	0.774049	0.812081	0.702461	0.498881	0.711409	0.467562	0.87472	0.400447	0.469799	0.798658	0.791946	0.863535	0.628635	0.769575	0.574944	0.812081
S2	conv1_1	AC	mix7_c	0.472036	0.814318	0.246085	0.935123	0.740492	0.154362	0.87472	0.774049	0.682327	0.512304	0.322148	0.574944	0.565996	0.897092	0.516779	0.724832	0.357942	0.805369	0.525727	0.718121	0.590604	0.389262	0.38255	0.651007	0.659955	0.932886	0.991051	0.751678	0.917226	0.686801	0.552573	0.96868	0.454139	0.829978	0.0447427	0.724832	0.478747	0.346756	0.420582	0.700224	0.588367	0.778523	0.82774	0.711409	0.360179	0.796421
S2	conv1_1	AC	fc1	0.861298	0.96868	0.436242	0.93736	0.876957	0.147651	0.825503	0.691275	0.758389	0.60179	0.505593	0.205817	0.241611	0.850112	0.753915	0.624161	0.653244	0.836689	0.0939597	0.626398	0.152125	0.138702	0.519016	0.588367	0.371365	0.923937	0.993289	0.624161	0.950783	0.214765	0.293065	0.850112	0.281879	0.483221	0.143177	0.480984	0.165548	0.369128	0.170022	0.61745	0.534676	0.722595	0.740492	0.657718	0.333333	0.780761
S2	conv1_1	AC	f0				0.507143				0.375		0.635714	0.257143	0.492857			0.364286	0.621429		0.9		0.65	0.692857		0.9	0.685714	0.557143	0.542857			0.675		0.3		0.585714	0.985714		0	0.764286	0.514286	0.342857	0.375	0.407143	0.728571	0.664286	0.407143	0.235714	0.657143
S2	conv1_1	AC	sc	0.362416	0.604027	0.127517	0.718121	0.973154	0.442953	0.0402685	0.120805	0.879195	0.489933	0.657718	0.315436	0.604027	0.926174	0.590604	0.798658	0.275168	0.543624	0.90604	0.939597	0.899329	0.765101	0.85906	0.805369	0.885906	0.436242	0.630872	0.778524	0.463087	0.630872	0.47651	0.912752	0.926174	0.52349	0.402685	0.463087	0.986577	0.147651	0.583893	0.395973	0.959732	0.510067	0.711409	0.744966	0.932886	0.302013
S2	conv1_1	AC	hnr	0.543624	0.751678	0.0805369	0.90604	0.563758	0.261745	0.899329	0.644295	0.704698	0.691275	0.66443	0.302013	0.47651	0.624161	0.201342	0.845638	0.0604027	0.563758	0.604027	0.503356	0.52349	0.463087	0.0201342	0.583893	0.785235	0.838926	0.530201	0.892617	0.932886	0.402685	0.181208	0.483221	0.221477	0.281879	0.120805	0.362416	0.422819	0.342282	0.442953	0.751678	0.100671	0.161074	0.38255	0.0402685	0.402685	0.778524
S2	conv2_1	AC	mel	0.845638	0.369128	0.163311	0.865772	0.776286	0.525727	0.818792	0.619687	0.926174	0.897092	0.684564	0.548098	0.800895	0.995526	0.39821	0.89038	0.677852	0.606264	0.977629	0.599553	0.610738	0.317673	0.883669	0.686801	0.870246	0.885906	0.988814	0.881432	0.914989	0.944072	0.85906	0.89038	0.785235	0.894855	0.49217	0.809843	0.977629	0.789709	0.536913	0.637584	0.847875	0.275168	0.241611	0.326622	0.60179	0.868009
S2	conv2_1	AC	conv1	0.720358	0.950783	0.237136	0.914989	0.807606	0.501119	0.995526	0.769575	0.776286	0.794183	0.666667	0.0961969	0.489933	0.997763	0.451902	0.834452	0.295302	0.644295	0.935123	0.680089	0.740492	0.559284	0.803132	0.684564	0.727069	0.98434	0.948546	0.932886	0.948546	0.879195	0.626398	0.64877	0.706935	0.778523	0.116331	0.975391	0.651007	0.525727	0.525727	0.787472	0.872483	0.494407	0.478747	0.465324	0.733781	0.861298
S2	conv2_1	AC	conv5	0.744966	0.753915	0.516779	0.87472	0.90604	0.436242	0.970917	0.243848	0.834452	0.957494	0.35123	0.519016	0.932886	0.979866	0.767338	0.946309	0.52349	0.158837	0.961969	0.651007	0.691275	0.559284	0.8434	0.805369	0.8434	0.865772	0.944072	0.908277	0.973154	0.95302	0.66443	0.908277	0.816555	0.753915	0.463087	0.713647	0.868009	0.738255	0.807606	0.559284	0.876957	0.930649	0.425056	0.680089	0.58613	0.93736
S2	conv2_1	AC	mix5_d	0.66443	0.923937	0.579418	0.950783	0.910515	0.597315	0.995526	0.527964	0.771812	0.899329	0.391499	0.328859	0.901566	0.930649	0.798658	0.892617	0.758389	0.425056	0.93736	0.671141	0.702461	0.619687	0.680089	0.941834	0.583893	0.796421	0.941834	0.96868	0.85906	0.948546	0.780761	0.729306	0.753915	0.722595	0.319911	0.662192	0.744966	0.550336	0.908277	0.384787	0.686801	0.892617	0.525727	0.438479	0.756152	0.816555
S2	conv2_1	AC	mix6_e	0.697987	0.908277	0.375839	0.970917	0.923937	0.581655	0.988814	0.926174	0.769575	0.834452	0.885906	0.10962	0.917226	0.979866	0.807606	0.901566	0.767338	0.95302	0.977629	0.870246	0.856823	0.561521	0.917226	0.250559	0.948546	0.988814	0.964206	0.986577	0.87472	0.959732	0.897092	0.82774	0.914989	0.816555	0.519016	0.588367	0.897092	0.682327	0.841163	0.856823	0.977629	0.966443	0.901566	0.796421	0.713647	0.917226
S2	conv2_1	AC	mix7_c	0.657718	0.782998	0.384787	0.955257	0.673378	0.487696	0.96868	0.90604	0.852349	0.458613	0.550336	0.10962	0.552573	0.982103	0.46085	0.744966	0.854586	0.821029	0.941834	0.434004	0.577181	0.434004	0.718121	0.378076	0.883669	0.991051	0.986577	0.888143	0.850112	0.973154	0.577181	0.861298	0.720358	0.778523	0.263982	0.485459	0.8434	0.590604	0.718121	0.863535	0.838926	0.854586	0.930649	0.756152	0.604027	0.941834
S2	conv2_1	AC	fc1	0.870246	0.926174	0.288591	0.986577	0.765101	0.55481	0.964206	0.910515	0.767338	0.624161	0.595078	0.17226	0.454139	0.988814	0.519016	0.604027	0.912752	0.729306	0.901566	0.360179	0.270694	0.418345	0.744966	0.510067	0.861298	0.986577	0.986577	0.680089	0.919463	0.977629	0.527964	0.742729	0.389262	0.297539	0.612975	0.384787	0.774049	0.530201	0.66443	0.964206	0.583893	0.704698	0.959732	0.762864	0.487696	0.975391
S2	conv2_1	AC	f0	0.471429		0.214286	0.45		0.685714	0.678571	0.385714		0.678571	0.257143			0.985714	0.364286	0.657143	0.792857	0.635714		0.657143	0.464286	0.385714	0.964286		0.835714	0.55			0.675	0.9			0.678571	0.557143		0.3	0.792857	0.621429	0.342857	0.757143	0.567857	0.785714	0.75	0.7	0.557143	0.614286
S2	conv2_1	AC	sc	0.369128	0.630872	0.281879	0.583893	0.973154	0.375839	0.61745	0.161074	0.932886	0.624161	0.738255	0.281879	0.610738	0.926174	0.818792	0.510067	0.402685	0.751678	0.885906	0.85906	0.85906	0.812081	0.85906	0.785235	0.751678	0.765101	0.765101	0.778524	0.651007	0.624161	0.630872	0.838926	0.744966	0.456376	0.644295	0.248322	0.986577	0.0939597	0.624161	0.651007	0.95302	0.557047	0.604027	0.744966	0.926174	0.355705
S2	conv2_1	AC	hnr	0.543624	0.657718	0.0805369	0.751678	0.697987	0.261745	0.912752	0.644295	0.590604	0.744967	0.66443	0.302013	0.899329	0.731544	0.201342	0.852349	0.0604027	0.604027	0.724832	0.510067	0.583893	0.463087	0.281879	0.630872	0.738255	0.805369	0.42953	0.885906	0.885906	0.241611	0.181208	0.483221	0.228188	0.281879	0.120805	0.47651	0.42953	0.342282	0.449664	0.805369	0.100671	0.161074	0.402685	0.0402685	0.416107	0.838926
S2	conv3_1	AC	mel	0.829978	0.342282	0.217002	0.854586	0.639821	0.494407	0.776286	0.610738	0.782998	0.861298	0.697987	0.527964	0.825503	0.991051	0.380313	0.888143	0.689038	0.635347	0.979866	0.532438	0.608501	0.319911	0.885906	0.581655	0.901566	0.881432	0.982103	0.885906	0.914989	0.939597	0.914989	0.89038	0.803132	0.881432	0.510067	0.753915	0.979866	0.796421	0.472036	0.626398	0.832215	0.328859	0.250559	0.310962	0.624161	0.847875
S2	conv3_1	AC	conv1	0.704698	0.948546	0.250559	0.923937	0.713647	0.50783	0.991051	0.767338	0.747204	0.789709	0.659955	0.118568	0.525727	0.993289	0.293065	0.836689	0.346756	0.61745	0.988814	0.512304	0.841163	0.552573	0.861298	0.642058	0.756152	0.970917	0.948546	0.944072	0.950783	0.899329	0.651007	0.595078	0.693512	0.762864	0.114094	0.966443	0.816555	0.516779	0.483221	0.778523	0.823266	0.532438	0.525727	0.42953	0.682327	0.85906
S2	conv3_1	AC	conv5	0.682327	0.807606	0.615213	0.959732	0.565996	0.550336	0.975391	0.604027	0.868009	0.901566	0.221477	0.527964	0.93736	0.993289	0.765101	0.961969	0.642058	0.36689	0.946309	0.626398	0.718121	0.395973	0.883669	0.845638	0.955257	0.832215	0.908277	0.841163	0.93736	0.870246	0.644295	0.850112	0.592841	0.765101	0.451902	0.740492	0.910515	0.592841	0.407159	0.595078	0.677852	0.836689	0.680089	0.310962	0.847875	0.807606
S2	conv3_1	AC	mix5_d	0.675615	0.950783	0.796421	0.96868	0.941834	0.704698	0.988814	0.693512	0.789709	0.787472	0.431767	0.442953	0.899329	0.991051	0.912752	0.917226	0.704698	0.534676	0.930649	0.642058	0.870246	0.333333	0.85906	0.87472	0.854586	0.485459	0.950783	0.950783	0.910515	0.845638	0.635347	0.610738	0.659955	0.856823	0.574944	0.66443	0.711409	0.702461	0.456376	0.774049	0.637584	0.785235	0.715884	0.519016	0.832215	0.814318
S2	conv3_1	AC	mix6_e	0.644295	0.82774	0.751678	0.941834	0.930649	0.442953	0.991051	0.96868	0.695749	0.926174	0.897092	0.49217	0.832215	0.982103	0.767338	0.993289	0.340045	0.95302	0.982103	0.774049	0.760626	0.742729	0.966443	0.322148	0.982103	0.98434	0.948546	0.966443	0.914989	0.98434	0.785235	0.897092	0.939597	0.794183	0.671141	0.700224	0.870246	0.639821	0.686801	0.894855	0.825503	0.765101	0.604027	0.897092	0.818792	0.948546
S2	conv3_1	AC	mix7_c	0.498881	0.673378	0.483221	0.95302	0.422819	0.355705	0.986577	0.93736	0.733781	0.774049	0.885906	0.286353	0.395973	0.988814	0.346756	0.95302	0.387025	0.778523	0.928412	0.595078	0.487696	0.552573	0.932886	0.33557	0.961969	0.982103	0.988814	0.760626	0.894855	0.988814	0.402685	0.910515	0.829978	0.619687	0.268456	0.693512	0.711409	0.63311	0.856823	0.89038	0.565996	0.563758	0.791946	0.868009	0.659955	0.96868
S2	conv3_1	AC	fc1	0.861298	0.910515	0.521253	0.979866	0.530201	0.527964	0.973154	0.970917	0.758389	0.782998	0.872483	0.281879	0.199105	0.993289	0.400447	0.814318	0.50783	0.753915	0.910515	0.565996	0.375839	0.559284	0.955257	0.447427	0.93736	0.982103	0.982103	0.510067	0.935123	0.939597	0.496644	0.794183	0.480984	0.474273	0.729306	0.519016	0.619687	0.691275	0.671141	0.988814	0.50783	0.559284	0.742729	0.879195	0.821029	0.982103
S2	conv3_1	AC	f0	0.471429		0.214286	0.428571		0.632143	0.742857	0.417857		0.714286	0.257143	0.578571		0.985714	0.428571	0.671429	0.578571	0.892857		0.914286	0.407143	0.385714		0.685714	0.8	0.728571			0.942857	0.128571	0.535714		0.578571	0.171429	0.192857	0	0.871429	0.628571	0.492857	0.614286	0.528571	0.692857	0.785714	0.321429	0.7	0.657143
S2	conv3_1	AC	sc	0.362416	0.630872	0.389262	0.852349	0.885906	0.436242	0.818792	0.208054	0.946309	0.657718	0.832215	0.315436	0.604027	0.926174	0.684564	0.563758	0.369128	0.288591	0.90604	0.765101	0.885906	0.778524	0.85906	0.791946	0.697987	0.738255	0.751678	0.798658	0.651007	0.691275	0.597315	0.892617	0.785235	0.463087	0.765101	0.288591	0.966443	0.134228	0.590604	0.711409	0.95302	0.604027	0.691275	0.744966	0.778523	0.395973
S2	conv3_1	AC	hnr	0.543624	0.550336	0.0805369	0.778523	0.677852	0.268456	0.95302	0.644295	0.597315	0.724832	0.66443	0.302013	0.85906	0.664429	0.201342	0.872483	0.0604027	0.563758	0.610738	0.630872	0.530201	0.47651	0.0201342	0.590604	0.738255	0.885906	0.852349	0.872483	0.879195	0.241611	0.181208	0.483221	0.315436	0.281879	0.120805	0.375839	0.422819	0.342282	0.463087	0.751678	0.127517	0.167785	0.402685	0.0402685	0.805369	0.798658
S2	conv4_1	AC	mel	0.841163	0.340045	0.185682	0.892617	0.816555	0.494407	0.689038	0.563758	0.854586	0.782998	0.64877	0.456376	0.809843	0.993289	0.387025	0.90604	0.711409	0.61745	0.979866	0.606264	0.659955	0.333333	0.876957	0.639821	0.897092	0.883669	0.979866	0.85906	0.914989	0.89038	0.829978	0.870246	0.825503	0.836689	0.536913	0.816555	0.979866	0.787472	0.44519	0.483221	0.821029	0.252796	0.268456	0.299776	0.563758	0.8434
S2	conv4_1	AC	conv1	0.731544	0.959732	0.268456	0.923937	0.87472	0.467562	0.993289	0.756152	0.771812	0.776286	0.630872	0.0626398	0.53915	0.997763	0.60179	0.834452	0.395973	0.588367	0.986577	0.597315	0.680089	0.581655	0.923937	0.621924	0.691275	0.977629	0.946309	0.926174	0.948546	0.894855	0.653244	0.52349	0.736018	0.744966	0.36689	0.785235	0.885906	0.536913	0.463087	0.749441	0.883669	0.389262	0.512304	0.290828	0.474273	0.856823
S2	conv4_1	AC	conv5	0.852349	0.901566	0.581655	0.812081	0.765101	0.530201	0.964206	0.308725	0.901566	0.715884	0.0961969	0.36689	0.95302	0.993289	0.930649	0.58613	0.888143	0.454139	0.964206	0.796421	0.926174	0.624161	0.919463	0.749441	0.134228	0.910515	0.901566	0.657718	0.966443	0.823266	0.8434	0.263982	0.897092	0.550336	0.798658	0.753915	0.720358	0.655481	0.384787	0.219239	0.823266	0.463087	0.644295	0.344519	0.46085	0.624161
S2	conv4_1	AC	mix5_d	0.825503	0.939597	0.597315	0.863535	0.970917	0.635347	0.973154	0.516779	0.917226	0.753915	0.355705	0.494407	0.9217	0.997763	0.944072	0.771812	0.944072	0.599553	0.910515	0.838926	0.935123	0.577181	0.903803	0.8434	0.697987	0.838926	0.970917	0.941834	0.946309	0.751678	0.805369	0.550336	0.805369	0.646532	0.63311	0.850112	0.722595	0.753915	0.485459	0.277405	0.785235	0.577181	0.693512	0.50783	0.644295	0.655481
S2	conv4_1	AC	mix6_e	0.749441	0.944072	0.639821	0.982103	0.970917	0.673378	0.970917	0.955257	0.854586	0.946309	0.966443	0.342282	0.914989	0.988814	0.774049	0.948546	0.883669	0.959732	0.988814	0.836689	0.964206	0.680089	0.975391	0.451902	0.868009	0.964206	0.95302	0.957494	0.919463	0.955257	0.854586	0.973154	0.995526	0.805369	0.44519	0.610738	0.881432	0.767338	0.955257	0.885906	0.950783	0.935123	0.818792	0.9217	0.865772	0.897092
S2	conv4_1	AC	mix7_c	0.700224	0.903803	0.154362	0.961969	0.561521	0.521253	0.852349	0.932886	0.970917	0.852349	0.90604	0.225951	0.686801	0.988814	0.474273	0.711409	0.762864	0.659955	0.977629	0.684564	0.932886	0.409396	0.930649	0.655481	0.899329	0.961969	0.98434	0.796421	0.926174	0.96868	0.496644	0.975391	0.988814	0.64877	0.161074	0.561521	0.767338	0.863535	0.959732	0.776286	0.829978	0.818792	0.823266	0.823266	0.879195	0.96868
S2	conv4_1	AC	fc1	0.966443	0.928412	0.391499	0.964206	0.642058	0.780761	0.557047	0.959732	0.910515	0.850112	0.955257	0.281879	0.49217	0.993289	0.487696	0.829978	0.711409	0.340045	0.977629	0.702461	0.733781	0.597315	0.95302	0.44519	0.872483	0.959732	0.988814	0.644295	0.966443	0.973154	0.572707	0.930649	0.736018	0.393736	0.574944	0.485459	0.751678	0.944072	0.852349	0.910515	0.527964	0.653244	0.82774	0.903803	0.863535	0.986577
S2	conv4_1	AC	f0	0.55		0.535714	0.428571		0.828571	0.578571	0.392857		0.578571	0.528571	0.707143		0.985714	0.878571	0.535714	0.842857	0.385714	0.0642857	0.621429	0.485714	0.778571	0.0857143	0.771429	0.735714	0.471429			0.892857	0.421429	0.55	0.95	0.9	0.65	0.578571	0	0.771429	0.721429	0.607143	0.342857	0.728571	0.671429	0.664286	0.535714	0.614286	0.478571
S2	conv4_1	AC	sc	0.362416	0.684564	0.201342	0.711409	0.973154	0.416107	0.536913	0.221477	0.959732	0.751678	0.691275	0.275168	0.61745	0.926174	0.718121	0.812081	0.42953	0.563758	0.872483	0.852349	0.912752	0.899329	0.852349	0.818792	0.832215	0.778523	0.845638	0.765101	0.691275	0.630872	0.604027	0.966443	0.812081	0.489933	0.536913	0.610738	0.986577	0.181208	0.812081	0.751678	0.946309	0.711409	0.771812	0.744966	0.939597	0.38255
S2	conv4_1	AC	hnr	0.550336	0.818792	0.0805369	0.95302	0.530201	0.577181	0.966443	0.738255	0.704698	0.90604	0.785235	0.302013	0.892617	0.651007	0.234899	0.885906	0.107383	0.90604	0.604027	0.852349	0.724832	0.751678	0.0201342	0.778523	0.543624	0.872483	0.711409	0.778523	0.85906	0.503356	0.181208	0.778523	0.47651	0.664429	0.167785	0.442953	0.57047	0.409396	0.744966	0.845638	0.409396	0.543624	0.825503	0.33557	0.677852	0.731544
S2	conv5_3	AC	mel	0.854586	0.0626398	0.0850112	0.932886	0.559284	0.454139	0.785235	0.550336	0.950783	0.809843	0.532438	0.64877	0.487696	0.993289	0.344519	0.917226	0.702461	0.729306	0.939597	0.666667	0.720358	0.44519	0.778523	0.671141	0.825503	0.854586	0.98434	0.910515	0.910515	0.961969	0.852349	0.812081	0.760626	0.66443	0.619687	0.798658	0.979866	0.825503	0.512304	0.626398	0.821029	0.328859	0.248322	0.353468	0.637584	0.879195
S2	conv5_3	AC	conv1	0.751678	0.935123	0.098434	0.946309	0.93736	0.467562	0.986577	0.771812	0.789709	0.778523	0.619687	0.129754	0.44519	0.881432	0.183445	0.8434	0.360179	0.512304	0.885906	0.552573	0.693512	0.565996	0.695749	0.619687	0.626398	0.96868	0.948546	0.899329	0.944072	0.899329	0.646532	0.53915	0.689038	0.355705	0.812081	0.36689	0.281879	0.400447	0.579418	0.809843	0.841163	0.456376	0.480984	0.478747	0.485459	0.845638
S2	conv5_3	AC	conv5	0.767338	0.966443	0.0469799	0.856823	0.785235	0.304251	0.856823	0.742729	0.829978	0.816555	0.0917226	0.662192	0.917226	0.941834	0.695749	0.948546	0.807606	0.498881	0.950783	0.816555	0.592841	0.776286	0.519016	0.850112	0.0290828	0.85906	0.899329	0.572707	0.946309	0.782998	0.865772	0.668904	0.684564	0.46085	0.604027	0.798658	0.809843	0.579418	0.847875	0.946309	0.416107	0.720358	0.342282	0.666667	0.731544	0.832215
S2	conv5_3	AC	mix5_d	0.794183	0.98434	0.255034	0.836689	0.939597	0.572707	0.807606	0.700224	0.838926	0.765101	0.0760626	0.666667	0.769575	0.863535	0.608501	0.87472	0.868009	0.621924	0.9217	0.912752	0.733781	0.787472	0.706935	0.93736	0.713647	0.563758	0.944072	0.894855	0.671141	0.841163	0.861298	0.498881	0.666667	0.434004	0.496644	0.749441	0.677852	0.55481	0.821029	0.579418	0.543624	0.863535	0.46085	0.680089	0.751678	0.836689
S2	conv5_3	AC	mix6_e	0.955257	0.966443	0.691275	0.995526	0.986577	0.686801	0.941834	0.959732	0.939597	0.975391	0.850112	0.883669	0.961969	0.964206	0.796421	0.979866	0.899329	0.912752	0.975391	0.912752	0.98434	0.96868	0.957494	0.711409	0.93736	0.986577	0.98434	0.995526	0.930649	0.988814	0.868009	0.932886	0.964206	0.536913	0.856823	0.736018	0.8434	0.771812	0.930649	0.903803	0.767338	0.96868	0.854586	0.970917	0.919463	0.899329
S2	conv5_3	AC	mix7_c	0.856823	0.883669	0.736018	0.970917	0.930649	0.590604	0.979866	0.948546	0.946309	0.903803	0.727069	0.724832	0.897092	0.700224	0.615213	0.948546	0.89038	0.747204	0.96868	0.82774	0.982103	0.970917	0.964206	0.740492	0.959732	0.96868	0.986577	0.970917	0.932886	0.997763	0.798658	0.894855	0.966443	0.651007	0.791946	0.796421	0.742729	0.60179	0.986577	0.928412	0.760626	0.932886	0.829978	0.959732	0.888143	0.868009
S2	conv5_3	AC	fc1	0.948546	0.90604	0.832215	0.982103	0.910515	0.805369	0.964206	0.970917	0.899329	0.876957	0.841163	0.395973	0.914989	0.894855	0.718121	0.93736	0.740492	0.646532	0.964206	0.856823	0.901566	0.923937	0.977629	0.796421	0.930649	0.928412	0.982103	0.948546	0.948546	0.988814	0.807606	0.709172	0.894855	0.521253	0.919463	0.785235	0.791946	0.695749	0.988814	0.982103	0.769575	0.87472	0.791946	0.946309	0.868009	0.946309
S2	conv5_3	AC	f0	0.707143		0.964286			0.8	0.778571	0.535714		0.664286	0.717857	0.664286	0.942857	0.978571	0.864286	0.814286	0.742857	0.55	0.921429	0.464286	0.407143	0.807143	0.6	0.685714	0.614286	0.714286			0.628571	0.942857	0.914286	0.910714	0.792857	0.15	0.95	0	0.678571	0.642857	0.842857	0.335714	0.592857	0.614286	0.642857	0.735714	0.771429	0.514286
S2	conv5_3	AC	sc	0.362416	0.268456	0.275168	0.697987	0.973154	0.805369	0.442953	0.771812	0.919463	0.845638	0.751678	0.456376	0.711409	0.926174	0.691275	0.483221	0.805369	0.536913	0.865772	0.66443	0.85906	0.85906	0.90604	0.791946	0.375839	0.798658	0.57047	0.778524	0.66443	0.66443	0.57047	0.879195	0.644295	0.442953	0.711409	0.315436	0.322148	0.0939597	0.66443	0.765101	0.832215	0.651007	0.697987	0.892617	0.697987	0.563758
S2	conv5_3	AC	hnr	0.590604	0.657718	0.221476	0.798658	0.389262	0.348993	0.959732	0.671141	0.704698	0.872483	0.785235	0.308725	0.932886	0.718121	0.234899	0.865772	0.167785	0.657718	0.711409	0.912752	0.61745	0.738255	0.181208	0.677852	0.463087	0.892617	0.892617	0.865772	0.90604	0.912752	0.228188	0.489933	0.436242	0.288591	0.577181	0.778524	0.718121	0.503356	0.872483	0.892617	0.214765	0.463087	0.610738	0.0402685	0.785235	0.832215
S2	fc3	AC	mel	0.910515	0.0782998	0.313199	0.778523	0.261745	0.521253	0.787472	0.503356	0.908277	0.812081	0.57047	0.595078	0.635347	0.53915	0.257271	0.90604	0.574944	0.727069	0.803132	0.503356	0.534676	0.317673	0.789709	0.463087	0.894855	0.89038	0.973154	0.89038	0.926174	0.914989	0.66443	0.932886	0.693512	0.353468	0.550336	0.559284	0.96868	0.718121	0.380313	0.610738	0.659955	0.259508	0.210291	0.302013	0.561521	0.829978
S2	fc3	AC	conv1	0.771812	0.847875	0.337808	0.912752	0.653244	0.467562	0.986577	0.767338	0.769575	0.798658	0.637584	0.465324	0.465324	0.503356	0.266219	0.852349	0.516779	0.456376	0.852349	0.465324	0.771812	0.501119	0.704698	0.57047	0.659955	0.96868	0.946309	0.899329	0.950783	0.543624	0.61745	0.630872	0.599553	0.425056	0.0939597	0.203579	0.263982	0.463087	0.447427	0.809843	0.572707	0.449664	0.353468	0.451902	0.653244	0.868009
S2	fc3	AC	conv5	0.865772	0.438479	0.463087	0.505593	0.700224	0.425056	0.96868	0.599553	0.908277	0.941834	0.36689	0.41387	0.959732	0.651007	0.170022	0.923937	0.579418	0.463087	0.870246	0.407159	0.870246	0.447427	0.8434	0.691275	0.0425056	0.82774	0.941834	0.711409	0.977629	0.666667	0.838926	0.950783	0.729306	0.691275	0.449664	0.816555	0.527964	0.541387	0.565996	0.881432	0.438479	0.807606	0.297539	0.626398	0.760626	0.800895
S2	fc3	AC	mix5_d	0.682327	0.662192	0.563758	0.612975	0.836689	0.57047	0.975391	0.516779	0.832215	0.825503	0.595078	0.480984	0.914989	0.574944	0.241611	0.87472	0.501119	0.563758	0.794183	0.465324	0.912752	0.765101	0.941834	0.780761	0.635347	0.597315	0.90604	0.838926	0.89038	0.771812	0.821029	0.944072	0.785235	0.572707	0.438479	0.794183	0.680089	0.651007	0.677852	0.724832	0.440716	0.82774	0.418345	0.583893	0.850112	0.876957
S2	fc3	AC	mix6_e	0.818792	0.722595	0.865772	0.767338	0.98434	0.823266	0.977629	0.926174	0.829978	0.930649	0.959732	0.821029	0.926174	0.608501	0.832215	0.977629	0.738255	0.910515	0.955257	0.9217	0.957494	0.961969	0.957494	0.910515	0.982103	0.995526	0.957494	0.970917	0.957494	0.986577	0.838926	0.946309	0.89038	0.753915	0.883669	0.850112	0.791946	0.816555	0.876957	0.816555	0.841163	0.928412	0.814318	0.834452	0.865772	0.87472
S2	fc3	AC	mix7_c	0.85906	0.740492	0.771812	0.930649	0.96868	0.744966	0.935123	0.941834	0.888143	0.892617	0.897092	0.760626	0.713647	0.680089	0.747204	0.914989	0.794183	0.825503	0.975391	0.760626	0.977629	0.979866	0.946309	0.8434	0.98434	0.979866	0.977629	0.861298	0.919463	0.993289	0.832215	0.908277	0.856823	0.892617	0.856823	0.957494	0.579418	0.872483	0.955257	0.868009	0.805369	0.885906	0.798658	0.903803	0.823266	0.932886
S2	fc3	AC	fc1	0.959732	0.814318	0.89038	0.856823	0.948546	0.928412	0.935123	0.950783	0.912752	0.868009	0.926174	0.662192	0.872483	0.845638	0.93736	0.912752	0.675615	0.644295	0.979866	0.861298	0.948546	0.961969	0.959732	0.899329	0.970917	0.935123	0.970917	0.966443	0.917226	0.993289	0.89038	0.807606	0.9217	0.702461	0.910515	0.930649	0.671141	0.897092	0.993289	0.932886	0.832215	0.702461	0.796421	0.89038	0.872483	0.961969
S2	fc3	AC	f0	0.757143		0.921429			0.764286	0.592857	0.407143	0.878571	0.721429	0.707143	0.507143	0.921429	0.664286	0.585714	0.5	0.685714	0.421429	0.785714	0.5	0.564286	0.707143	0.628571	0.671429	0.678571	0.45		0.0214286	0.714286	0.928571	0.85	0.828571	0.8	0.785714	0.95	0	0.7	0.821429	0.764286	0.385714	0.735714	0.585714	0.692857	0.535714	0.7	0.557143
S2	fc3	AC	sc	0.395973	0	0.0805369	0.778524	0.973154	0.228188	0.47651	0.436242	0.892617	0.483222	0.724832	0.66443	0.624161	0.939597	0.590604	0.691275	0.865772	0.463087	0.664429	0.932886	0.892617	0.610738	0.536913	0.597315	0.630872	0.557047	0.610738	0.832215	0.610738	0.812081	0.489933	0.785235	0.758389	0.456376	0.624161	0.469799	0.590604	0.194631	0.731544	0.778523	0.422819	0.483221	0.637584	0.751678	0.637584	0.33557
S2	fc3	AC	hnr	0.684564	0.973154	0.114094	0.838926	0.66443	0.57047	0.872483	0.731544	0.85906	0.865772	0.838926	0.322148	0.583893	0.744966	0.241611	0.919463	0.61745	0.939597	0.563758	0.912752	0.872483	0.778524	0.744966	0.845638	0.738255	0.939597	0.805369	0.926174	0.892617	0.872483	0.214765	0.832215	0.536913	0.281879	0.268456	0.677852	0.503356	0.664429	0.812081	0.838926	0.604027	0.409396	0.791946	0.0402685	0.744967	0.926174
S3	conv1_1	AC	mel	0.829978	0.892617	0.192394	0.993289	0.785235	0.534676	0.796421	0.606264	0.955257	0.841163	0.82774	0.472036	0.637584	0.993289	0.458613	0.888143	0.715884	0.606264	0.973154	0.532438	0.606264	0.409396	0.885906	0.704698	0.894855	0.872483	0.973154	0.977629	0.959732	0.997763	0.774049	0.816555	0.715884	0.516779	0.436242	0.695749	0.979866	0.816555	0.498881	0.651007	0.870246	0.501119	0.326622	0.331096	0.577181	0.823266
S3	conv1_1	AC	conv1	0.731544	0.988814	0.914989	0.993289	0.914989	0.536913	0.993289	0.771812	0.930649	0.789709	0.66443	0.682327	0.892617	0.977629	0.870246	0.832215	0.727069	0.521253	0.973154	0.785235	0.8434	0.581655	0.9217	0.675615	0.740492	0.957494	0.96868	0.970917	0.957494	0.821029	0.639821	0.87472	0.711409	0.946309	0.923937	0.966443	0.729306	0.541387	0.543624	0.791946	0.939597	0.579418	0.543624	0.47651	0.677852	0.856823
S3	conv1_1	AC	conv5	0.646532	0.982103	0.789709	0.995526	0.666667	0.387025	0.930649	0.762864	0.93736	0.563758	0.427293	0.722595	0.939597	0.982103	0.809843	0.49217	0.389262	0.346756	0.959732	0.760626	0.870246	0.384787	0.876957	0.791946	0.756152	0.724832	0.796421	0.944072	0.946309	0.950783	0.55481	0.939597	0.776286	0.713647	0.704698	0.939597	0.753915	0.742729	0.64877	0.472036	0.58613	0.946309	0.514541	0.579418	0.442953	0.812081
S3	conv1_1	AC	mix5_d	0.713647	0.975391	0.680089	0.991051	0.700224	0.409396	0.975391	0.711409	0.894855	0.66443	0.440716	0.615213	0.9217	0.946309	0.876957	0.313199	0.434004	0.425056	0.966443	0.787472	0.876957	0.41387	0.800895	0.765101	0.255034	0.686801	0.845638	0.928412	0.950783	0.95302	0.559284	0.90604	0.447427	0.727069	0.760626	0.89038	0.487696	0.619687	0.608501	0.400447	0.293065	0.910515	0.57047	0.357942	0.353468	0.767338
S3	conv1_1	AC	mix6_e	0.438479	0.964206	0.744966	0.961969	0.979866	0.407159	0.979866	0.751678	0.856823	0.581655	0.870246	0.753915	0.923937	0.973154	0.926174	0.691275	0.483221	0.702461	0.986577	0.791946	0.731544	0.615213	0.917226	0.348993	0.516779	0.854586	0.944072	0.961969	0.932886	0.9217	0.812081	0.87472	0.800895	0.713647	0.565996	0.290828	0.8434	0.530201	0.50783	0.93736	0.753915	0.901566	0.706935	0.590604	0.727069	0.847875
S3	conv1_1	AC	mix7_c	0.561521	0.90604	0.590604	0.975391	0.950783	0.266219	0.870246	0.612975	0.894855	0.657718	0.47651	0.684564	0.646532	0.948546	0.818792	0.644295	0.583893	0.751678	0.50783	0.758389	0.489933	0.36689	0.579418	0.798658	0.456376	0.879195	0.96868	0.642058	0.899329	0.36689	0.355705	0.930649	0.673378	0.744966	0.393736	0.787472	0.583893	0.409396	0.395973	0.87472	0.543624	0.838926	0.903803	0.606264	0.720358	0.825503
S3	conv1_1	AC	fc1	0.818792	0.959732	0.574944	0.975391	0.928412	0.239374	0.87472	0.747204	0.702461	0.689038	0.718121	0.217002	0.0961969	0.98434	0.778523	0.608501	0.8434	0.834452	0.049217	0.635347	0.082774	0.136465	0.689038	0.666667	0.425056	0.955257	0.982103	0.534676	0.957494	0.234899	0.234899	0.702461	0.337808	0.380313	0.375839	0.624161	0.427293	0.315436	0.163311	0.798658	0.516779	0.762864	0.796421	0.604027	0.422819	0.782998
S3	conv1_1	AC	f0	0.728571		0.214286	0.521429		0.428571	0.342857	0.642857	0.814286	0.610714		0.664286		0.985714		0.514286		0.428571	0.942857	0.65	0.439286			0.492857	0.557143	0.485714		0.428571	0.778571	0.892857			0.75	0.971429		0	0.792857	0.739286	0.921429	0.35	0.407143	0.914286	0.664286	0.371429	0.885714	0.910714
S3	conv1_1	AC	sc	0.362416	0.986577	0.885906	0.718121	0.973154	0.442953	0.946309	0.765101	0.892617	0.442953	0.771812	0.724832	0.664429	0.926174	0.61745	0.85906	0.785235	0.872483	0.832215	0.885906	0.845638	0.771812	0.85906	0.791946	0.805369	0.328859	0.516779	0.778524	0.469799	0.865772	0.469799	0.516779	0.718121	0.637584	0.845638	0.530201	0.986577	0.0805369	0.590604	0.302013	0.946309	0.469799	0.604027	0.744966	0.90604	0.47651
S3	conv1_1	AC	hnr	0.543624	0.95302	0.0805369	0.530201	0.865772	0.261745	0.95302	0.651007	0.704698	0.778524	0.66443	0.302013	0.90604	0.557047	0.201342	0.939597	0.0604027	0.563758	0.604027	0.503356	0.52349	0.463087	0.0268456	0.838926	0.724832	0.879195	0.744966	0.496644	0.751678	0.241611	0.181208	0.597315	0.221477	0.281879	0.120805	0.362416	0.422819	0.342282	0.442953	0.765101	0.100671	0.161074	0.630872	0.0402685	0.402685	0.765101
S3	conv2_1	AC	mel	0.832215	0.666667	0.219239	0.993289	0.816555	0.532438	0.782998	0.574944	0.959732	0.8434	0.805369	0.510067	0.731544	0.995526	0.456376	0.901566	0.709172	0.604027	0.975391	0.53915	0.628635	0.357942	0.885906	0.709172	0.903803	0.847875	0.979866	0.959732	0.957494	0.988814	0.803132	0.897092	0.702461	0.749441	0.434004	0.765101	0.979866	0.825503	0.563758	0.709172	0.838926	0.64877	0.344519	0.344519	0.58613	0.854586
S3	conv2_1	AC	conv1	0.722595	0.975391	0.689038	0.95302	0.829978	0.494407	0.991051	0.769575	0.908277	0.794183	0.659955	0.682327	0.689038	0.993289	0.829978	0.832215	0.769575	0.608501	0.961969	0.697987	0.834452	0.561521	0.90604	0.653244	0.751678	0.96868	0.957494	0.95302	0.941834	0.85906	0.642058	0.805369	0.727069	0.939597	0.782998	0.966443	0.829978	0.46085	0.548098	0.809843	0.919463	0.545861	0.541387	0.483221	0.800895	0.854586
S3	conv2_1	AC	conv5	0.800895	0.941834	0.516779	0.979866	0.653244	0.463087	0.957494	0.463087	0.90604	0.762864	0.521253	0.753915	0.865772	0.986577	0.818792	0.957494	0.695749	0.545861	0.977629	0.474273	0.49217	0.420582	0.903803	0.702461	0.689038	0.856823	0.879195	0.977629	0.944072	0.959732	0.637584	0.977629	0.677852	0.89038	0.823266	0.852349	0.944072	0.894855	0.794183	0.93736	0.404922	0.930649	0.800895	0.498881	0.841163	0.838926
S3	conv2_1	AC	mix5_d	0.709172	0.997763	0.568233	0.982103	0.850112	0.684564	0.997763	0.427293	0.901566	0.765101	0.673378	0.780761	0.90604	0.997763	0.919463	0.899329	0.666667	0.44519	0.964206	0.689038	0.762864	0.440716	0.845638	0.720358	0.612975	0.742729	0.876957	0.977629	0.87472	0.959732	0.742729	0.941834	0.695749	0.93736	0.682327	0.847875	0.95302	0.675615	0.753915	0.771812	0.581655	0.910515	0.742729	0.485459	0.888143	0.814318
S3	conv2_1	AC	mix6_e	0.693512	0.977629	0.46085	0.993289	0.970917	0.577181	0.995526	0.796421	0.944072	0.881432	0.861298	0.724832	0.90604	0.986577	0.95302	0.964206	0.704698	0.776286	0.98434	0.854586	0.863535	0.630872	0.9217	0.344519	0.901566	0.946309	0.944072	0.991051	0.910515	0.973154	0.908277	0.881432	0.794183	0.917226	0.391499	0.557047	0.901566	0.720358	0.832215	0.959732	0.794183	0.997763	0.879195	0.82774	0.872483	0.917226
S3	conv2_1	AC	mix7_c	0.61745	0.919463	0.516779	0.991051	0.749441	0.387025	0.993289	0.903803	0.939597	0.682327	0.671141	0.619687	0.530201	0.995526	0.724832	0.834452	0.651007	0.787472	0.928412	0.709172	0.402685	0.541387	0.854586	0.599553	0.897092	0.966443	0.982103	0.803132	0.926174	0.982103	0.467562	0.9217	0.574944	0.751678	0.281879	0.483221	0.917226	0.731544	0.709172	0.970917	0.789709	0.876957	0.919463	0.894855	0.861298	0.914989
S3	conv2_1	AC	fc1	0.914989	0.966443	0.340045	0.988814	0.635347	0.485459	0.979866	0.917226	0.740492	0.774049	0.787472	0.642058	0.550336	0.991051	0.595078	0.762864	0.521253	0.774049	0.914989	0.458613	0.225951	0.436242	0.888143	0.519016	0.888143	0.948546	0.98434	0.697987	0.959732	0.982103	0.431767	0.903803	0.340045	0.322148	0.635347	0.38255	0.825503	0.568233	0.599553	0.993289	0.510067	0.651007	0.894855	0.863535	0.809843	0.95302
S3	conv2_1	AC	f0	0.9		0.460714	0.557143		0.535714	0.714286	0.414286		0.7	0.492857	0.85		0.985714	0.771429	0.557143	0.778571	0.321429		0.435714	0.257143	0.564286	0.964286	0.3	0.757143	0.55		0.964286	0.771429	0.9	0.546429	0.235714	0.6	0.985714	0.192857	0	0.914286	0.814286	0.55	0.385714	0.471429	0.735714	0.878571	0.335714	0.671429	0.714286
S3	conv2_1	AC	sc	0.362416	0.986577	0.375839	0.449664	0.966443	0.295302	0.946309	0.892617	0.892617	0.61745	0.832215	0.731544	0.718121	0.926174	0.637584	0.416107	0.785235	0.865772	0.825503	0.892617	0.845638	0.812081	0.852349	0.791946	0.812081	0.805369	0.604027	0.771812	0.758389	0.899329	0.583893	0.42953	0.684564	0.577181	0.724832	0.966443	0.986577	0.114094	0.644295	0.812081	0.946309	0.624161	0.536913	0.744966	0.90604	0.590604
S3	conv2_1	AC	hnr	0.543624	0.885906	0.0805369	0.919463	0.926174	0.261745	0.865772	0.651007	0.704698	0.805369	0.66443	0.302013	0.892617	0.624161	0.201342	0.912752	0.0604027	0.563758	0.604027	0.597315	0.590604	0.463087	0.0201342	0.90604	0.825503	0.791946	0.624161	0.738255	0.899329	0.241611	0.181208	0.483221	0.221477	0.295302	0.120805	0.362416	0.456376	0.342282	0.442953	0.892617	0.100671	0.302013	0.496644	0.0402685	0.530201	0.912752
S3	conv3_1	AC	mel	0.82774	0.574944	0.199105	0.926174	0.814318	0.543624	0.85906	0.590604	0.964206	0.836689	0.807606	0.498881	0.753915	0.993289	0.411633	0.910515	0.724832	0.588367	0.975391	0.53915	0.655481	0.384787	0.881432	0.666667	0.935123	0.829978	0.98434	0.917226	0.966443	0.991051	0.796421	0.883669	0.686801	0.841163	0.44519	0.771812	0.98434	0.812081	0.52349	0.671141	0.841163	0.552573	0.286353	0.342282	0.590604	0.838926
S3	conv3_1	AC	conv1	0.724832	0.970917	0.514541	0.928412	0.850112	0.516779	0.993289	0.765101	0.894855	0.800895	0.659955	0.691275	0.709172	0.993289	0.713647	0.832215	0.832215	0.689038	0.970917	0.729306	0.782998	0.563758	0.923937	0.606264	0.753915	0.970917	0.957494	0.964206	0.941834	0.899329	0.642058	0.66443	0.709172	0.961969	0.805369	0.959732	0.854586	0.467562	0.532438	0.796421	0.885906	0.53915	0.548098	0.480984	0.749441	0.845638
S3	conv3_1	AC	conv5	0.774049	0.939597	0.796421	0.919463	0.892617	0.521253	0.959732	0.854586	0.957494	0.935123	0.534676	0.480984	0.932886	1	0.807606	0.825503	0.780761	0.814318	0.948546	0.494407	0.63311	0.53915	0.977629	0.577181	0.847875	0.720358	0.868009	0.975391	0.935123	0.939597	0.572707	0.677852	0.753915	0.751678	0.709172	0.722595	0.885906	0.671141	0.621924	0.879195	0.720358	0.9217	0.90604	0.416107	0.836689	0.758389
S3	conv3_1	AC	mix5_d	0.659955	0.973154	0.686801	0.955257	0.975391	0.695749	0.977629	0.807606	0.995526	0.876957	0.711409	0.626398	0.794183	1	0.961969	0.959732	0.82774	0.583893	0.928412	0.838926	0.64877	0.597315	0.975391	0.606264	0.897092	0.319911	0.926174	0.997763	0.941834	0.961969	0.722595	0.809843	0.695749	0.894855	0.662192	0.615213	0.9217	0.718121	0.63311	0.662192	0.606264	0.926174	0.935123	0.284116	0.93736	0.720358
S3	conv3_1	AC	mix6_e	0.644295	0.96868	0.239374	0.970917	0.932886	0.545861	0.993289	0.973154	0.966443	0.979866	0.803132	0.666667	0.899329	0.995526	0.870246	0.988814	0.794183	0.852349	0.957494	0.700224	0.901566	0.706935	0.885906	0.299776	0.944072	0.975391	0.950783	0.995526	0.9217	0.973154	0.794183	0.926174	0.791946	0.854586	0.715884	0.590604	0.885906	0.42953	0.66443	0.90604	0.823266	0.993289	0.899329	0.697987	0.888143	0.932886
S3	conv3_1	AC	mix7_c	0.46085	0.899329	0.404922	0.959732	0.680089	0.420582	0.988814	0.957494	0.941834	0.919463	0.563758	0.568233	0.425056	0.995526	0.64877	0.926174	0.776286	0.686801	0.930649	0.521253	0.823266	0.536913	0.879195	0.409396	0.950783	0.98434	0.991051	0.785235	0.908277	0.982103	0.317673	0.957494	0.639821	0.642058	0.369128	0.541387	0.803132	0.583893	0.821029	0.948546	0.747204	0.892617	0.948546	0.787472	0.847875	0.955257
S3	conv3_1	AC	fc1	0.856823	0.959732	0.644295	0.975391	0.440716	0.447427	0.993289	0.959732	0.758389	0.8434	0.872483	0.612975	0.420582	0.995526	0.418345	0.90604	0.420582	0.487696	0.914989	0.380313	0.456376	0.407159	0.93736	0.536913	0.903803	0.973154	0.979866	0.684564	0.941834	0.977629	0.487696	0.910515	0.456376	0.404922	0.662192	0.418345	0.711409	0.789709	0.615213	0.986577	0.55481	0.621924	0.87472	0.847875	0.818792	0.993289
S3	conv3_1	AC	f0	0.628571		0.721429	0.657143		0.592857		0.514286		0.675	0.257143	0.557143		0.985714	0.589286	0.764286	0.664286	0.914286		0.396429	0.3	0.457143	0.0857143	0.685714	0.821429	0.607143		0.0214286	0.528571	0.921429	0.514286		0.578571	0.289286	0.392857	0	0.692857	0.571429	0.342857	0.471429	0.592857	0.657143	0.621429	0.321429	0.707143	0.585714
S3	conv3_1	AC	sc	0.362416	0.986577	0.825503	0.348993	0.973154	0.389262	0.946309	0.986577	0.892617	0.630872	0.825503	0.724832	0.711409	0.926174	0.691275	0.489933	0.785235	0.872483	0.832215	0.919463	0.845638	0.852349	0.865772	0.805369	0.832215	0.751678	0.657718	0.765101	0.758389	0.684564	0.496644	0.61745	0.718121	0.604027	0.724832	0.946309	0.959732	0.107383	0.738255	0.771812	0.946309	0.563758	0.536913	0.751678	0.892617	0.664429
S3	conv3_1	AC	hnr	0.543624	0.90604	0.0805369	0.919463	0.852349	0.275168	0.651007	0.664429	0.704698	0.738255	0.66443	0.395973	0.812081	0.651007	0.201342	0.872483	0.0671141	0.711409	0.604027	0.590604	0.637584	0.469799	0.0201342	0.738255	0.738255	0.892617	0.85906	0.926174	0.926174	0.255034	0.181208	0.483221	0.302013	0.328859	0.120805	0.416107	0.436242	0.402685	0.624161	0.865772	0.100671	0.348993	0.38255	0.0402685	0.57047	0.838926
S3	conv4_1	AC	mel	0.829978	0.402685	0.208054	0.98434	0.642058	0.525727	0.825503	0.52349	0.946309	0.854586	0.738255	0.451902	0.697987	0.991051	0.434004	0.926174	0.704698	0.58613	0.973154	0.467562	0.610738	0.324385	0.870246	0.588367	0.9217	0.868009	0.979866	0.912752	0.970917	0.993289	0.87472	0.888143	0.711409	0.892617	0.451902	0.758389	0.982103	0.807606	0.44519	0.686801	0.825503	0.657718	0.310962	0.340045	0.581655	0.876957
S3	conv4_1	AC	conv1	0.729306	0.955257	0.295302	0.93736	0.684564	0.494407	1	0.769575	0.914989	0.778523	0.592841	0.577181	0.595078	1	0.809843	0.836689	0.838926	0.720358	0.96868	0.655481	0.89038	0.519016	0.9217	0.624161	0.758389	0.959732	0.957494	0.941834	0.944072	0.774049	0.624161	0.800895	0.673378	0.961969	0.919463	0.977629	0.838926	0.579418	0.458613	0.800895	0.959732	0.53915	0.541387	0.425056	0.50783	0.856823
S3	conv4_1	AC	conv5	0.671141	0.95302	0.369128	0.961969	0.331096	0.498881	0.997763	0.832215	0.932886	0.610738	0.196868	0.565996	0.870246	0.986577	0.800895	0.814318	0.791946	0.604027	0.955257	0.588367	0.666667	0.340045	0.970917	0.751678	0.736018	0.847875	0.87472	0.888143	0.926174	0.812081	0.762864	0.932886	0.776286	0.671141	0.590604	0.935123	0.845638	0.782998	0.449664	0.651007	0.800895	0.946309	0.639821	0.682327	0.489933	0.713647
S3	conv4_1	AC	mix5_d	0.868009	0.964206	0.465324	0.979866	0.807606	0.684564	0.970917	0.689038	0.914989	0.722595	0.288591	0.769575	0.845638	0.993289	0.930649	0.946309	0.870246	0.657718	0.964206	0.599553	0.651007	0.463087	0.903803	0.776286	0.861298	0.709172	0.944072	0.973154	0.961969	0.852349	0.832215	0.957494	0.610738	0.733781	0.610738	0.870246	0.852349	0.753915	0.512304	0.63311	0.883669	0.970917	0.680089	0.642058	0.736018	0.626398
S3	conv4_1	AC	mix6_e	0.903803	0.959732	0.469799	0.977629	0.948546	0.816555	0.993289	0.988814	0.917226	0.946309	0.970917	0.899329	0.908277	0.991051	0.832215	0.993289	0.923937	0.778523	0.986577	0.834452	0.892617	0.559284	0.876957	0.55481	0.769575	0.975391	0.946309	0.975391	0.856823	0.966443	0.879195	0.957494	0.939597	0.82774	0.624161	0.821029	0.923937	0.742729	0.883669	0.865772	0.923937	1	0.939597	0.9217	0.861298	0.785235
S3	conv4_1	AC	mix7_c	0.939597	0.914989	0.217002	0.982103	0.731544	0.628635	0.98434	0.966443	0.955257	0.789709	0.868009	0.700224	0.653244	0.991051	0.66443	0.932886	0.847875	0.624161	0.966443	0.60179	0.798658	0.527964	0.841163	0.36689	0.639821	0.964206	0.98434	0.666667	0.838926	0.966443	0.595078	0.95302	0.917226	0.677852	0.375839	0.771812	0.836689	0.689038	0.883669	0.912752	0.749441	0.957494	0.928412	0.829978	0.812081	0.928412
S3	conv4_1	AC	fc1	0.970917	0.966443	0.472036	0.977629	0.559284	0.720358	0.950783	0.970917	0.897092	0.879195	0.917226	0.646532	0.702461	0.991051	0.391499	0.914989	0.612975	0.42953	0.955257	0.626398	0.64877	0.519016	0.923937	0.619687	0.836689	0.993289	0.988814	0.668904	0.946309	0.966443	0.568233	0.908277	0.595078	0.404922	0.722595	0.489933	0.782998	0.740492	0.8434	0.964206	0.541387	0.724832	0.977629	0.901566	0.834452	0.964206
S3	conv4_1	AC	f0	0.621429		0.814286	0.492857		0.628571	0.835714	0.421429	0.65	0.678571	0.757143	0.807143	0.15	0.985714	0.685714	0.728571	0.892857	0.471429	0.0642857	0.592857	0.364286	0.585714	0.257143	0.742857	0.75	0.428571		0.0214286	0.846429	0.392857	0.685714	0.942857	0.928571	0.782143	0.721429	0	0.842857	0.821429	0.464286	0.478571	0.5	0.707143	0.864286	0.578571	0.707143	0.671429
S3	conv4_1	AC	sc	0.362416	0.946309	0.718121	0.348993	0.973154	0.375839	0.959732	0.879195	0.885906	0.818792	0.610738	0.744966	0.624161	0.926174	0.550336	0.355705	0.785235	0.865772	0.825503	0.885906	0.845638	0.852349	0.865772	0.825503	0.832215	0.832215	0.577181	0.765101	0.731544	0.630872	0.510067	0.456376	0.684564	0.536913	0.704698	0.973154	0.986577	0.187919	0.684564	0.798658	0.946309	0.671141	0.543624	0.778524	0.919463	0.664429
S3	conv4_1	AC	hnr	0.583893	0.872483	0.0805369	0.932886	0.818792	0.463087	0.939597	0.724832	0.704698	0.832215	0.590604	0.765101	0.879195	0.630872	0.355705	0.919463	0.201342	0.798658	0.624161	0.812081	0.697987	0.489933	0.0201342	0.778523	0.563758	0.892617	0.872483	0.805369	0.919463	0.758389	0.181208	0.604027	0.463087	0.697987	0.248322	0.671141	0.597315	0.651007	0.731544	0.691275	0.100671	0.248322	0.503356	0.0402685	0.718121	0.798658
S3	conv5_3	AC	mel	0.850112	0.458613	0.194631	0.973154	0.821029	0.561521	0.856823	0.458613	0.957494	0.832215	0.626398	0.521253	0.706935	0.993289	0.284116	0.899329	0.711409	0.552573	0.977629	0.512304	0.615213	0.284116	0.829978	0.599553	0.908277	0.879195	0.982103	0.912752	0.948546	0.986577	0.816555	0.901566	0.715884	0.689038	0.451902	0.769575	0.977629	0.825503	0.574944	0.577181	0.85906	0.494407	0.299776	0.344519	0.574944	0.832215
S3	conv5_3	AC	conv1	0.742729	0.95302	0.297539	0.932886	0.715884	0.487696	0.991051	0.765101	0.841163	0.778523	0.637584	0.684564	0.548098	0.991051	0.187919	0.825503	0.595078	0.407159	0.856823	0.404922	0.619687	0.52349	0.805369	0.572707	0.655481	0.970917	0.966443	0.903803	0.939597	0.95302	0.630872	0.666667	0.662192	0.90604	0.615213	0.96868	0.418345	0.451902	0.563758	0.796421	0.93736	0.496644	0.498881	0.440716	0.427293	0.850112
S3	conv5_3	AC	conv5	0.821029	0.876957	0.225951	0.935123	0.731544	0.456376	0.982103	0.691275	0.926174	0.93736	0.326622	0.776286	0.955257	0.98434	0.447427	0.8434	0.814318	0.275168	0.973154	0.371365	0.516779	0.449664	0.478747	0.668904	0.308725	0.834452	0.903803	0.66443	0.897092	0.986577	0.61745	0.988814	0.695749	0.691275	0.192394	0.850112	0.454139	0.557047	0.845638	0.581655	0.794183	0.89038	0.655481	0.53915	0.751678	0.577181
S3	conv5_3	AC	mix5_d	0.816555	0.98434	0.268456	0.926174	0.975391	0.592841	0.988814	0.489933	0.961969	0.852349	0.503356	0.794183	0.957494	0.912752	0.404922	0.744966	0.930649	0.438479	0.944072	0.467562	0.841163	0.409396	0.621924	0.856823	0.832215	0.543624	0.957494	0.847875	0.762864	0.95302	0.702461	0.946309	0.713647	0.693512	0.129754	0.814318	0.885906	0.599553	0.894855	0.706935	0.756152	0.96868	0.892617	0.402685	0.774049	0.60179
S3	conv5_3	AC	mix6_e	0.988814	0.975391	0.769575	0.98434	0.986577	0.760626	0.977629	0.87472	0.881432	0.957494	0.941834	0.776286	0.961969	0.991051	0.836689	0.986577	0.838926	0.8434	0.982103	0.932886	0.964206	0.885906	0.930649	0.800895	0.863535	0.993289	0.982103	0.991051	0.923937	0.997763	0.946309	0.961969	0.935123	0.718121	0.736018	0.818792	0.897092	0.722595	0.881432	0.912752	0.876957	0.98434	0.932886	0.926174	0.950783	0.850112
S3	conv5_3	AC	mix7_c	0.98434	0.861298	0.644295	0.979866	0.888143	0.742729	0.970917	0.935123	0.932886	0.93736	0.912752	0.662192	0.879195	0.98434	0.572707	0.901566	0.821029	0.619687	0.973154	0.865772	0.930649	0.863535	0.946309	0.856823	0.876957	0.991051	0.988814	0.993289	0.852349	0.995526	0.9217	0.939597	0.941834	0.747204	0.87472	0.841163	0.823266	0.700224	0.979866	0.948546	0.742729	0.863535	0.975391	0.883669	0.98434	0.818792
S3	conv5_3	AC	fc1	0.995526	0.950783	0.847875	0.98434	0.90604	0.825503	0.970917	0.991051	0.948546	0.9217	0.961969	0.776286	0.90604	0.993289	0.646532	0.910515	0.42953	0.595078	0.917226	0.870246	0.791946	0.825503	0.966443	0.805369	0.923937	0.975391	0.988814	1	0.944072	0.993289	0.914989	0.834452	0.876957	0.850112	0.885906	0.693512	0.785235	0.845638	0.970917	0.98434	0.704698	0.727069	0.988814	0.930649	0.991051	0.90604
S3	conv5_3	AC	f0	0.707143		0.978571	0.614286		0.564286	0.557143	0.321429	0.928571	0.657143	0.935714	0.828571	0.942857	0.985714	0.785714	0.721429	0.742857	0.464286		0.85	0.692857	0.764286	0.964286	0.735714	0.621429	0.457143		0.203571	0.664286	0.957143	0.785714	0.942857	0.771429	0.310714	0.985714	0.321429	0.7	0.85	0.814286	0.35	0.835714	0.671429	0.685714	0.478571	0.735714	0.571429
S3	conv5_3	AC	sc	0.369128	0.805369	0.47651	0.395973	0.966443	0.637584	0.973154	0.899329	0.892617	0.838926	0.718121	0.738255	0.724832	0.926174	0.765101	0.503356	0.785235	0.872483	0.825503	0.926174	0.85906	0.879195	0.85906	0.818792	0.785235	0.791946	0.597315	0.765101	0.651007	0.677852	0.590604	0.919463	0.684564	0.536913	0.684564	0.973154	0.90604	0.530201	0.684564	0.791946	0.959732	0.563758	0.563758	0.785235	0.812081	0.657718
S3	conv5_3	AC	hnr	0.563758	0.644295	0.0805369	0.899329	0.765101	0.288591	0.731544	0.651007	0.912752	0.758389	0.778523	0.563758	0.892617	0.838926	0.221477	0.95302	0.187919	0.939597	0.61745	0.879195	0.758389	0.577181	0.100671	0.90604	0.348993	0.912752	0.66443	0.879195	0.946309	0.818792	0.181208	0.671141	0.268456	0.489933	0.892617	0.389262	0.610738	0.805369	0.778523	0.865772	0.147651	0.234899	0.422819	0.0402685	0.85906	0.838926
S3	fc3	AC	mel	0.825503	0.246085	0.317673	0.935123	0.344519	0.407159	0.659955	0.449664	0.926174	0.852349	0.635347	0.510067	0.288591	0.38255	0.41387	0.90604	0.610738	0.686801	0.966443	0.503356	0.604027	0.353468	0.832215	0.512304	0.903803	0.868009	0.988814	0.825503	0.926174	0.941834	0.796421	0.872483	0.662192	0.451902	0.465324	0.597315	0.982103	0.731544	0.416107	0.621924	0.798658	0.402685	0.340045	0.344519	0.480984	0.879195
S3	fc3	AC	conv1	0.733781	0.897092	0.465324	0.944072	0.637584	0.485459	0.946309	0.765101	0.758389	0.785235	0.612975	0.722595	0.39821	0.988814	0.796421	0.834452	0.346756	0.532438	0.825503	0.451902	0.765101	0.552573	0.469799	0.61745	0.700224	0.975391	0.964206	0.888143	0.944072	0.722595	0.82774	0.590604	0.472036	0.774049	0.58613	0.932886	0.384787	0.47651	0.434004	0.796421	0.736018	0.534676	0.619687	0.50783	0.610738	0.852349
S3	fc3	AC	conv5	0.675615	0.926174	0.364653	0.870246	0.753915	0.391499	0.805369	0.532438	0.850112	0.785235	0.319911	0.393736	0.789709	0.845638	0.357942	0.892617	0.317673	0.66443	0.973154	0.675615	0.467562	0.409396	0.568233	0.559284	0.255034	0.926174	0.90604	0.897092	0.919463	0.888143	0.995526	0.794183	0.563758	0.912752	0.52349	0.926174	0.545861	0.472036	0.516779	0.776286	0.693512	0.854586	0.655481	0.910515	0.838926	0.946309
S3	fc3	AC	mix5_d	0.637584	0.959732	0.355705	0.794183	0.93736	0.525727	0.702461	0.447427	0.639821	0.760626	0.807606	0.557047	0.621924	0.805369	0.369128	0.733781	0.474273	0.852349	0.970917	0.818792	0.61745	0.510067	0.718121	0.767338	0.747204	0.621924	0.910515	0.923937	0.979866	0.957494	0.98434	0.798658	0.624161	0.908277	0.628635	0.829978	0.619687	0.480984	0.563758	0.718121	0.791946	0.861298	0.776286	0.720358	0.829978	0.856823
S3	fc3	AC	mix6_e	0.847875	0.991051	0.472036	0.955257	0.991051	0.657718	0.957494	0.769575	0.64877	0.946309	0.95302	0.82774	0.941834	0.959732	0.856823	0.95302	0.805369	0.948546	0.948546	0.854586	0.932886	0.966443	0.966443	0.807606	0.85906	0.991051	0.955257	0.991051	0.95302	0.98434	0.939597	0.957494	0.861298	0.847875	0.796421	0.751678	0.845638	0.794183	0.908277	0.733781	0.935123	0.970917	0.973154	0.818792	0.885906	0.852349
S3	fc3	AC	mix7_c	0.923937	0.941834	0.44519	0.986577	0.986577	0.581655	0.939597	0.928412	0.57047	0.758389	0.901566	0.704698	0.897092	0.993289	0.776286	0.809843	0.879195	0.964206	0.966443	0.787472	0.955257	0.941834	0.95302	0.829978	0.868009	0.982103	0.982103	0.935123	0.930649	0.98434	0.964206	0.93736	0.912752	0.814318	0.765101	0.850112	0.711409	0.767338	0.955257	0.914989	0.903803	0.908277	0.98434	0.666667	0.807606	0.872483
S3	fc3	AC	fc1	0.944072	0.932886	0.769575	0.96868	0.991051	0.724832	0.964206	0.885906	0.727069	0.834452	0.959732	0.686801	0.941834	0.991051	0.914989	0.872483	0.733781	0.863535	0.959732	0.832215	0.823266	0.888143	0.948546	0.892617	0.885906	0.96868	0.986577	0.879195	0.961969	0.995526	0.966443	0.807606	0.930649	0.800895	0.740492	0.782998	0.673378	0.8434	0.96868	0.970917	0.865772	0.847875	0.991051	0.821029	0.825503	0.939597
S3	fc3	AC	f0	0.771429		0.671429	0.55		0.621429	0.642857	0.371429	0.95	0.778571	0.542857	0.792857	0.914286	0.985714	0.914286	0.628571	0.75	0.464286	0.892857	0.492857	0.357143	0.707143	0.964286	0.75	0.735714	0.521429		0.385714	0.564286	0.964286	0.557143	0.835714	0.742857	0.6	0.885714	0	0.628571	0.785714	0.757143	0.421429	0.828571	0.721429	0.728571	0.321429	0.628571	0.5
S3	fc3	AC	sc	0.362416	0.489933	0.362416	0.724832	0.879195	0.845638	0.181208	0.697987	0.959732	0.590604	0.644295	0.765101	0.651007	0.946309	0.583893	0.302013	0.899329	0.577181	0.885906	0.66443	0.892617	0.771812	0.885906	0.483222	0.872483	0.892617	0.503356	0.590604	0.644295	0.744967	0.644295	0.550336	0.724832	0.604027	0.677852	0.456376	0.932886	0.127517	0.57047	0.691275	0.510067	0.557047	0.57047	0.61745	0.597315	0.691275
S3	fc3	AC	hnr	0.718121	0.791946	0.181208	0.95302	0.651007	0.61745	0.771812	0.704698	0.369128	0.90604	0.671141	0.416107	0.684564	0.751678	0.268456	0.926174	0.187919	0.865772	0.825503	0.785235	0.664429	0.583893	0.107383	0.731544	0.845638	0.946309	0.798658	0.912752	0.892617	0.852349	0.375839	0.61745	0.765101	0.449664	0.798658	0.590604	0.651007	0.751678	0.718121	0.865772	0.322148	0.355705	0.510067	0.0402685	0.785235	0.932886
S4	conv1_1	AC	mel	0.854586	0.599553	0.190157	0.865772	0.595078	0.536913	0.776286	0.590604	0.975391	0.861298	0.733781	0.467562	0.668904	0.991051	0.346756	0.870246	0.673378	0.588367	0.975391	0.521253	0.615213	0.326622	0.879195	0.519016	0.928412	0.832215	0.977629	0.944072	0.977629	0.95302	0.747204	0.894855	0.689038	0.418345	0.438479	0.680089	0.979866	0.778523	0.498881	0.666667	0.89038	0.360179	0.284116	0.362416	0.615213	0.838926
S4	conv1_1	AC	conv1	0.749441	0.986577	0.225951	0.959732	0.812081	0.498881	0.986577	0.771812	0.814318	0.789709	0.66443	0.293065	0.852349	0.991051	0.847875	0.829978	0.483221	0.695749	0.957494	0.771812	0.879195	0.568233	0.8434	0.785235	0.736018	0.948546	0.955257	0.908277	0.944072	0.814318	0.89038	0.651007	0.706935	0.908277	0.720358	0.96868	0.988814	0.756152	0.561521	0.789709	0.959732	0.673378	0.512304	0.480984	0.805369	0.865772
S4	conv1_1	AC	conv5	0.865772	0.986577	0.503356	0.948546	0.736018	0.47651	0.986577	0.590604	0.941834	0.666667	0.302013	0.760626	0.932886	0.977629	0.800895	0.297539	0.407159	0.360179	0.959732	0.66443	0.939597	0.682327	0.727069	0.769575	0.541387	0.805369	0.8434	0.930649	0.930649	0.850112	0.836689	0.850112	0.58613	0.736018	0.82774	0.903803	0.697987	0.604027	0.626398	0.548098	0.758389	0.800895	0.662192	0.425056	0.536913	0.812081
S4	conv1_1	AC	mix5_d	0.697987	0.986577	0.50783	0.959732	0.677852	0.639821	0.988814	0.637584	0.861298	0.588367	0.483221	0.713647	0.747204	0.93736	0.854586	0.324385	0.451902	0.380313	0.964206	0.561521	0.90604	0.700224	0.646532	0.747204	0.239374	0.635347	0.894855	0.95302	0.964206	0.930649	0.733781	0.727069	0.364653	0.823266	0.756152	0.856823	0.532438	0.751678	0.747204	0.561521	0.63311	0.749441	0.597315	0.152125	0.639821	0.791946
S4	conv1_1	AC	mix6_e	0.612975	0.986577	0.604027	0.885906	0.939597	0.579418	0.60179	0.791946	0.894855	0.378076	0.711409	0.434004	0.863535	0.959732	0.95302	0.829978	0.250559	0.646532	0.988814	0.469799	0.778523	0.63311	0.899329	0.170022	0.704698	0.814318	0.939597	0.98434	0.955257	0.85906	0.803132	0.706935	0.326622	0.259508	0.595078	0.344519	0.870246	0.465324	0.438479	0.805369	0.700224	0.955257	0.58613	0.689038	0.693512	0.787472
S4	conv1_1	AC	mix7_c	0.496644	0.914989	0.501119	0.928412	0.722595	0.223714	0.659955	0.774049	0.939597	0.478747	0.480984	0.302013	0.548098	0.959732	0.798658	0.604027	0.348993	0.749441	0.736018	0.666667	0.841163	0.411633	0.261745	0.557047	0.796421	0.736018	0.982103	0.89038	0.841163	0.395973	0.39821	0.713647	0.380313	0.64877	0.362416	0.675615	0.682327	0.574944	0.480984	0.854586	0.389262	0.90604	0.794183	0.637584	0.574944	0.836689
S4	conv1_1	AC	fc1	0.800895	0.993289	0.42953	0.966443	0.850112	0.194631	0.836689	0.727069	0.711409	0.57047	0.680089	0.163311	0.158837	0.901566	0.774049	0.514541	0.774049	0.847875	0.234899	0.487696	0.221477	0.149888	0.438479	0.505593	0.402685	0.901566	0.96868	0.729306	0.946309	0.483221	0.154362	0.630872	0.187919	0.41387	0.42953	0.521253	0.371365	0.514541	0.208054	0.814318	0.442953	0.778523	0.711409	0.581655	0.310962	0.845638
S4	conv1_1	AC	f0	0.942857		0.214286	0.742857		0.671429	0.642857	0.878571		0.771429			0.15	0.985714	0.364286	0.492857	0.535714	0.932143		0.632143	0.985714		0.910714	0.75	0.557143	0.564286		0.371429	0.964286				0.760714	0.785714	0.192857	0	0.621429	0.492857		0.292857	0.407143	0.728571	0.742857	0.321429	0.792857	0.585714
S4	conv1_1	AC	sc	0.362416	0.872483	0.550336	0.704698	0.966443	0.644295	0.0402685	0.892617	0.919463	0.557047	0.724832	0.758389	0.583893	0.932886	0.765101	0.536913	0.691275	0.872483	0.838926	0.872483	0.879195	0.771812	0.845638	0.208054	0.865772	0.322148	0.489933	0.818792	0.536913	0.624161	0.872483	0.912752	0.66443	0.456376	0.90604	0.791946	0.986577	0.348993	0.503356	0.342282	0.946309	0.416107	0.583893	0.744966	0.926174	0.52349
S4	conv1_1	AC	hnr	0.557047	0.832215	0.0805369	0.979866	0.657718	0.261745	0.85906	0.644295	0.704698	0.684564	0.66443	0.302013	0.604027	0.624161	0.201342	0.852349	0.0604027	0.563758	0.604027	0.503356	0.52349	0.463087	0.0201342	0.583893	0.744966	0.852349	0.832215	0.838926	0.865772	0.449664	0.181208	0.577181	0.221477	0.322148	0.120805	0.362416	0.422819	0.342282	0.442953	0.798658	0.100671	0.161074	0.38255	0.0402685	0.402685	0.812081
S4	conv2_1	AC	mel	0.838926	0.192394	0.208054	0.852349	0.749441	0.527964	0.753915	0.597315	0.966443	0.879195	0.630872	0.447427	0.794183	0.993289	0.35123	0.90604	0.682327	0.61745	0.977629	0.543624	0.63311	0.322148	0.885906	0.532438	0.926174	0.841163	0.98434	0.964206	0.955257	0.948546	0.821029	0.910515	0.751678	0.447427	0.440716	0.794183	0.975391	0.796421	0.489933	0.655481	0.899329	0.373602	0.270694	0.35123	0.604027	0.823266
S4	conv2_1	AC	conv1	0.713647	0.93736	0.250559	0.923937	0.841163	0.494407	0.995526	0.776286	0.812081	0.789709	0.662192	0.384787	0.751678	0.979866	0.829978	0.836689	0.362416	0.680089	0.95302	0.689038	0.749441	0.561521	0.776286	0.639821	0.691275	0.959732	0.950783	0.903803	0.93736	0.888143	0.736018	0.682327	0.702461	0.908277	0.592841	0.973154	0.96868	0.720358	0.577181	0.791946	0.93736	0.581655	0.50783	0.50783	0.536913	0.838926
S4	conv2_1	AC	conv5	0.568233	0.95302	0.561521	0.973154	0.961969	0.543624	0.988814	0.742729	0.966443	0.948546	0.391499	0.50783	0.923937	0.982103	0.655481	0.986577	0.568233	0.454139	0.950783	0.534676	0.818792	0.295302	0.861298	0.58613	0.0604027	0.85906	0.957494	0.979866	0.93736	0.897092	0.847875	0.979866	0.832215	0.814318	0.346756	0.903803	0.791946	0.541387	0.50783	0.850112	0.58613	0.767338	0.561521	0.630872	0.628635	0.60179
S4	conv2_1	AC	mix5_d	0.599553	0.986577	0.467562	0.966443	0.986577	0.742729	0.993289	0.760626	0.914989	0.863535	0.588367	0.420582	0.861298	0.98434	0.776286	0.923937	0.715884	0.362416	0.959732	0.646532	0.845638	0.380313	0.845638	0.724832	0.579418	0.765101	0.979866	0.970917	0.932886	0.908277	0.903803	0.85906	0.762864	0.89038	0.519016	0.865772	0.608501	0.621924	0.691275	0.624161	0.66443	0.803132	0.64877	0.521253	0.677852	0.519016
S4	conv2_1	AC	mix6_e	0.680089	0.982103	0.563758	0.96868	0.950783	0.536913	0.961969	0.836689	0.955257	0.926174	0.881432	0.387025	0.809843	0.966443	0.975391	0.979866	0.373602	0.930649	0.98434	0.876957	0.876957	0.767338	0.919463	0.257271	0.982103	0.910515	0.961969	0.977629	0.868009	0.930649	0.964206	0.814318	0.89038	0.760626	0.675615	0.812081	0.930649	0.838926	0.697987	0.814318	0.901566	0.988814	0.816555	0.854586	0.749441	0.892617
S4	conv2_1	AC	mix7_c	0.697987	0.946309	0.447427	0.966443	0.57047	0.304251	0.959732	0.926174	0.964206	0.87472	0.872483	0.246085	0.266219	0.96868	0.581655	0.910515	0.393736	0.818792	0.912752	0.715884	0.53915	0.543624	0.899329	0.454139	0.96868	0.935123	0.98434	0.832215	0.823266	0.90604	0.771812	0.894855	0.758389	0.693512	0.610738	0.590604	0.821029	0.865772	0.662192	0.946309	0.738255	0.758389	0.903803	0.800895	0.684564	0.912752
S4	conv2_1	AC	fc1	0.90604	0.950783	0.297539	0.993289	0.720358	0.545861	0.950783	0.9217	0.897092	0.8434	0.908277	0.355705	0.14094	0.944072	0.644295	0.870246	0.505593	0.738255	0.879195	0.431767	0.223714	0.371365	0.923937	0.480984	0.961969	0.908277	0.977629	0.630872	0.935123	0.914989	0.751678	0.85906	0.326622	0.219239	0.760626	0.411633	0.744966	0.675615	0.489933	0.991051	0.673378	0.525727	0.776286	0.829978	0.434004	0.973154
S4	conv2_1	AC	f0	0.471429		0.214286	0.885714		0.428571	0.707143	0.392857		0.635714	0.257143	0.739286		0.985714	0.492857	0.557143	0.928571	0.610714		0.6	0.128571	0.857143		0.735714	0.825	0.457143		0.696429	0.592857	0.9	0.642857	0.235714	0.675	0.503571	0.192857	0.471429	0.8	0.628571	0.507143	0.385714	0.6	0.471429	0.664286	0.4	0.728571	0.535714
S4	conv2_1	AC	sc	0.362416	0.671141	0.959732	0.785235	0.973154	0.275168	0.174497	0.885906	0.892617	0.624161	0.66443	0.771812	0.597315	0.946309	0.624161	0.268456	0.697987	0.879195	0.832215	0.885906	0.758389	0.85906	0.845638	0.885906	0.758389	0.778524	0.744966	0.798658	0.691275	0.691275	0.825503	0.932886	0.758389	0.637584	0.771812	0.704698	0.986577	0.597315	0.536913	0.872483	0.959732	0.496644	0.711409	0.818792	0.926174	0.637584
S4	conv2_1	AC	hnr	0.543624	0.812081	0.0805369	0.825503	0.181208	0.342282	0.463087	0.778524	0.704698	0.724832	0.744967	0.302013	0.90604	0.630872	0.201342	0.946309	0.0604027	0.563758	0.604027	0.503356	0.624161	0.463087	0.0201342	0.805369	0.738255	0.825503	0.932886	0.798658	0.926174	0.42953	0.181208	0.483221	0.221477	0.550336	0.120805	0.362416	0.469799	0.342282	0.503356	0.838926	0.100671	0.167785	0.422819	0.0402685	0.402685	0.812081
S4	conv3_1	AC	mel	0.868009	0.0961969	0.237136	0.800895	0.668904	0.525727	0.704698	0.606264	0.975391	0.923937	0.612975	0.42953	0.818792	0.993289	0.364653	0.93736	0.671141	0.61745	0.979866	0.458613	0.60179	0.337808	0.892617	0.489933	0.928412	0.852349	0.979866	0.979866	0.948546	0.955257	0.791946	0.9217	0.724832	0.87472	0.425056	0.702461	0.973154	0.753915	0.510067	0.646532	0.865772	0.378076	0.266219	0.369128	0.63311	0.818792
S4	conv3_1	AC	conv1	0.733781	0.899329	0.266219	0.919463	0.709172	0.489933	0.995526	0.780761	0.841163	0.805369	0.666667	0.64877	0.785235	0.995526	0.798658	0.838926	0.393736	0.686801	0.986577	0.501119	0.720358	0.527964	0.809843	0.610738	0.715884	0.961969	0.948546	0.9217	0.935123	0.9217	0.711409	0.635347	0.64877	0.914989	0.279642	0.977629	0.932886	0.713647	0.588367	0.782998	0.903803	0.574944	0.521253	0.494407	0.543624	0.847875
S4	conv3_1	AC	conv5	0.778523	0.881432	0.579418	0.910515	0.57047	0.456376	0.993289	0.787472	0.966443	0.986577	0.389262	0.60179	0.93736	0.988814	0.706935	0.957494	0.646532	0.516779	0.957494	0.418345	0.619687	0.483221	0.935123	0.519016	0.527964	0.791946	0.89038	0.914989	0.957494	0.9217	0.939597	0.96868	0.313199	0.856823	0.519016	0.66443	0.592841	0.744966	0.557047	0.794183	0.436242	0.879195	0.695749	0.590604	0.818792	0.852349
S4	conv3_1	AC	mix5_d	0.731544	0.948546	0.624161	0.964206	0.771812	0.548098	0.995526	0.778523	0.95302	0.970917	0.440716	0.774049	0.894855	0.993289	0.825503	0.948546	0.796421	0.369128	0.955257	0.454139	0.702461	0.695749	0.928412	0.478747	0.959732	0.483221	0.914989	0.982103	0.838926	0.901566	0.948546	0.912752	0.668904	0.908277	0.472036	0.715884	0.489933	0.742729	0.581655	0.738255	0.525727	0.899329	0.765101	0.60179	0.769575	0.724832
S4	conv3_1	AC	mix6_e	0.885906	0.93736	0.337808	0.966443	0.525727	0.711409	0.966443	0.865772	0.939597	0.973154	0.668904	0.534676	0.689038	0.988814	0.950783	0.995526	0.572707	0.975391	0.973154	0.682327	0.932886	0.722595	0.946309	0.199105	0.982103	0.982103	0.964206	0.991051	0.883669	0.975391	0.829978	0.928412	0.973154	0.910515	0.50783	0.588367	0.939597	0.563758	0.829978	0.87472	0.9217	0.986577	0.908277	0.89038	0.821029	0.917226
S4	conv3_1	AC	mix7_c	0.821029	0.782998	0.400447	0.977629	0.221477	0.503356	0.93736	0.903803	0.930649	0.90604	0.565996	0.557047	0.422819	0.993289	0.58613	0.948546	0.521253	0.908277	0.932886	0.550336	0.729306	0.695749	0.899329	0.369128	0.941834	0.98434	0.995526	0.966443	0.87472	0.98434	0.612975	0.948546	0.789709	0.870246	0.389262	0.427293	0.85906	0.411633	0.836689	0.973154	0.850112	0.861298	0.964206	0.89038	0.738255	0.923937
S4	conv3_1	AC	fc1	0.95302	0.957494	0.364653	0.995526	0.364653	0.642058	0.919463	0.930649	0.606264	0.841163	0.769575	0.695749	0.14094	0.993289	0.438479	0.912752	0.418345	0.814318	0.841163	0.440716	0.42953	0.534676	0.870246	0.480984	0.930649	0.966443	0.979866	0.751678	0.928412	0.98434	0.635347	0.854586	0.498881	0.50783	0.418345	0.36689	0.642058	0.659955	0.733781	0.991051	0.675615	0.599553	0.850112	0.892617	0.666667	0.986577
S4	conv3_1	AC	f0	0.471429		0.214286	0.889286		0.428571		0.535714		0.842857	0.257143	0.492857		0.985714	0.65	0.635714	0.657143	0.678571		0.3	0.564286	0.521429		0.657143	0.778571	0.6		0.546429	0.785714	0.128571	0.3	0.235714	0.685714	0.503571	0.192857	0	0.857143	0.771429	0.707143	0.521429	0.407143	0.692857	0.764286	0.321429	0.607143	0.571429
S4	conv3_1	AC	sc	0.362416	0.449664	0.899329	0.751678	0.946309	0.201342	0.677852	0.932886	0.919463	0.637584	0.66443	0.66443	0.590604	0.932886	0.610738	0.281879	0.791946	0.879195	0.838926	0.838926	0.771812	0.832215	0.852349	0.872483	0.758389	0.751678	0.704698	0.798658	0.651007	0.724832	0.85906	0.919463	0.778523	0.489933	0.731544	0.758389	0.959732	0.436242	0.510067	0.85906	0.946309	0.416107	0.597315	0.778524	0.899329	0.832215
S4	conv3_1	AC	hnr	0.543624	0.744967	0.0805369	0.785235	0.47651	0.261745	0.597315	0.711409	0.704698	0.731544	0.66443	0.496644	0.865772	0.644295	0.201342	0.90604	0.0604027	0.744967	0.604027	0.563758	0.684564	0.469799	0.0201342	0.744966	0.791946	0.798658	0.825503	0.939597	0.946309	0.241611	0.181208	0.483221	0.302013	0.295302	0.120805	0.362416	0.42953	0.436242	0.691275	0.832215	0.100671	0.187919	0.496644	0.0402685	0.416107	0.872483
S4	conv4_1	AC	mel	0.876957	0.158837	0.203579	0.919463	0.624161	0.521253	0.762864	0.510067	0.988814	0.856823	0.659955	0.512304	0.780761	0.997763	0.380313	0.9217	0.706935	0.621924	0.977629	0.525727	0.58613	0.33557	0.897092	0.550336	0.908277	0.829978	0.979866	0.946309	0.932886	0.96868	0.847875	0.856823	0.769575	0.559284	0.498881	0.765101	0.977629	0.805369	0.521253	0.527964	0.899329	0.418345	0.270694	0.340045	0.612975	0.823266
S4	conv4_1	AC	conv1	0.729306	0.89038	0.187919	0.950783	0.738255	0.472036	0.993289	0.782998	0.82774	0.798658	0.63311	0.644295	0.702461	0.993289	0.829978	0.82774	0.642058	0.673378	0.975391	0.530201	0.53915	0.541387	0.870246	0.604027	0.693512	0.957494	0.95302	0.899329	0.944072	0.888143	0.666667	0.489933	0.774049	0.93736	0.879195	0.995526	0.914989	0.731544	0.483221	0.776286	0.96868	0.527964	0.472036	0.505593	0.422819	0.852349
S4	conv4_1	AC	conv5	0.762864	0.914989	0.322148	0.970917	0.514541	0.771812	0.979866	0.729306	0.964206	0.96868	0.418345	0.711409	0.753915	0.970917	0.800895	0.722595	0.87472	0.590604	0.908277	0.888143	0.425056	0.489933	0.966443	0.646532	0.234899	0.825503	0.854586	0.957494	0.897092	0.751678	0.812081	0.210291	0.8434	0.778523	0.888143	0.959732	0.425056	0.610738	0.577181	0.532438	0.744966	0.814318	0.42953	0.885906	0.519016	0.829978
S4	conv4_1	AC	mix5_d	0.8434	0.975391	0.501119	0.964206	0.803132	0.941834	0.982103	0.718121	0.941834	0.894855	0.469799	0.881432	0.796421	0.950783	0.686801	0.742729	0.780761	0.621924	0.879195	0.870246	0.503356	0.666667	0.939597	0.762864	0.579418	0.431767	0.928412	0.966443	0.841163	0.724832	0.879195	0.552573	0.850112	0.778523	0.930649	0.93736	0.742729	0.599553	0.89038	0.39821	0.727069	0.829978	0.684564	0.742729	0.610738	0.838926
S4	conv4_1	AC	mix6_e	0.881432	0.96868	0.57047	0.991051	0.923937	0.780761	0.939597	0.977629	0.961969	0.923937	0.888143	0.845638	0.841163	0.993289	0.885906	0.959732	0.700224	0.946309	0.993289	0.762864	0.932886	0.684564	0.932886	0.442953	0.932886	0.96868	0.955257	0.93736	0.888143	0.946309	0.910515	0.912752	0.800895	0.530201	0.38255	0.624161	0.944072	0.838926	0.946309	0.912752	0.923937	0.993289	0.932886	0.847875	0.814318	0.872483
S4	conv4_1	AC	mix7_c	0.914989	0.888143	0.427293	0.979866	0.485459	0.769575	0.756152	0.96868	0.950783	0.883669	0.823266	0.800895	0.422819	0.995526	0.621924	0.758389	0.677852	0.888143	0.970917	0.514541	0.888143	0.550336	0.823266	0.512304	0.95302	0.966443	0.98434	0.731544	0.845638	0.959732	0.425056	0.939597	0.684564	0.501119	0.281879	0.738255	0.872483	0.870246	0.932886	0.908277	0.829978	0.975391	0.95302	0.838926	0.731544	0.892617
S4	conv4_1	AC	fc1	0.883669	0.961969	0.42953	0.988814	0.532438	0.791946	0.655481	0.982103	0.868009	0.899329	0.892617	0.807606	0.284116	0.991051	0.583893	0.8434	0.557047	0.778523	0.923937	0.391499	0.697987	0.525727	0.82774	0.375839	0.973154	0.966443	0.98434	0.606264	0.914989	0.881432	0.516779	0.90604	0.469799	0.404922	0.534676	0.619687	0.776286	0.912752	0.796421	0.95302	0.677852	0.845638	0.879195	0.883669	0.771812	0.964206
S4	conv4_1	AC	f0	0.75		0.214286	0.564286		0.935714	0.803571	0.4	0.578571	0.685714	0.535714	0.671429		0.985714	0.621429	0.742857	0.928571	0.4	0.0642857	0.328571	0.378571	0.592857	0.371429	0.771429	0.707143	0.428571		0.578571	0.85	0.4	0.557143	0.957143	0.821429	0.407143	0.192857	0	0.707143	0.821429	0.4	0.328571	0.771429	0.757143	0.728571	0.642857	0.678571	0.535714
S4	conv4_1	AC	sc	0.362416	0.610738	0.939597	0.778523	0.966443	0.194631	0.261745	0.926174	0.959732	0.791946	0.731544	0.785235	0.604027	0.932886	0.610738	0.275168	0.798658	0.932886	0.825503	0.946309	0.671141	0.879195	0.85906	0.744966	0.771812	0.684564	0.57047	0.778524	0.604027	0.630872	0.758389	0.825503	0.684564	0.691275	0.711409	0.95302	0.932886	0.664429	0.536913	0.825503	0.959732	0.503356	0.731544	0.818792	0.838926	0.624161
S4	conv4_1	AC	hnr	0.644295	0.825503	0.0805369	0.939597	0.496644	0.778523	0.852349	0.744966	0.724832	0.751678	0.865772	0.711409	0.899329	0.624161	0.308725	0.90604	0.275168	0.838926	0.697987	0.57047	0.798658	0.530201	0.0201342	0.791946	0.671141	0.926174	0.926174	0.718121	0.899329	0.718121	0.315436	0.610738	0.234899	0.530201	0.120805	0.42953	0.751678	0.718121	0.838926	0.630872	0.261745	0.637584	0.892617	0.120805	0.805369	0.516779
S4	conv5_3	AC	mel	0.883669	0.203579	0.212528	0.935123	0.442953	0.496644	0.809843	0.373602	0.966443	0.854586	0.431767	0.463087	0.530201	0.95302	0.310962	0.944072	0.684564	0.57047	0.966443	0.496644	0.666667	0.384787	0.861298	0.527964	0.910515	0.847875	0.982103	0.785235	0.928412	0.96868	0.702461	0.785235	0.747204	0.478747	0.391499	0.619687	0.973154	0.765101	0.478747	0.60179	0.865772	0.57047	0.284116	0.302013	0.548098	0.85906
S4	conv5_3	AC	conv1	0.776286	0.935123	0.181208	0.928412	0.711409	0.49217	0.993289	0.758389	0.758389	0.798658	0.621924	0.61745	0.751678	0.812081	0.642058	0.832215	0.331096	0.485459	0.850112	0.595078	0.557047	0.592841	0.791946	0.592841	0.680089	0.964206	0.950783	0.892617	0.941834	0.865772	0.651007	0.552573	0.706935	0.760626	0.0514541	0.290828	0.261745	0.684564	0.541387	0.794183	0.8434	0.572707	0.501119	0.46085	0.353468	0.8434
S4	conv5_3	AC	conv5	0.935123	0.95302	0.259508	0.928412	0.677852	0.434004	0.930649	0.63311	0.885906	0.973154	0.246085	0.689038	0.706935	0.975391	0.577181	0.879195	0.706935	0.740492	0.695749	0.447427	0.829978	0.975391	0.778523	0.608501	0.814318	0.791946	0.8434	0.626398	0.919463	0.883669	0.653244	0.653244	0.610738	0.675615	0.33557	0.626398	0.458613	0.709172	0.695749	0.686801	0.684564	0.829978	0.608501	0.286353	0.64877	0.744966
S4	conv5_3	AC	mix5_d	0.919463	0.96868	0.496644	0.914989	0.90604	0.387025	0.970917	0.673378	0.948546	0.93736	0.149888	0.677852	0.487696	0.96868	0.521253	0.901566	0.8434	0.776286	0.702461	0.579418	0.944072	0.96868	0.9217	0.736018	0.87472	0.653244	0.903803	0.816555	0.727069	0.892617	0.700224	0.64877	0.644295	0.711409	0.333333	0.592841	0.675615	0.637584	0.711409	0.736018	0.686801	0.883669	0.700224	0.436242	0.740492	0.729306
S4	conv5_3	AC	mix6_e	0.96868	0.982103	0.581655	0.991051	0.979866	0.832215	0.946309	0.914989	0.939597	0.966443	0.899329	0.879195	0.95302	0.997763	0.897092	0.979866	0.885906	0.903803	0.98434	0.923937	0.935123	0.96868	0.926174	0.89038	0.868009	0.98434	0.964206	0.982103	0.876957	1	0.888143	0.959732	0.935123	0.404922	0.532438	0.621924	0.946309	0.767338	0.780761	0.836689	0.912752	0.98434	0.870246	0.903803	0.917226	0.897092
S4	conv5_3	AC	mix7_c	0.93736	0.919463	0.536913	0.96868	0.87472	0.675615	0.959732	0.926174	0.939597	0.9217	0.861298	0.856823	0.910515	0.98434	0.697987	0.9217	0.823266	0.747204	0.979866	0.845638	0.738255	0.966443	0.932886	0.986577	0.870246	0.96868	0.988814	0.982103	0.829978	0.997763	0.814318	0.975391	0.715884	0.628635	0.319911	0.644295	0.823266	0.671141	0.959732	0.910515	0.838926	0.939597	0.872483	0.897092	0.923937	0.928412
S4	conv5_3	AC	fc1	0.991051	0.948546	0.621924	0.977629	0.881432	0.861298	0.964206	0.964206	0.845638	0.89038	0.95302	0.836689	0.90604	0.966443	0.90604	0.964206	0.563758	0.55481	0.95302	0.876957	0.624161	0.845638	0.946309	0.982103	0.926174	0.96868	0.982103	0.944072	0.932886	0.993289	0.765101	0.932886	0.718121	0.718121	0.644295	0.590604	0.829978	0.791946	0.941834	0.961969	0.832215	0.957494	0.899329	0.908277	0.883669	0.939597
S4	conv5_3	AC	f0	0.7		0.664286	0.932143		0.8	0.785714	0.435714	0.857143	0.5	0.935714	0.935714		0.985714	0.821429	0.6	0.714286	0.457143	0.621429	0.671429	0.421429	0.928571	0.953571	0.714286	0.592857	0.442857			0.45	0.878571	0.65	0.921429	0.721429	0.507143	0.971429	0	0.65	0.657143	0.607143	0.385714	0.814286	0.8	0.542857	0.371429	0.835714	0.571429
S4	conv5_3	AC	sc	0.362416	0.57047	0.516779	0.530201	0.966443	0.583893	0.483221	0.852349	0.939597	0.61745	0.684564	0.677852	0.583893	0.932886	0.852349	0.248322	0.791946	0.865772	0.832215	0.919463	0.630872	0.281879	0.852349	0.838926	0.261745	0.557047	0.664429	0.818792	0.697987	0.577181	0.738255	0.711409	0.697987	0.449664	0.543624	0.241611	0.610738	0.355705	0.550336	0.812081	0.758389	0.510067	0.778523	0.90604	0.362416	0.684564
S4	conv5_3	AC	hnr	0.744966	0.671141	0.0805369	0.899329	0.630872	0.496644	0.885906	0.791946	0.724832	0.932886	0.711409	0.677852	0.57047	0.630872	0.248322	0.939597	0.221477	0.657718	0.61745	0.751678	0.798658	0.738255	0.0268456	0.919463	0.42953	0.946309	0.838926	0.791946	0.912752	0.684564	0.409396	0.510067	0.248322	0.33557	0.503356	0.456376	0.671141	0.671141	0.778524	0.899329	0.100671	0.550336	0.771812	0.0402685	0.664429	0.865772
S4	fc3	AC	mel	0.899329	0.210291	0.239374	0.812081	0.324385	0.483221	0.668904	0.49217	0.82774	0.836689	0.680089	0.494407	0.295302	0.38255	0.395973	0.897092	0.626398	0.606264	0.834452	0.503356	0.700224	0.434004	0.821029	0.438479	0.885906	0.885906	0.986577	0.724832	0.881432	0.885906	0.534676	0.908277	0.760626	0.39821	0.58613	0.409396	0.957494	0.722595	0.442953	0.588367	0.657718	0.340045	0.418345	0.373602	0.606264	0.836689
S4	fc3	AC	conv1	0.724832	0.881432	0.154362	0.919463	0.606264	0.50783	0.879195	0.771812	0.751678	0.791946	0.662192	0.449664	0.295302	0.559284	0.646532	0.834452	0.416107	0.270694	0.834452	0.427293	0.751678	0.527964	0.630872	0.55481	0.682327	0.973154	0.988814	0.876957	0.935123	0.677852	0.559284	0.628635	0.742729	0.722595	0.680089	0.697987	0.205817	0.431767	0.478747	0.789709	0.686801	0.635347	0.662192	0.572707	0.791946	0.847875
S4	fc3	AC	conv5	0.720358	0.888143	0.266219	0.693512	0.532438	0.530201	0.776286	0.604027	0.818792	0.926174	0.530201	0.742729	0.680089	0.655481	0.407159	0.932886	0.762864	0.118568	0.930649	0.373602	0.762864	0.496644	0.590604	0.440716	0.657718	0.885906	0.966443	0.892617	0.715884	0.744966	0.805369	0.66443	0.861298	0.494407	0.941834	0.619687	0.440716	0.496644	0.532438	0.628635	0.402685	0.738255	0.832215	0.581655	0.655481	0.58613
S4	fc3	AC	mix5_d	0.87472	0.979866	0.302013	0.697987	0.948546	0.565996	0.700224	0.404922	0.821029	0.946309	0.628635	0.894855	0.436242	0.516779	0.420582	0.684564	0.749441	0.263982	0.912752	0.64877	0.85906	0.565996	0.60179	0.588367	0.832215	0.704698	0.836689	0.85906	0.912752	0.713647	0.841163	0.816555	0.935123	0.49217	0.798658	0.66443	0.532438	0.590604	0.630872	0.431767	0.637584	0.821029	0.881432	0.572707	0.823266	0.331096
S4	fc3	AC	mix6_e	0.892617	0.970917	0.561521	0.841163	0.98434	0.711409	0.879195	0.834452	0.637584	0.977629	0.829978	0.899329	0.957494	0.838926	0.90604	0.979866	0.736018	0.868009	0.95302	0.870246	0.98434	0.941834	0.885906	0.9217	0.912752	0.991051	0.982103	0.973154	0.899329	0.988814	0.888143	0.964206	0.964206	0.762864	0.803132	0.521253	0.653244	0.798658	0.914989	0.64877	0.807606	0.975391	0.809843	0.914989	0.939597	0.85906
S4	fc3	AC	mix7_c	0.872483	0.899329	0.637584	0.95302	0.959732	0.691275	0.935123	0.814318	0.800895	0.852349	0.825503	0.885906	0.939597	0.769575	0.686801	0.912752	0.789709	0.791946	0.964206	0.82774	0.970917	0.959732	0.899329	0.919463	0.932886	0.917226	0.991051	0.944072	0.897092	0.986577	0.894855	0.923937	0.892617	0.885906	0.836689	0.796421	0.284116	0.731544	0.955257	0.740492	0.682327	0.950783	0.807606	0.89038	0.899329	0.955257
S4	fc3	AC	fc1	0.966443	0.939597	0.780761	0.872483	0.959732	0.82774	0.95302	0.935123	0.899329	0.883669	0.930649	0.753915	0.957494	0.876957	0.825503	0.961969	0.66443	0.731544	0.964206	0.816555	0.939597	0.876957	0.957494	0.870246	0.917226	0.89038	0.982103	0.946309	0.9217	0.98434	0.885906	0.850112	0.807606	0.769575	0.883669	0.950783	0.626398	0.738255	0.991051	0.89038	0.847875	0.814318	0.812081	0.912752	0.794183	0.961969
S4	fc3	AC	f0	0.621429		0.707143	0.685714		0.757143	0.557143	0.414286	0.921429	0.764286	0.721429	0.785714	0.635714	0.978571	0.364286	0.642857	0.692857	0.564286	0.9	0.678571	0.364286	0.807143	0.664286	0.678571	0.65	0.464286		0.482143	0.45	0.957143	0.7	0.821429	0.864286	0.65	0.7	0.3	0.714286	0.728571	0.571429	0.392857	0.685714	0.721429	0.735714	0.521429	0.628571	0.571429
S4	fc3	AC	sc	0.422819	0	0.0805369	0.785235	0.939597	0.838926	0.0402685	0.744966	0.677852	0.577181	0.744966	0.798658	0.530201	0.946309	0.52349	0.456376	0.684564	0.912752	0.926174	0.731544	0.651007	0.671141	0.899329	0.201342	0.308725	0.557047	0.489933	0.791946	0.583893	0.711409	0.664429	0.899329	0.671141	0.583893	0.718121	0.362416	0.288591	0.288591	0.583893	0.516779	0.489933	0.563758	0.718121	0.751678	0.724832	0.456376
S4	fc3	AC	hnr	0.637584	0.697987	0.214765	0.939597	0.577181	0.416107	0.85906	0.758389	0.624161	0.778523	0.785235	0.597315	0.563758	0.838926	0.255034	0.932886	0.208054	0.892617	0.785235	0.832215	0.912752	0.590604	0.610738	0.818792	0.684564	0.812081	0.805369	0.791946	0.892617	0.845638	0.416107	0.516779	0.375839	0.503356	0.375839	0.402685	0.550336	0.530201	0.85906	0.832215	0.355705	0.550336	0.798658	0.134228	0.664429	0.926174
S5	conv1_1	AC	mel	0.834452	0.809843	0.127517	0.961969	0.856823	0.52349	0.973154	0.597315	0.948546	0.868009	0.787472	0.545861	0.579418	0.993289	0.304251	0.870246	0.695749	0.563758	0.977629	0.519016	0.628635	0.57047	0.879195	0.624161	0.908277	0.854586	0.979866	0.970917	0.935123	0.986577	0.988814	0.753915	0.760626	0.346756	0.427293	0.767338	0.977629	0.751678	0.534676	0.579418	0.834452	0.46085	0.277405	0.295302	0.621924	0.841163
S5	conv1_1	AC	conv1	0.747204	0.975391	0.290828	0.95302	0.794183	0.588367	0.995526	0.771812	0.825503	0.791946	0.666667	0.472036	0.863535	0.993289	0.85906	0.823266	0.758389	0.782998	0.888143	0.821029	0.807606	0.621924	0.883669	0.818792	0.718121	0.957494	0.941834	0.90604	0.928412	0.816555	0.662192	0.61745	0.879195	0.881432	0.355705	0.977629	0.993289	0.469799	0.525727	0.782998	0.944072	0.595078	0.532438	0.442953	0.838926	0.856823
S5	conv1_1	AC	conv5	0.706935	0.997763	0.35123	0.979866	0.912752	0.536913	0.991051	0.52349	0.955257	0.684564	0.615213	0.668904	0.96868	0.977629	0.713647	0.116331	0.407159	0.577181	0.96868	0.624161	0.823266	0.595078	0.780761	0.711409	0.532438	0.756152	0.776286	0.868009	0.883669	0.914989	0.695749	0.809843	0.668904	0.541387	0.595078	0.919463	0.899329	0.610738	0.322148	0.525727	0.344519	0.753915	0.530201	0.239374	0.579418	0.950783
S5	conv1_1	AC	mix5_d	0.680089	0.991051	0.369128	0.98434	0.923937	0.628635	0.995526	0.346756	0.910515	0.709172	0.778523	0.684564	0.90604	0.975391	0.691275	0.0850112	0.565996	0.579418	0.932886	0.720358	0.760626	0.559284	0.702461	0.861298	0.203579	0.644295	0.758389	0.919463	0.932886	0.885906	0.738255	0.615213	0.57047	0.63311	0.628635	0.9217	0.787472	0.521253	0.548098	0.498881	0.270694	0.744966	0.543624	0.116331	0.639821	0.899329
S5	conv1_1	AC	mix6_e	0.449664	0.977629	0.50783	0.993289	0.910515	0.431767	0.993289	0.671141	0.93736	0.389262	0.702461	0.782998	0.928412	0.961969	0.771812	0.767338	0.709172	0.854586	0.986577	0.49217	0.894855	0.210291	0.897092	0.223714	0.342282	0.892617	0.941834	0.948546	0.970917	0.883669	0.919463	0.702461	0.686801	0.434004	0.530201	0.90604	0.850112	0.290828	0.411633	0.612975	0.87472	0.89038	0.548098	0.501119	0.637584	0.85906
S5	conv1_1	AC	mix7_c	0.174497	0.96868	0.42953	0.975391	0.420582	0.194631	0.897092	0.675615	0.935123	0.521253	0.485459	0.700224	0.64877	0.986577	0.63311	0.472036	0.704698	0.944072	0.899329	0.774049	0.651007	0.319911	0.449664	0.715884	0.662192	0.89038	0.977629	0.747204	0.95302	0.731544	0.751678	0.903803	0.436242	0.465324	0.230425	0.908277	0.682327	0.514541	0.387025	0.691275	0.579418	0.847875	0.823266	0.55481	0.731544	0.903803
[truncated: 54 more rows]
[truncated: 4 more columns]

## Sheet: 8C
Subject	Layer	ROI	Eval	Data point 1	Data point 2	Data point 3	Data point 4	Data point 5	Data point 6	Data point 7	Data point 8	Data point 9	Data point 10	Data point 11	Data point 12	Data point 13	Data point 14	Data point 15	Data point 16	Data point 17	Data point 18	Data point 19	Data point 20	Data point 21	Data point 22	Data point 23	Data point 24	Data point 25	Data point 26	Data point 27	Data point 28	Data point 29	Data point 30	Data point 31	Data point 32	Data point 33	Data point 34	Data point 35	Data point 36	Data point 37	Data point 38	Data point 39	Data point 40	Data point 41	Data point 42	Data point 43	Data point 44	Data point 45	Data point 46
[truncated: 55 more rows]
[truncated: 2 more columns]

[truncated: 15 more sheets: S3B, S4B, S5C, S6, S7B, S8, S9, S10A, S10B, S12B, S13B, S14A, S14C, S15, S16B]
